# Supplementary material for: A Positive Regulatory Feedback Loop between EKLF/KLF1 and TAL1/SCL Sustaining the Erythropoiesis
Source: Int J Mol Sci. 2021 Jul 27;22(15):8024. doi: 10.3390/ijms22158024 (PMC8347936; doi:10.3390/ijms22158024)
Supplement: Supplementary file 1 [file ijms-22-08024-s001.zip]

Archive with 11 entries (9 files):
- ijms-1297849-supplementary/
- ijms-1297849-supplementary/ijms-1297849-supplementary.pdf
- ijms-1297849-supplementary/sup-Fig_Edit.pptx
- ijms-1297849-supplementary/Sup-Table1-6/
- ijms-1297849-supplementary/Sup-Table1-6/Supplementary Table S1.xlsx
- ijms-1297849-supplementary/Sup-Table1-6/Supplementary Table S2.xlsx
- ijms-1297849-supplementary/Sup-Table1-6/Supplementary Table S3.xls
- ijms-1297849-supplementary/Sup-Table1-6/Supplementary Table S4.xls
- ijms-1297849-supplementary/Sup-Table1-6/Supplementary Table S5.xls
- ijms-1297849-supplementary/Sup-Table1-6/Supplementary Table S6.xlsx
- ijms-1297849-supplementary/Sup-table7-9.pdf
