# Supplementary material for: A Positive Regulatory Feedback Loop between EKLF/KLF1 and TAL1/SCL Sustaining the Erythropoiesis
Source: Int J Mol Sci. 2021 Jul 27;22(15):8024. doi: 10.3390/ijms22158024 (PMC8347936; doi:10.3390/ijms22158024)
Supplement: Supplementary file 1 [file ijms-22-08024-s001.zip › ijms-1297849-supplementary/Sup-Table1-6/Supplementary Table S1.xlsx]

## Sheet: NimblegenRAW_TTEST
Supplementary Table S1. The list of EKLF-binding regions on mouse genome.
ID	SEQ_ID	Chromosome	Start Position	End Position	mean(WT)	sd(WT)	P-value	Gene Symbol	Accession number
176	chr1:4844644-4848661	chr1	4845544	4845993	0.332	0.0271	0	Tcea1	NM_001159750
594	chr1:9780093-9784148	chr1	9780493	9781151	0.279	0.0834	0.0009	Sgk3	NM_177547
761	chr1:9993584-9997594	chr1	9994084	9994533	0.39	0.1389	0.0016	Ppp1r42	NM_027033
1102	chr1:13356893-13362528	chr1	13361222	13361781	0.21	0.0522	0.0004	Ncoa2	NM_001077695
1268	chr1:14740333-14744456	chr1	14741634	14742183	0.319	0.081	0.0005	Msc	NM_010827
1269	chr1:14740333-14744456	chr1	14741734	14742283	0.306	0.0839	0.0006	Msc	NM_010827
1329	chr1:15694266-15698266	chr1	15695566	15696015	0.318	0.0544	0.0001	Kcnb2	NM_001098528
1418	chr1:16084982-16092871	chr1	16087482	16088031	0.337	0.0926	0.0006	Rdh10	NM_133832
1426	chr1:16084982-16092871	chr1	16088383	16088832	0.205	0.0696	0.0014	Rdh10	NM_133832
1925	chr1:19190877-19198269	chr1	19197661	19198217	0.311	0.1009	0.0012	Tfap2b	NM_009334
2006	chr1:20763913-20767913	chr1	20766313	20766876	0.349	0.1263	0.0017	Il17f	NM_145856
2143	chr1:20933588-20937588	chr1	20937088	20937541	0.558	0.1455	0.0005	Efhc1	NM_027974
2200	chr1:21200529-21204562	chr1	21203029	21203478	0.167	0.0463	0.0006	Tmem14a	NM_029398
2260	chr1:21231651-21235651	chr1	21234384	21234833	0.576	0.1695	0.0008	Gsta3	NM_010356
2262	chr1:21231651-21235651	chr1	21234584	21235033	0.431	0.1012	0.0003	Gsta3	NM_010356
2263	chr1:21231651-21235651	chr1	21234684	21235141	0.434	0.1038	0.0004	Gsta3	NM_010356
2457	chr1:23329394-23333394	chr1	23331294	23331850	0.48	0.1531	0.0011	Ogfrl1	NM_001081079
2465	chr1:23329394-23333394	chr1	23332301	23332753	0.338	0.1198	0.0016	Ogfrl1	NM_001081079
2466	chr1:23329394-23333394	chr1	23332401	23332850	0.386	0.0756	0.0002	Ogfrl1	NM_001081079
2467	chr1:23329394-23333394	chr1	23332501	23332950	0.364	0.0699	0.0002	Ogfrl1	NM_001081079
2468	chr1:23329394-23333394	chr1	23332601	23333055	0.341	0.1099	0.0011	Ogfrl1	NM_001081079
2469	chr1:23329394-23333394	chr1	23332701	23333257	0.322	0.0907	0.0007	Ogfrl1	NM_001081079
2519	chr1:23875814-23879814	chr1	23877914	23878365	0.247	0.0705	0.0007	Smap1	NM_028534
2927	chr1:30663757-30667757	chr1	30665557	30666342	0.409	0.1177	0.0007	NULL	NULL
2928	chr1:30663757-30667757	chr1	30665657	30666442	0.466	0.082	0.0001	NULL	NULL
2929	chr1:30663757-30667757	chr1	30665757	30666542	0.428	0.1487	0.0015	NULL	NULL
3096	chr1:31164134-31170452	chr1	31166134	31166783	0.419	0.1054	0.0004	4931428L18Rik	NR_033445
3097	chr1:31164134-31170452	chr1	31166234	31166887	0.476	0.112	0.0003	4931428L18Rik	NR_033445
3098	chr1:31164134-31170452	chr1	31166334	31166983	0.467	0.1292	0.0006	4931428L18Rik	NR_033445
3104	chr1:31164134-31170452	chr1	31167134	31167591	0.337	0.116	0.0014	4931428L18Rik	NR_033445
3178	chr1:32491089-32495089	chr1	32492289	32492847	0.482	0.0963	0.0002	Khdrbs2	NM_133235
3231	chr1:33611119-33617554	chr1	33615148	33615604	0.434	0.0772	0.0001	Prim2	NM_008922
3274	chr1:33701527-33705559	chr1	33701527	33701976	0.307	0.1084	0.0016	Bag2	NM_145392
3575	chr1:34414031-34418031	chr1	34415931	34416380	0.292	0.0852	0.0008	Ptpn18	NM_011206
3576	chr1:34414031-34418031	chr1	34416031	34416480	0.293	0.0842	0.0007	Ptpn18	NM_011206
3577	chr1:34414031-34418031	chr1	34416131	34416580	0.247	0.0842	0.0014	Ptpn18	NM_011206
3607	chr1:34439725-34443725	chr1	34442725	34443174	0.35	0.1125	0.0011	Prss39	NM_009355
3608	chr1:34439725-34443725	chr1	34442825	34443274	0.345	0.1198	0.0015	Prss39	NM_009355
3609	chr1:34439725-34443725	chr1	34442925	34443374	0.382	0.1155	0.0009	Prss39	NM_009355
3610	chr1:34439725-34443725	chr1	34443025	34443475	0.349	0.0993	0.0007	Prss39	NM_009355
3611	chr1:34439725-34443725	chr1	34443125	34443574	0.315	0.0913	0.0008	Prss39	NM_009355
3651	chr1:34501907-34508739	chr1	34502907	34503356	0.197	0.056	0.0007	Prss40	NM_009356
3652	chr1:34501907-34508739	chr1	34503007	34503456	0.198	0.0547	0.0006	Prss40	NM_009356
3653	chr1:34501907-34508739	chr1	34503107	34503656	0.213	0.0767	0.0017	Prss40	NM_009356
3832	chr1:34791286-34795302	chr1	34793586	34794048	0.576	0.1285	0.0003	Plekhb2	NM_175421
3833	chr1:34791286-34795302	chr1	34793686	34794135	0.588	0.139	0.0003	Plekhb2	NM_175421
4066	chr1:36453171-36458102	chr1	36453871	36454620	0.369	0.1214	0.0012	Cnnm3	NM_053186
4067	chr1:36453171-36458102	chr1	36454171	36454722	0.379	0.1061	0.0007	Cnnm3	NM_053186
4068	chr1:36453171-36458102	chr1	36454371	36454820	0.347	0.1015	0.0008	Cnnm3	NM_053186
4069	chr1:36453171-36458102	chr1	36454471	36454920	0.296	0.0502	0.0001	Cnnm3	NM_053186
4070	chr1:36453171-36458102	chr1	36454571	36455527	0.298	0.0544	0.0001	Cnnm3	NM_053186
4072	chr1:36453171-36458102	chr1	36454771	36455720	0.387	0.1233	0.0011	Cnnm3	NM_053186
4204	chr1:36490997-36494997	chr1	36493999	36494448	0.235	0.0439	0.0001	Sema4c	NM_001126047
4221	chr1:36501867-36507840	chr1	36503171	36503620	0.4	0.143	0.0017	Fam178b	NM_027957
4452	chr1:36703145-36707156	chr1	36705522	36706074	0.547	0.1626	0.0008	Zap70	NM_009539
4453	chr1:36703145-36707156	chr1	36705622	36706171	0.518	0.1835	0.0016	Zap70	NM_009539
4454	chr1:36703145-36707156	chr1	36705722	36706271	0.421	0.1264	0.0009	Zap70	NM_009539
4536	chr1:36970611-36974611	chr1	36972911	36973481	0.322	0.094	0.0008	NULL	NULL
4537	chr1:36970611-36974611	chr1	36973011	36973581	0.307	0.0954	0.001	NULL	NULL
4628	chr1:37299214-37303214	chr1	37299314	37299763	0.378	0.0924	0.0004	Inpp4a	NM_030266
4629	chr1:37299214-37303214	chr1	37299414	37299863	0.394	0.0768	0.0002	Inpp4a	NM_030266
4630	chr1:37299214-37303214	chr1	37299514	37299963	0.393	0.0765	0.0002	Inpp4a	NM_030266
4631	chr1:37299214-37303214	chr1	37299614	37300073	0.393	0.0765	0.0002	Inpp4a	NM_030266
4632	chr1:37299214-37303214	chr1	37299714	37300163	0.42	0.1141	0.0006	Inpp4a	NM_030266
4672	chr1:37310512-37314512	chr1	37311512	37311961	0.296	0.0986	0.0013	Inpp4a	NM_030266
4856	chr1:37640460-37644460	chr1	37640460	37640909	0.326	0.0655	0.0002	2010300C02Rik	NM_028096
4857	chr1:37640460-37644460	chr1	37640560	37641009	0.305	0.1074	0.0016	2010300C02Rik	NM_028096
4909	chr1:37663607-37671003	chr1	37665507	37665956	0.365	0.1251	0.0014	2010300C02Rik	NM_028096
5014	chr1:37831848-37838238	chr1	37833948	37834404	0.42	0.1437	0.0014	Mitd1	NM_026913
5015	chr1:37831848-37838238	chr1	37834048	37834508	0.338	0.1107	0.0012	Mitd1	NM_026913
5193	chr1:37987010-37991010	chr1	37989516	37990065	0.252	0.0633	0.0004	Eif5b	NM_198303
5410	chr1:38929099-38933109	chr1	38929099	38930048	0.332	0.1094	0.0012	Pdcl3	NM_026850
5531	chr1:39349165-39353165	chr1	39352465	39352914	0.268	0.0879	0.0012	Tbc1d8	NM_018775
6041	chr1:42171021-42175021	chr1	42174122	42174671	0.148	0.0527	0.0016	NULL	NULL
6335	chr1:43130350-43134424	chr1	43133551	43134100	0.484	0.139	0.0007	NULL	NULL
6336	chr1:43130350-43134424	chr1	43133651	43134200	0.504	0.1019	0.0002	NULL	NULL
6337	chr1:43130350-43134424	chr1	43133751	43134309	0.525	0.1298	0.0004	NULL	NULL
6436	chr1:43671966-43675988	chr1	43673481	43673930	0.327	0.0958	0.0008	1500015O10Rik	NM_024283
7124	chr1:52060751-52064916	chr1	52062551	52063100	0.36	0.0737	0.0002	Stat1	NM_009283
7190	chr1:52444152-52448243	chr1	52446255	52446706	0.255	0.0611	0.0004	Nab1	NM_008667
7216	chr1:52572041-52576041	chr1	52574047	52574496	0.285	0.0867	0.0009	Tmem194b	NR_024590
7217	chr1:52572041-52576041	chr1	52574147	52574709	0.284	0.0878	0.001	Tmem194b	NR_024590
7232	chr1:52582810-52586810	chr1	52583810	52584259	0.448	0.1293	0.0007	Tmem194b	NR_024590
7366	chr1:52761228-52765332	chr1	52762628	52763077	0.329	0.1133	0.0015	Inpp1	NM_008384
7367	chr1:52761228-52765332	chr1	52762728	52763277	0.365	0.131	0.0017	Inpp1	NM_008384
7489	chr1:53238407-53244791	chr1	53238407	53238862	0.218	0.0546	0.0004	Ormdl1	NM_145517
7759	chr1:54501422-54506236	chr1	54502222	54502774	0.363	0.1154	0.0011	Pgap1	NM_001163314
7784	chr1:54501422-54506236	chr1	54505245	54505694	0.417	0.1175	0.0007	Pgap1	NM_001163314
8447	chr1:58151692-58155765	chr1	58153492	58154047	0.469	0.1392	0.0008	Aox4	NM_023631
8448	chr1:58151692-58155765	chr1	58153692	58154241	0.433	0.0855	0.0002	Aox4	NM_023631
8449	chr1:58151692-58155765	chr1	58153792	58154350	0.39	0.0967	0.0004	Aox4	NM_023631
8450	chr1:58151692-58155765	chr1	58153892	58154541	0.37	0.0843	0.0003	Aox4	NM_023631
8501	chr1:58334431-58341767	chr1	58336245	58336695	0.285	0.0925	0.0012	Bzw1	NM_025824
8746	chr1:58639753-58643753	chr1	58642353	58643005	0.261	0.0911	0.0015	Als2cr12	NM_175370
8747	chr1:58639753-58643753	chr1	58642453	58643102	0.339	0.1105	0.0012	Als2cr12	NM_175370
8748	chr1:58639753-58643753	chr1	58642753	58643213	0.351	0.0983	0.0007	Als2cr12	NM_175370
8912	chr1:59038696-59042696	chr1	59041708	59042268	0.216	0.0646	0.0009	Als2cr11	NM_175200
9094	chr1:59423474-59427719	chr1	59424274	59424731	0.505	0.1314	0.0005	Fzd7	NM_008057
9095	chr1:59423474-59427719	chr1	59424374	59424823	0.546	0.0754	0	Fzd7	NM_008057
9423	chr1:60350990-60355093	chr1	60352390	60352949	0.411	0.1371	0.0013	Abi2	NM_198127
9477	chr1:60850320-60854466	chr1	60851520	60852069	0.369	0.0915	0.0004	Ctla4	NM_009843
9602	chr1:63025455-63029455	chr1	63026981	63027836	0.206	0.0739	0.0017	Ino80d	NM_001114609
9604	chr1:63025455-63029455	chr1	63027584	63028044	0.22	0.0755	0.0014	Ino80d	NM_001114609
9710	chr1:63147735-63151735	chr1	63149935	63150492	0.476	0.1568	0.0012	Gpr1	NM_146250
9952	chr1:64463829-64467950	chr1	64464829	64465278	0.33	0.0729	0.0003	Creb1	NM_001037726
9956	chr1:64463829-64467950	chr1	64465229	64465678	0.446	0.1586	0.0016	Creb1	NM_001037726
10139	chr1:64890350-64894350	chr1	64890550	64890999	0.376	0.1036	0.0006	Plekhm3	NM_001039493
10392	chr1:65117708-65121727	chr1	65119718	65120168	0.307	0.0442	0.0001	Idh1	NM_001111320
10393	chr1:65117708-65121727	chr1	65119818	65120269	0.339	0.0782	0.0003	Idh1	NM_001111320
10394	chr1:65117708-65121727	chr1	65119918	65120375	0.356	0.0754	0.0002	Idh1	NM_001111320
11542	chr1:72948329-72952356	chr1	72950729	72951178	0.438	0.1299	0.0008	1700027A15Rik	NR_038001
11595	chr1:73874488-73878488	chr1	73875788	73876237	0.348	0.044	0	Tns1	NM_027884
11596	chr1:73874488-73878488	chr1	73875888	73876337	0.299	0.1031	0.0015	Tns1	NM_027884
11597	chr1:73874488-73878488	chr1	73875988	73876537	0.307	0.1076	0.0015	Tns1	NM_027884
11732	chr1:74125692-74129692	chr1	74126292	74126941	0.164	0.0476	0.0008	Cxcr1	NM_178241
11733	chr1:74125692-74129692	chr1	74126392	74127050	0.176	0.0589	0.0013	Cxcr1	NM_178241
11734	chr1:74125692-74129692	chr1	74126492	74127148	0.177	0.0594	0.0013	Cxcr1	NM_178241
11735	chr1:74125692-74129692	chr1	74126792	74127351	0.202	0.0349	0.0001	Cxcr1	NM_178241
11861	chr1:74214990-74221123	chr1	74219808	74220257	0.44	0.1574	0.0017	Pnkd	NM_001039509
11862	chr1:74214990-74221123	chr1	74219908	74220357	0.441	0.1567	0.0016	Pnkd	NM_001039509
11863	chr1:74214990-74221123	chr1	74220008	74220457	0.411	0.1365	0.0013	Pnkd	NM_001039509
11869	chr1:74225559-74231900	chr1	74225559	74226008	0.297	0.0494	0.0001	Pnkd	NM_001039509
11877	chr1:74225559-74231900	chr1	74226359	74226908	0.333	0.0539	0.0001	Pnkd	NM_001039509
11878	chr1:74225559-74231900	chr1	74226459	74227008	0.306	0.1023	0.0013	Pnkd	NM_001039509
11983	chr1:74292064-74296064	chr1	74293164	74293813	0.259	0.0691	0.0006	Gm216	NM_001033345
12057	chr1:74339362-74343364	chr1	74340162	74340821	0.325	0.0718	0.0003	Vil1	NM_009509
12058	chr1:74339362-74343364	chr1	74340262	74340911	0.32	0.0682	0.0002	Vil1	NM_009509
12156	chr1:74518317-74524493	chr1	74518617	74519173	0.191	0.0646	0.0014	Zfp142	NM_029888
12157	chr1:74518317-74524493	chr1	74518717	74519278	0.23	0.0582	0.0005	Zfp142	NM_029888
12158	chr1:74518317-74524493	chr1	74518817	74519366	0.271	0.0507	0.0001	Zfp142	NM_029888
12179	chr1:74518317-74524493	chr1	74521417	74521872	0.363	0.0827	0.0003	Zfp142	NM_029888
12180	chr1:74518317-74524493	chr1	74521517	74522075	0.351	0.0874	0.0004	Zfp142	NM_029888
12201	chr1:74518317-74524493	chr1	74523717	74524166	0.339	0.0922	0.0006	Zfp142	NM_029888
12552	chr1:74884108-74888108	chr1	74885508	74885957	0.438	0.1019	0.0003	Ihh	NM_010544
12568	chr1:74979097-74983097	chr1	74979097	74979654	0.268	0.0786	0.0008	Nhej1	NM_029342
12569	chr1:74979097-74983097	chr1	74979197	74979746	0.249	0.0875	0.0016	Nhej1	NM_029342
12570	chr1:74979097-74983097	chr1	74979297	74979846	0.287	0.0707	0.0004	Nhej1	NM_029342
12630	chr1:75016344-75020348	chr1	75017044	75017493	0.443	0.099	0.0003	Slc23a3	NM_194333
12631	chr1:75016344-75020348	chr1	75017144	75017603	0.401	0.1376	0.0014	Slc23a3	NM_194333
12632	chr1:75016344-75020348	chr1	75017244	75017693	0.435	0.1556	0.0017	Slc23a3	NM_194333
12724	chr1:75048606-75052642	chr1	75051114	75051663	0.567	0.1317	0.0003	Abcb6	NM_023732
12939	chr1:75143040-75150606	chr1	75144940	75145389	0.306	0.0934	0.0009	Ptprn	NM_008985
12940	chr1:75143040-75150606	chr1	75145040	75145489	0.247	0.075	0.0009	Ptprn	NM_008985
12961	chr1:75143040-75150606	chr1	75147440	75147891	0.254	0.0817	0.0011	Ptprn	NM_008985
12963	chr1:75143040-75150606	chr1	75147640	75148091	0.258	0.089	0.0015	Ptprn	NM_008985
12964	chr1:75143040-75150606	chr1	75147740	75148196	0.26	0.09	0.0015	Ptprn	NM_008985
12965	chr1:75143040-75150606	chr1	75147840	75148289	0.263	0.0907	0.0015	Ptprn	NM_008985
13067	chr1:75255194-75259194	chr1	75255594	75256050	0.415	0.1476	0.0016	Speg	NM_007463
13069	chr1:75255194-75259194	chr1	75255794	75256343	0.378	0.1158	0.0009	Speg	NM_007463
13107	chr1:75262033-75266033	chr1	75263133	75263582	0.323	0.0714	0.0003	Speg	NM_007463
13136	chr1:75271767-75275767	chr1	75272367	75272816	0.35	0.1159	0.0013	Speg	NM_007463
13339	chr1:75401443-75405443	chr1	75402943	75403404	0.417	0.0856	0.0002	Stk11ip	NM_027886
13648	chr1:78557365-78561365	chr1	78558765	78559214	0.373	0.1215	0.0012	Acsl3	NM_001136222
13649	chr1:78557365-78561365	chr1	78558865	78559315	0.352	0.1171	0.0013	Acsl3	NM_001136222
13650	chr1:78557365-78561365	chr1	78558965	78559421	0.338	0.1193	0.0016	Acsl3	NM_001136222
13651	chr1:78557365-78561365	chr1	78559065	78559523	0.274	0.0489	0.0001	Acsl3	NM_001136222
13652	chr1:78557365-78561365	chr1	78559165	78559614	0.273	0.0483	0.0001	Acsl3	NM_001136222
13653	chr1:78557365-78561365	chr1	78559265	78559714	0.265	0.0601	0.0003	Acsl3	NM_001136222
13654	chr1:78557365-78561365	chr1	78559365	78559823	0.231	0.0622	0.0006	Acsl3	NM_001136222
13806	chr1:79651791-79655877	chr1	79652891	79653340	0.383	0.0676	0.0001	Mrpl44	NM_001081210
13807	chr1:79651791-79655877	chr1	79652991	79653448	0.399	0.082	0.0002	Mrpl44	NM_001081210
13850	chr1:79736895-79740910	chr1	79740023	79740572	0.443	0.1221	0.0006	Serpine2	NM_009255
14063	chr1:82169690-82173690	chr1	82171190	82171639	0.262	0.0841	0.0011	Irs1	NM_010570
14182	chr1:82462749-82469066	chr1	82464649	82465100	0.207	0.0718	0.0015	Col4a4	NM_007735
14309	chr1:82646730-82650730	chr1	82649830	82650279	0.465	0.1151	0.0004	Tm4sf20	NM_025453
14638	chr1:84813358-84817358	chr1	84814258	84814713	0.238	0.0842	0.0016	Slc16a14	NM_027921
14647	chr1:84813358-84817358	chr1	84815158	84815907	0.223	0.0747	0.0013	Slc16a14	NM_027921
14648	chr1:84813358-84817358	chr1	84815258	84816007	0.246	0.0241	0	Slc16a14	NM_027921
14649	chr1:84813358-84817358	chr1	84815658	84816307	0.224	0.0472	0.0002	Slc16a14	NM_027921
14650	chr1:84813358-84817358	chr1	84815758	84816407	0.212	0.0482	0.0003	Slc16a14	NM_027921
14660	chr1:84987560-84992128	chr1	84988760	84989212	0.588	0.2064	0.0016	A530032D15Rik	NM_213615
14661	chr1:84987560-84992128	chr1	84988860	84989312	0.652	0.0905	0	A530032D15Rik	NM_213615
14662	chr1:84987560-84992128	chr1	84988960	84989409	0.6	0.1075	0.0001	A530032D15Rik	NM_213615
14663	chr1:84987560-84992128	chr1	84989060	84989516	0.558	0.1585	0.0007	A530032D15Rik	NM_213615
14664	chr1:84987560-84992128	chr1	84989160	84989609	0.46	0.1615	0.0016	A530032D15Rik	NM_213615
14665	chr1:84987560-84992128	chr1	84989260	84989720	0.441	0.1356	0.001	A530032D15Rik	NM_213615
14666	chr1:84987560-84992128	chr1	84989360	84989821	0.429	0.1241	0.0008	A530032D15Rik	NM_213615
14669	chr1:84987560-84992128	chr1	84989660	84990418	0.537	0.1253	0.0003	A530032D15Rik	NM_213615
14670	chr1:84987560-84992128	chr1	84989760	84990609	0.553	0.1346	0.0004	A530032D15Rik	NM_213615
14671	chr1:84987560-84992128	chr1	84990160	84990709	0.595	0.1479	0.0004	A530032D15Rik	NM_213615
14672	chr1:84987560-84992128	chr1	84990260	84990809	0.555	0.141	0.0005	A530032D15Rik	NM_213615
14673	chr1:84987560-84992128	chr1	84990360	84990909	0.58	0.101	0.0001	A530032D15Rik	NM_213615
14674	chr1:84987560-84992128	chr1	84990560	84991009	0.541	0.137	0.0005	A530032D15Rik	NM_213615
14680	chr1:84987560-84992128	chr1	84991260	84991809	0.483	0.1192	0.0004	A530032D15Rik	NM_213615
14681	chr1:84987560-84992128	chr1	84991460	84991909	0.528	0.1355	0.0005	A530032D15Rik	NM_213615
14682	chr1:84987560-84992128	chr1	84991560	84992009	0.542	0.1114	0.0002	A530032D15Rik	NM_213615
14684	chr1:85078439-85082439	chr1	85078439	85078888	0.542	0.1471	0.0006	Gm7609	NM_001081746
14685	chr1:85078439-85082439	chr1	85078539	85079090	0.554	0.1457	0.0005	Gm7609	NM_001081746
14696	chr1:85078439-85082439	chr1	85079739	85080789	0.509	0.0951	0.0001	Gm7609	NM_001081746
14697	chr1:85078439-85082439	chr1	85079839	85080888	0.468	0.1237	0.0005	Gm7609	NM_001081746
14698	chr1:85078439-85082439	chr1	85079939	85080998	0.428	0.0748	0.0001	Gm7609	NM_001081746
14699	chr1:85078439-85082439	chr1	85080039	85081091	0.37	0.119	0.0011	Gm7609	NM_001081746
14705	chr1:85078439-85082439	chr1	85081239	85081688	0.486	0.0896	0.0001	Gm7609	NM_001081746
14706	chr1:85078439-85082439	chr1	85081339	85081897	0.516	0.052	0	Gm7609	NM_001081746
14707	chr1:85078439-85082439	chr1	85081439	85081998	0.452	0.1027	0.0003	Gm7609	NM_001081746
14708	chr1:85078439-85082439	chr1	85081539	85082088	0.433	0.1094	0.0005	Gm7609	NM_001081746
14714	chr1:85148426-85152842	chr1	85149426	85149875	0.491	0.1546	0.001	C130026I21Rik	NM_001037909
14715	chr1:85148426-85152842	chr1	85149526	85149979	0.47	0.1517	0.0011	C130026I21Rik	NM_001037909
14716	chr1:85148426-85152842	chr1	85149626	85150075	0.475	0.1439	0.0009	C130026I21Rik	NM_001037909
14719	chr1:85148426-85152842	chr1	85149926	85150382	0.352	0.0822	0.0003	C130026I21Rik	NM_001037909
14720	chr1:85148426-85152842	chr1	85150026	85150489	0.373	0.1177	0.001	C130026I21Rik	NM_001037909
14721	chr1:85148426-85152842	chr1	85150126	85150583	0.421	0.1289	0.0009	C130026I21Rik	NM_001037909
14722	chr1:85148426-85152842	chr1	85150226	85150775	0.472	0.0808	0.0001	C130026I21Rik	NM_001037909
14723	chr1:85148426-85152842	chr1	85150326	85150877	0.538	0.1072	0.0002	C130026I21Rik	NM_001037909
14724	chr1:85148426-85152842	chr1	85150426	85150984	0.584	0.0823	0	C130026I21Rik	NM_001037909
14725	chr1:85148426-85152842	chr1	85150526	85151078	0.577	0.0872	0.0001	C130026I21Rik	NM_001037909
14726	chr1:85148426-85152842	chr1	85150726	85151175	0.611	0.1012	0.0001	C130026I21Rik	NM_001037909
14728	chr1:85148426-85152842	chr1	85150926	85151375	0.521	0.1867	0.0017	C130026I21Rik	NM_001037909
14729	chr1:85148426-85152842	chr1	85151026	85151475	0.502	0.1767	0.0016	C130026I21Rik	NM_001037909
14738	chr1:85148426-85152842	chr1	85152054	85152603	0.521	0.0636	0	C130026I21Rik	NM_001037909
14739	chr1:85148426-85152842	chr1	85152154	85152703	0.478	0.0766	0.0001	C130026I21Rik	NM_001037909
14742	chr1:87357575-87361605	chr1	87357675	87358226	0.609	0.2137	0.0016	NULL	NULL
14743	chr1:87357575-87361605	chr1	87357775	87358324	0.53	0.1528	0.0007	NULL	NULL
14744	chr1:87357575-87361605	chr1	87357875	87358424	0.592	0.0732	0	NULL	NULL
14755	chr1:87357575-87361605	chr1	87359075	87359740	0.338	0.1186	0.0016	NULL	NULL
14758	chr1:87357575-87361605	chr1	87359575	87360037	0.325	0.1078	0.0013	NULL	NULL
14761	chr1:87357575-87361605	chr1	87359875	87360328	0.373	0.0958	0.0005	NULL	NULL
14762	chr1:87357575-87361605	chr1	87359975	87360432	0.388	0.1081	0.0007	NULL	NULL
14763	chr1:87357575-87361605	chr1	87360075	87360535	0.387	0.1092	0.0007	NULL	NULL
14764	chr1:87357575-87361605	chr1	87360175	87360624	0.356	0.0777	0.0003	NULL	NULL
14765	chr1:87357575-87361605	chr1	87360275	87360731	0.34	0.0947	0.0007	NULL	NULL
14766	chr1:87357575-87361605	chr1	87360375	87360929	0.342	0.0942	0.0006	NULL	NULL
14767	chr1:87357575-87361605	chr1	87360475	87361024	0.317	0.0554	0.0001	NULL	NULL
14770	chr1:87428623-87433225	chr1	87428923	87429380	0.489	0.1267	0.0005	Sp110	NM_175397
14776	chr1:87428623-87433225	chr1	87429523	87430072	0.415	0.072	0.0001	Sp110	NM_175397
14777	chr1:87428623-87433225	chr1	87429623	87430172	0.471	0.087	0.0001	Sp110	NM_175397
14778	chr1:87428623-87433225	chr1	87429723	87430276	0.438	0.1089	0.0004	Sp110	NM_175397
14779	chr1:87428623-87433225	chr1	87429823	87430380	0.476	0.1336	0.0007	Sp110	NM_175397
14780	chr1:87428623-87433225	chr1	87430023	87430475	0.54	0.1434	0.0005	Sp110	NM_175397
14781	chr1:87428623-87433225	chr1	87430123	87430572	0.581	0.1511	0.0005	Sp110	NM_175397
14782	chr1:87428623-87433225	chr1	87430223	87430672	0.551	0.1609	0.0008	Sp110	NM_175397
14783	chr1:87428623-87433225	chr1	87430323	87430986	0.586	0.1087	0.0001	Sp110	NM_175397
14784	chr1:87428623-87433225	chr1	87430423	87431079	0.554	0.1209	0.0003	Sp110	NM_175397
14785	chr1:87428623-87433225	chr1	87430523	87431172	0.484	0.1272	0.0005	Sp110	NM_175397
14786	chr1:87428623-87433225	chr1	87430623	87431282	0.42	0.0671	0.0001	Sp110	NM_175397
14787	chr1:87428623-87433225	chr1	87430923	87431372	0.429	0.0747	0.0001	Sp110	NM_175397
14788	chr1:87428623-87433225	chr1	87431023	87431479	0.417	0.0657	0.0001	Sp110	NM_175397
14789	chr1:87428623-87433225	chr1	87431123	87431583	0.412	0.063	0.0001	Sp110	NM_175397
14790	chr1:87428623-87433225	chr1	87431223	87431672	0.449	0.0608	0	Sp110	NM_175397
14791	chr1:87428623-87433225	chr1	87431323	87431772	0.497	0.0716	0.0001	Sp110	NM_175397
14792	chr1:87428623-87433225	chr1	87431423	87431874	0.514	0.0806	0.0001	Sp110	NM_175397
14793	chr1:87428623-87433225	chr1	87431523	87431972	0.551	0.0777	0	Sp110	NM_175397
14794	chr1:87428623-87433225	chr1	87431623	87432072	0.536	0.1081	0.0002	Sp110	NM_175397
14804	chr1:87477934-87485103	chr1	87478534	87479083	0.48	0.0835	0.0001	Sp100	NM_013673
14805	chr1:87477934-87485103	chr1	87478634	87479183	0.475	0.0872	0.0001	Sp100	NM_013673
14806	chr1:87477934-87485103	chr1	87478734	87479290	0.449	0.1246	0.0006	Sp100	NM_013673
14813	chr1:87477934-87485103	chr1	87479534	87479983	0.346	0.1167	0.0013	Sp100	NM_013673
14814	chr1:87477934-87485103	chr1	87479634	87480083	0.337	0.1	0.0008	Sp100	NM_013673
14815	chr1:87477934-87485103	chr1	87479734	87480186	0.341	0.0968	0.0007	Sp100	NM_013673
14816	chr1:87477934-87485103	chr1	87479834	87480283	0.331	0.1001	0.0009	Sp100	NM_013673
14822	chr1:87477934-87485103	chr1	87480434	87480883	0.23	0.0818	0.0016	Sp100	NM_013673
14826	chr1:87477934-87485103	chr1	87480834	87481390	0.46	0.1617	0.0016	Sp100	NM_013673
14827	chr1:87477934-87485103	chr1	87481034	87481683	0.509	0.1114	0.0003	Sp100	NM_013673
14828	chr1:87477934-87485103	chr1	87481134	87481883	0.469	0.0286	0	Sp100	NM_013673
14829	chr1:87477934-87485103	chr1	87481234	87481983	0.442	0.078	0.0001	Sp100	NM_013673
14830	chr1:87477934-87485103	chr1	87481334	87482084	0.451	0.0817	0.0001	Sp100	NM_013673
14831	chr1:87477934-87485103	chr1	87481634	87482285	0.466	0.0881	0.0001	Sp100	NM_013673
14832	chr1:87477934-87485103	chr1	87481834	87482389	0.452	0.0879	0.0002	Sp100	NM_013673
14833	chr1:87477934-87485103	chr1	87481934	87482784	0.436	0.0829	0.0001	Sp100	NM_013673
14834	chr1:87477934-87485103	chr1	87482034	87482884	0.444	0.0684	0.0001	Sp100	NM_013673
14835	chr1:87477934-87485103	chr1	87482234	87482990	0.457	0.0847	0.0001	Sp100	NM_013673
14836	chr1:87477934-87485103	chr1	87482334	87483084	0.458	0.0858	0.0001	Sp100	NM_013673
14837	chr1:87477934-87485103	chr1	87482734	87483183	0.445	0.0963	0.0002	Sp100	NM_013673
14845	chr1:87477934-87485103	chr1	87483534	87484083	0.43	0.1447	0.0013	Sp100	NM_013673
14846	chr1:87477934-87485103	chr1	87483634	87484183	0.464	0.1269	0.0006	Sp100	NM_013673
14847	chr1:87477934-87485103	chr1	87483834	87484289	0.416	0.1118	0.0006	Sp100	NM_013673
14848	chr1:87477934-87485103	chr1	87483934	87484383	0.351	0.0785	0.0003	Sp100	NM_013673
14849	chr1:87477934-87485103	chr1	87484034	87484484	0.356	0.0792	0.0003	Sp100	NM_013673
14916	chr1:87621705-87627283	chr1	87621805	87622354	0.228	0.0498	0.0003	Cab39	NM_133781
15307	chr1:88218562-88222562	chr1	88220862	88221311	0.165	0.0573	0.0015	Nmur1	NM_010341
15511	chr1:88952928-88956928	chr1	88954148	88955198	0.199	0.0509	0.0005	Akp3	NM_007432
15578	chr1:89018557-89022557	chr1	89020357	89020806	0.378	0.1181	0.001	Chrnd	NM_021600
15579	chr1:89018557-89022557	chr1	89020457	89020906	0.436	0.1071	0.0004	Chrnd	NM_021600
15580	chr1:89018557-89022557	chr1	89020557	89021006	0.408	0.0881	0.0002	Chrnd	NM_021600
15581	chr1:89018557-89022557	chr1	89020657	89021106	0.415	0.0921	0.0003	Chrnd	NM_021600
15611	chr1:89033730-89037730	chr1	89036130	89036579	0.219	0.0717	0.0012	Chrnd	NM_021600
15612	chr1:89033730-89037730	chr1	89036230	89036679	0.233	0.0594	0.0005	Chrnd	NM_021600
15757	chr1:89298121-89302191	chr1	89300125	89300674	0.302	0.059	0.0002	3110079O15Rik	NM_028473
15758	chr1:89298121-89302191	chr1	89300225	89300774	0.285	0.0677	0.0004	3110079O15Rik	NM_028473
15759	chr1:89298121-89302191	chr1	89300325	89300874	0.28	0.0722	0.0005	3110079O15Rik	NM_028473
15816	chr1:89337347-89344767	chr1	89343580	89344039	0.254	0.0865	0.0014	Ngef	NM_001111314
15831	chr1:89404291-89408291	chr1	89405091	89405640	0.243	0.0878	0.0017	Neu2	NM_001160164
15860	chr1:89411957-89415957	chr1	89412757	89413409	0.355	0.0777	0.0003	Neu2	NM_001160164
15861	chr1:89411957-89415957	chr1	89412857	89413509	0.342	0.1054	0.001	Neu2	NM_001160164
15880	chr1:89411957-89415957	chr1	89415057	89415506	0.302	0.104	0.0014	Neu2	NM_001160164
15947	chr1:89583991-89588018	chr1	89584091	89584745	0.349	0.1217	0.0015	Atg16l1	NM_001205392
15948	chr1:89583991-89588018	chr1	89584291	89584940	0.32	0.0791	0.0004	Atg16l1	NM_001205392
16073	chr1:89883331-89887372	chr1	89884231	89884780	0.307	0.0709	0.0003	Ugt1a10	NM_201641
16106	chr1:89898720-89902774	chr1	89899420	89899880	0.292	0.0904	0.001	Ugt1a10	NM_201641
16107	chr1:89898720-89902774	chr1	89899520	89899979	0.339	0.0655	0.0002	Ugt1a10	NM_201641
16108	chr1:89898720-89902774	chr1	89899620	89900069	0.342	0.0593	0.0001	Ugt1a10	NM_201641
16109	chr1:89898720-89902774	chr1	89899720	89900269	0.315	0.0793	0.0004	Ugt1a10	NM_201641
16110	chr1:89898720-89902774	chr1	89899820	89900369	0.282	0.0824	0.0008	Ugt1a10	NM_201641
16111	chr1:89898720-89902774	chr1	89899920	89900581	0.281	0.0816	0.0008	Ugt1a10	NM_201641
16112	chr1:89898720-89902774	chr1	89900020	89900677	0.287	0.0928	0.0011	Ugt1a10	NM_201641
16113	chr1:89898720-89902774	chr1	89900220	89900769	0.302	0.0904	0.0009	Ugt1a10	NM_201641
16114	chr1:89898720-89902774	chr1	89900320	89900875	0.336	0.0835	0.0004	Ugt1a10	NM_201641
16115	chr1:89898720-89902774	chr1	89900520	89900969	0.358	0.0497	0	Ugt1a10	NM_201641
16116	chr1:89898720-89902774	chr1	89900620	89901069	0.348	0.0606	0.0001	Ugt1a10	NM_201641
16117	chr1:89898720-89902774	chr1	89900720	89901176	0.294	0.0847	0.0007	Ugt1a10	NM_201641
16234	chr1:89993932-89997975	chr1	89995787	89996236	0.432	0.1295	0.0009	Ugt1a6a	NM_145079
16235	chr1:89993932-89997975	chr1	89995887	89996546	0.407	0.12	0.0008	Ugt1a6a	NM_145079
16236	chr1:89993932-89997975	chr1	89995987	89996640	0.493	0.1057	0.0002	Ugt1a6a	NM_145079
16249	chr1:89993932-89997975	chr1	89997487	89997936	0.226	0.0185	0	Ugt1a6a	NM_145079
16319	chr1:90036137-90043917	chr1	90042943	90043495	0.398	0.1024	0.0005	Ugt1a5	NM_201643
16320	chr1:90036137-90043917	chr1	90043043	90043592	0.445	0.103	0.0003	Ugt1a5	NM_201643
16321	chr1:90036137-90043917	chr1	90043243	90043692	0.505	0.0992	0.0002	Ugt1a5	NM_201643
16322	chr1:90036137-90043917	chr1	90043343	90043792	0.519	0.0781	0.0001	Ugt1a5	NM_201643
16327	chr1:90088016-90092016	chr1	90088516	90088968	0.316	0.1141	0.0017	Heatr7b1	NM_001177364
16352	chr1:90088016-90092016	chr1	90091117	90091566	0.212	0.0673	0.0011	Heatr7b1	NM_001177364
16353	chr1:90088016-90092016	chr1	90091217	90091666	0.237	0.0831	0.0016	Heatr7b1	NM_001177364
16354	chr1:90088016-90092016	chr1	90091317	90091766	0.24	0.0822	0.0014	Heatr7b1	NM_001177364
16355	chr1:90088016-90092016	chr1	90091417	90091866	0.277	0.0871	0.001	Heatr7b1	NM_001177364
16369	chr1:90099829-90103829	chr1	90101029	90101478	0.188	0.0251	0	Hjurp	NM_198652
16370	chr1:90099829-90103829	chr1	90101129	90101578	0.196	0.0198	0	Hjurp	NM_198652
16377	chr1:90099829-90103829	chr1	90102829	90103278	0.237	0.0709	0.0009	Hjurp	NM_198652
16378	chr1:90099829-90103829	chr1	90102929	90103378	0.246	0.0868	0.0016	Hjurp	NM_198652
16380	chr1:90099829-90103829	chr1	90103129	90103678	0.282	0.0987	0.0015	Hjurp	NM_198652
16416	chr1:90131202-90135202	chr1	90131202	90131751	0.498	0.1505	0.0009	Trpm8	NM_134252
16426	chr1:90131202-90135202	chr1	90132302	90132751	0.423	0.1004	0.0004	Trpm8	NM_134252
16427	chr1:90131202-90135202	chr1	90132402	90132855	0.41	0.1011	0.0004	Trpm8	NM_134252
16429	chr1:90131202-90135202	chr1	90132602	90133061	0.332	0.1027	0.001	Trpm8	NM_134252
16434	chr1:90131202-90135202	chr1	90133102	90133652	0.224	0.0804	0.0017	Trpm8	NM_134252
16435	chr1:90131202-90135202	chr1	90133302	90133751	0.229	0.0813	0.0016	Trpm8	NM_134252
16492	chr1:90340487-90344487	chr1	90342394	90342843	0.088	0.0303	0.0015	Glrp1	NM_008132
16493	chr1:90340487-90344487	chr1	90342494	90342943	0.071	0.0192	0.0006	Glrp1	NM_008132
16531	chr1:90532564-90536572	chr1	90535587	90536236	0.51	0.143	0.0007	Arl4c	NM_177305
16590	chr1:90935206-90939206	chr1	90937806	90938255	0.475	0.1556	0.0012	Sh3bp4	NM_133816
16591	chr1:90935206-90939206	chr1	90937906	90938355	0.422	0.0988	0.0003	Sh3bp4	NM_133816
16592	chr1:90935206-90939206	chr1	90938006	90938455	0.448	0.07	0.0001	Sh3bp4	NM_133816
16593	chr1:90935206-90939206	chr1	90938106	90938555	0.452	0.064	0	Sh3bp4	NM_133816
16594	chr1:90935206-90939206	chr1	90938206	90938655	0.38	0.1152	0.0009	Sh3bp4	NM_133816
16595	chr1:90935206-90939206	chr1	90938306	90938755	0.361	0.1005	0.0007	Sh3bp4	NM_133816
16726	chr1:91920565-91924565	chr1	91923465	91923914	0.439	0.1292	0.0008	Iqca	NM_029122
16762	chr1:91983822-91987822	chr1	91987133	91987582	0.528	0.1823	0.0015	Iqca	NM_029122
16878	chr1:92799120-92803276	chr1	92799120	92799670	0.306	0.0677	0.0003	Rab17	NM_008998
16906	chr1:92799120-92803276	chr1	92802020	92802469	0.363	0.0884	0.0004	Rab17	NM_008998
16907	chr1:92799120-92803276	chr1	92802120	92802569	0.392	0.1182	0.0009	Rab17	NM_008998
16908	chr1:92799120-92803276	chr1	92802220	92802669	0.423	0.0813	0.0002	Rab17	NM_008998
16909	chr1:92799120-92803276	chr1	92802320	92802776	0.445	0.0833	0.0001	Rab17	NM_008998
16910	chr1:92799120-92803276	chr1	92802420	92802876	0.455	0.0675	0.0001	Rab17	NM_008998
16911	chr1:92799120-92803276	chr1	92802520	92802969	0.449	0.0667	0.0001	Rab17	NM_008998
16912	chr1:92799120-92803276	chr1	92802620	92803069	0.438	0.0518	0	Rab17	NM_008998
17047	chr1:93051129-93055129	chr1	93054129	93054578	0.218	0.0677	0.001	Ramp1	NM_016894
17055	chr1:93077721-93081721	chr1	93078540	93078989	0.263	0.0822	0.001	Ube2f	NM_026454
17056	chr1:93077721-93081721	chr1	93078640	93079101	0.322	0.0866	0.0006	Ube2f	NM_026454
17159	chr1:93149230-93153230	chr1	93151630	93152179	0.303	0.079	0.0005	Scly	NM_016717
17196	chr1:93193585-93197615	chr1	93193885	93194335	0.526	0.1893	0.0017	Klhl30	NM_027551
17197	chr1:93193585-93197615	chr1	93193985	93194434	0.576	0.1502	0.0005	Klhl30	NM_027551
17650	chr1:94341682-94345682	chr1	94344082	94344631	0.388	0.1296	0.0013	Olfr1414	NM_147039
17656	chr1:94341682-94345682	chr1	94344782	94345336	0.292	0.0676	0.0003	Olfr1414	NM_147039
17657	chr1:94341682-94345682	chr1	94344882	94345531	0.288	0.0589	0.0002	Olfr1414	NM_147039
17704	chr1:94415487-94419487	chr1	94416887	94417336	0.365	0.0712	0.0002	Olfr1411	NM_146490
17789	chr1:94434994-94438994	chr1	94438094	94438543	0.208	0.063	0.0009	Olfr1411	NM_146490
17790	chr1:94434994-94438994	chr1	94438194	94438643	0.169	0.0598	0.0016	Olfr1411	NM_146490
17791	chr1:94434994-94438994	chr1	94438294	94438743	0.155	0.0456	0.0008	Olfr1411	NM_146490
17792	chr1:94434994-94438994	chr1	94438394	94438843	0.153	0.046	0.0009	Olfr1411	NM_146490
17824	chr1:94447063-94451063	chr1	94450063	94450512	0.301	0.1024	0.0014	Olfr12	NM_206896
17825	chr1:94447063-94451063	chr1	94450163	94450612	0.332	0.099	0.0008	Olfr12	NM_206896
17850	chr1:94471641-94475641	chr1	94473641	94474090	0.574	0.2074	0.0017	Myeov2	NM_001163425
18051	chr1:94761563-94768266	chr1	94767506	94767955	0.25	0.0637	0.0005	9430060I03Rik	NR_015525
18264	chr1:95134421-95139526	chr1	95136721	95137270	0.287	0.0979	0.0014	Pask	NM_080850
18291	chr1:95167230-95174800	chr1	95168530	95168991	0.27	0.0901	0.0013	Pask	NM_080850
18292	chr1:95167230-95174800	chr1	95168630	95169086	0.298	0.0845	0.0007	Pask	NM_080850
18342	chr1:95201051-95205051	chr1	95201051	95201600	0.393	0.1327	0.0013	Ano7	NM_207031
18343	chr1:95201051-95205051	chr1	95201151	95201700	0.401	0.1207	0.0009	Ano7	NM_207031
18416	chr1:95271890-95279308	chr1	95277190	95277745	0.25	0.0685	0.0006	Hdlbp	NM_133808
18562	chr1:95558259-95562259	chr1	95558359	95558815	0.419	0.1116	0.0006	Thap4	NM_025920
18563	chr1:95558259-95562259	chr1	95558459	95558908	0.427	0.1216	0.0007	Thap4	NM_025920
18564	chr1:95558259-95562259	chr1	95558559	95559015	0.475	0.0622	0	Thap4	NM_025920
18565	chr1:95558259-95562259	chr1	95558659	95559108	0.461	0.0631	0	Thap4	NM_025920
18696	chr1:95652429-95656448	chr1	95652729	95653278	0.141	0.0413	0.0008	D2hgdh	NM_178882
18697	chr1:95652429-95656448	chr1	95652829	95653378	0.145	0.0357	0.0004	D2hgdh	NM_178882
18736	chr1:95679647-95683647	chr1	95681489	95681939	0.321	0.1035	0.0011	D2hgdh	NM_178882
18737	chr1:95679647-95683647	chr1	95681589	95682046	0.348	0.1123	0.0011	D2hgdh	NM_178882
18748	chr1:95679647-95683647	chr1	95682889	95683338	0.199	0.0497	0.0004	D2hgdh	NM_178882
18749	chr1:95679647-95683647	chr1	95682989	95683438	0.245	0.0791	0.0011	D2hgdh	NM_178882
18766	chr1:95688499-95692499	chr1	95691801	95692251	0.338	0.0915	0.0006	Gal3st2	NM_199366
18767	chr1:95688499-95692499	chr1	95691901	95692350	0.424	0.1252	0.0008	Gal3st2	NM_199366
18768	chr1:95688499-95692499	chr1	95692001	95692450	0.408	0.1446	0.0016	Gal3st2	NM_199366
18777	chr1:95745592-95749592	chr1	95746733	95747182	0.301	0.0853	0.0007	Gm9994	NM_001205249
18790	chr1:95745592-95749592	chr1	95748033	95748582	0.26	0.0823	0.0011	Gm9994	NM_001205249
18800	chr1:95754942-95758942	chr1	95755142	95756313	0.291	0.0608	0.0002	Gm9994	NM_001205249
18801	chr1:95754942-95758942	chr1	95755242	95756413	0.28	0.0517	0.0001	Gm9994	NM_001205249
18802	chr1:95754942-95758942	chr1	95755442	95756513	0.314	0.1029	0.0012	Gm9994	NM_001205249
18803	chr1:95754942-95758942	chr1	95755542	95756613	0.336	0.1201	0.0017	Gm9994	NM_001205249
18804	chr1:95754942-95758942	chr1	95756264	95756917	0.354	0.1114	0.001	Gm9994	NM_001205249
18805	chr1:95754942-95758942	chr1	95756364	95757313	0.368	0.0904	0.0004	Gm9994	NM_001205249
18840	chr1:95817664-95821664	chr1	95819864	95820313	0.271	0.0436	0.0001	Gm6086	NM_001039219
18841	chr1:95817664-95821664	chr1	95819964	95820413	0.322	0.1106	0.0014	Gm6086	NM_001039219
18842	chr1:95817664-95821664	chr1	95820064	95820513	0.333	0.1049	0.001	Gm6086	NM_001039219
19337	chr1:106593115-106597115	chr1	106595315	106595764	0.531	0.1847	0.0015	Cdh20	NM_011800
19606	chr1:108623429-108627473	chr1	108626240	108626695	0.426	0.116	0.0006	Vps4b	NM_009190
19607	chr1:108623429-108627473	chr1	108626340	108626797	0.38	0.1175	0.001	Vps4b	NM_009190
19805	chr1:109103811-109109168	chr1	109106612	109108068	0.27	0.0744	0.0006	Serpinb3c	NM_201363
19993	chr1:111806623-111812033	chr1	111810924	111811373	0.376	0.0651	0.0001	Cdh7	NM_172853
20084	chr1:120375441-120379441	chr1	120376141	120376690	0.29	0.054	0.0001	Clasp1	NM_029709
20168	chr1:121249044-121253044	chr1	121252245	121252801	0.212	0.0714	0.0013	Inhbb	NM_008381
20185	chr1:121331411-121335424	chr1	121332911	121333770	0.211	0.0693	0.0012	Ralb	NM_022327
20186	chr1:121331411-121335424	chr1	121333011	121333970	0.211	0.0693	0.0012	Ralb	NM_022327
20187	chr1:121331411-121335424	chr1	121333111	121334070	0.219	0.0539	0.0004	Ralb	NM_022327
20188	chr1:121331411-121335424	chr1	121333211	121334170	0.206	0.0524	0.0005	Ralb	NM_022327
20256	chr1:121475413-121479732	chr1	121477818	121478267	0.59	0.1515	0.0005	Epb4.1l5	NM_001113416
20451	chr1:121945490-121951875	chr1	121949990	121950439	0.212	0.0664	0.001	3110009E18Rik	NM_001172074
20539	chr1:122099984-122103984	chr1	122101780	122102236	0.305	0.1009	0.0012	Steap3	NM_001085409
20540	chr1:122099984-122103984	chr1	122101880	122102329	0.341	0.0794	0.0003	Steap3	NM_001085409
20584	chr1:122331880-122335880	chr1	122332380	122332832	0.2	0.0641	0.0011	Marco	NM_010766
20585	chr1:122331880-122335880	chr1	122332480	122332932	0.198	0.066	0.0013	Marco	NM_010766
20644	chr1:123146747-123150747	chr1	123148047	123148503	0.447	0.139	0.001	Insig2	NM_178082
20645	chr1:123146747-123150747	chr1	123148147	123148596	0.446	0.1393	0.001	Insig2	NM_178082
20695	chr1:123154523-123158565	chr1	123157823	123158372	0.333	0.0793	0.0004	Insig2	NM_178082
20769	chr1:123355159-123359261	chr1	123356659	123357208	0.321	0.0764	0.0004	Htr5b	NM_010483
20855	chr1:125869118-125876348	chr1	125871618	125872067	0.238	0.0807	0.0014	Dpp10	NM_199021
20856	chr1:125869118-125876348	chr1	125871718	125872174	0.227	0.0789	0.0015	Dpp10	NM_199021
21151	chr1:129131057-129135057	chr1	129134565	129135014	0.426	0.1371	0.0011	Mgat5	NM_145128
21321	chr1:130118825-130122825	chr1	130119025	130119474	0.413	0.0785	0.0001	Lct	NM_001081078
21365	chr1:130186430-130190460	chr1	130188863	130189517	0.383	0.124	0.0012	Mcm6	NM_008567
21366	chr1:130186430-130190460	chr1	130189163	130189613	0.393	0.1282	0.0012	Mcm6	NM_008567
21451	chr1:131097758-131101769	chr1	131098758	131099307	0.605	0.1099	0.0001	Thsd7b	NM_172485
21452	chr1:131097758-131101769	chr1	131098958	131099417	0.595	0.1233	0.0002	Thsd7b	NM_172485
21519	chr1:132289480-132293491	chr1	132290980	132291429	0.251	0.085	0.0014	Cd55	NM_010016
21734	chr1:132625197-132629197	chr1	132628098	132628547	0.494	0.106	0.0002	Fcamr	NM_144960
21753	chr1:132650979-132655046	chr1	132652179	132652633	0.273	0.0721	0.0005	Pigr	NM_011082
21754	chr1:132650979-132655046	chr1	132652279	132652728	0.278	0.074	0.0005	Pigr	NM_011082
21755	chr1:132650979-132655046	chr1	132652379	132652828	0.308	0.0581	0.0001	Pigr	NM_011082
21756	chr1:132650979-132655046	chr1	132652479	132652928	0.289	0.052	0.0001	Pigr	NM_011082
21757	chr1:132650979-132655046	chr1	132652579	132653028	0.258	0.0715	0.0006	Pigr	NM_011082
21758	chr1:132650979-132655046	chr1	132652679	132653128	0.271	0.0663	0.0004	Pigr	NM_011082
21916	chr1:132766037-132770037	chr1	132768337	132768886	0.161	0.0476	0.0008	Il19	NM_001009940
22063	chr1:133026931-133030931	chr1	133029731	133030880	0.332	0.099	0.0008	Rassf5	NM_018750
22092	chr1:133071974-133075974	chr1	133074974	133075433	0.385	0.053	0	Rassf5	NM_018750
22093	chr1:133071974-133075974	chr1	133075074	133075523	0.362	0.1017	0.0007	Rassf5	NM_018750
22094	chr1:133071974-133075974	chr1	133075174	133075723	0.339	0.0907	0.0006	Rassf5	NM_018750
22095	chr1:133071974-133075974	chr1	133075274	133075923	0.348	0.0988	0.0007	Rassf5	NM_018750
22274	chr1:133512990-133517020	chr1	133515390	133516039	0.583	0.1671	0.0007	5430435G22Rik	NM_145509
22275	chr1:133512990-133517020	chr1	133515590	133516139	0.559	0.1735	0.001	5430435G22Rik	NM_145509
22276	chr1:133512990-133517020	chr1	133515690	133516239	0.559	0.1735	0.001	5430435G22Rik	NM_145509
22567	chr1:134056563-134060563	chr1	134058963	134059412	0.48	0.1719	0.0017	Lemd1	NM_001033250
22621	chr1:134140433-134144457	chr1	134141533	134141982	0.267	0.0596	0.0003	Nuak2	NM_028778
22828	chr1:134330525-134335184	chr1	134331425	134331874	0.2	0.0664	0.0013	Rbbp5	NM_172517
23022	chr1:134852144-134856152	chr1	134853444	134853993	0.35	0.1174	0.0013	Mdm4	NM_008575
23023	chr1:134852144-134856152	chr1	134853544	134854099	0.303	0.0777	0.0005	Mdm4	NM_008575
23024	chr1:134852144-134856152	chr1	134853644	134854196	0.272	0.0576	0.0002	Mdm4	NM_008575
23025	chr1:134852144-134856152	chr1	134853844	134854393	0.279	0.0471	0.0001	Mdm4	NM_008575
23029	chr1:134852144-134856152	chr1	134854344	134854993	0.388	0.1169	0.0009	Mdm4	NM_008575
23160	chr1:135151507-135155507	chr1	135152107	135152656	0.291	0.0434	0.0001	Golt1a	NM_026680
23161	chr1:135151507-135155507	chr1	135152207	135152756	0.271	0.0786	0.0008	Golt1a	NM_026680
23162	chr1:135151507-135155507	chr1	135152407	135152856	0.251	0.065	0.0005	Golt1a	NM_026680
23163	chr1:135151507-135155507	chr1	135152507	135152956	0.253	0.0678	0.0006	Golt1a	NM_026680
23171	chr1:135151507-135155507	chr1	135153507	135153956	0.442	0.1522	0.0014	Golt1a	NM_026680
23172	chr1:135151507-135155507	chr1	135153607	135154056	0.365	0.0776	0.0002	Golt1a	NM_026680
23173	chr1:135151507-135155507	chr1	135153707	135154256	0.393	0.0905	0.0003	Golt1a	NM_026680
23174	chr1:135151507-135155507	chr1	135153807	135154556	0.433	0.1067	0.0004	Golt1a	NM_026680
23175	chr1:135151507-135155507	chr1	135153907	135154656	0.475	0.1651	0.0015	Golt1a	NM_026680
23242	chr1:135188082-135192082	chr1	135191582	135192031	0.298	0.088	0.0008	Etnk2	NM_175443
23292	chr1:135250830-135254830	chr1	135253430	135253979	0.475	0.086	0.0001	Sox13	NM_011439
23293	chr1:135250830-135254830	chr1	135253530	135254079	0.469	0.0769	0.0001	Sox13	NM_011439
23294	chr1:135250830-135254830	chr1	135253630	135254179	0.543	0.1333	0.0004	Sox13	NM_011439
23295	chr1:135250830-135254830	chr1	135253730	135254279	0.548	0.1336	0.0004	Sox13	NM_011439
23296	chr1:135250830-135254830	chr1	135253930	135254379	0.567	0.1244	0.0003	Sox13	NM_011439
23383	chr1:135487681-135492189	chr1	135490390	135491039	0.399	0.0796	0.0002	Zc3h11a	NM_144530
23483	chr1:135722663-135727660	chr1	135726763	135727412	0.437	0.0823	0.0001	Prelp	NM_054077
23484	chr1:135722663-135727660	chr1	135726963	135727512	0.417	0.1055	0.0005	Prelp	NM_054077
23495	chr1:135737038-135741038	chr1	135738138	135738588	0.223	0.063	0.0007	Prelp	NM_054077
23496	chr1:135737038-135741038	chr1	135738238	135738689	0.215	0.0711	0.0012	Prelp	NM_054077
23568	chr1:135894816-135898816	chr1	135897816	135898267	0.47	0.1396	0.0008	Btg2	NM_007570
23569	chr1:135894816-135898816	chr1	135897916	135898365	0.489	0.1129	0.0003	Btg2	NM_007570
23618	chr1:135995628-135999641	chr1	135996228	135997077	0.346	0.0676	0.0002	Chi3l1	NM_007695
23644	chr1:136006608-136010608	chr1	136007508	136007957	0.28	0.0655	0.0003	Mybph	NM_016749
23702	chr1:136050239-136055092	chr1	136053839	136054288	0.483	0.0794	0.0001	Adora1	NM_001039510
23798	chr1:136228627-136232640	chr1	136229827	136230777	0.279	0.0974	0.0015	Adipor1	NM_028320
23945	chr1:136522460-136526460	chr1	136523260	136523709	0.214	0.0764	0.0017	Syt2	NM_009307
24135	chr1:136983085-136987342	chr1	136985630	136986179	0.301	0.0955	0.0011	Gpr37l1	NM_134438
24165	chr1:137074099-137078123	chr1	137076999	137077448	0.492	0.1074	0.0003	Rnpep	NM_001159624
24166	chr1:137074099-137078123	chr1	137077099	137077548	0.467	0.135	0.0008	Rnpep	NM_001159624
24235	chr1:137137973-137141973	chr1	137140673	137141122	0.271	0.0524	0.0002	Lmod1	NM_053106
24236	chr1:137137973-137141973	chr1	137140773	137141222	0.286	0.0397	0	Lmod1	NM_053106
24237	chr1:137137973-137141973	chr1	137140873	137141322	0.259	0.068	0.0005	Lmod1	NM_053106
24238	chr1:137137973-137141973	chr1	137140973	137141422	0.296	0.0886	0.0009	Lmod1	NM_053106
24239	chr1:137137973-137141973	chr1	137141073	137141522	0.323	0.116	0.0017	Lmod1	NM_053106
24313	chr1:137256473-137260473	chr1	137257373	137257823	0.265	0.0809	0.0009	Nav1	NM_173437
24380	chr1:137397933-137405370	chr1	137399133	137399582	0.219	0.0689	0.001	Nav1	NM_173437
24435	chr1:137422956-137426956	chr1	137423156	137423605	0.314	0.1056	0.0013	NULL	NULL
24436	chr1:137422956-137426956	chr1	137423256	137423705	0.331	0.1035	0.001	NULL	NULL
24534	chr1:137542357-137548688	chr1	137547257	137547706	0.074	0.0225	0.0009	Csrp1	NM_007791
24580	chr1:137612993-137616993	chr1	137613993	137614442	0.486	0.1281	0.0005	Tnni1	NM_021467
24581	chr1:137612993-137616993	chr1	137614093	137614844	0.484	0.1322	0.0006	Tnni1	NM_021467
24582	chr1:137612993-137616993	chr1	137614193	137614944	0.442	0.1518	0.0014	Tnni1	NM_021467
24687	chr1:137734685-137738685	chr1	137736385	137736834	0.355	0.0789	0.0003	Pkp1	NM_019645
24688	chr1:137734685-137738685	chr1	137736485	137737036	0.333	0.0944	0.0007	Pkp1	NM_019645
24717	chr1:137774636-137778636	chr1	137776136	137776585	0.265	0.0837	0.0011	Igfn1	NM_177642
24719	chr1:137774636-137778636	chr1	137776336	137776785	0.318	0.1134	0.0017	Igfn1	NM_177642
24742	chr1:137778801-137782801	chr1	137779601	137780057	0.252	0.0627	0.0004	Igfn1	NM_177642
24743	chr1:137778801-137782801	chr1	137779701	137780150	0.22	0.0402	0.0001	Igfn1	NM_177642
24744	chr1:137778801-137782801	chr1	137779801	137780250	0.21	0.0334	0.0001	Igfn1	NM_177642
24745	chr1:137778801-137782801	chr1	137779901	137780350	0.204	0.0426	0.0002	Igfn1	NM_177642
25037	chr1:138343649-138347649	chr1	138345749	138346198	0.194	0.0562	0.0008	Kif14	NM_001081258
25038	chr1:138343649-138347649	chr1	138345849	138346298	0.211	0.0712	0.0013	Kif14	NM_001081258
25337	chr1:140776946-140787401	chr1	140783074	140783523	0.383	0.0942	0.0004	Dennd1b	NM_001166501
25350	chr1:140776946-140787401	chr1	140784374	140784925	0.451	0.1177	0.0005	Dennd1b	NM_001166501
25419	chr1:141192702-141196761	chr1	141194802	141195354	0.401	0.0764	0.0002	4933436E23Rik	NR_040455
26175	chr1:152150127-152155824	chr1	152150327	152150781	0.234	0.0805	0.0014	BC003331	NM_001077237
26599	chr1:154158888-154162888	chr1	154159588	154160148	0.252	0.067	0.0005	Glt25d2	NM_177756
26600	chr1:154158888-154162888	chr1	154159688	154160237	0.253	0.0675	0.0006	Glt25d2	NM_177756
26601	chr1:154158888-154162888	chr1	154159788	154160337	0.274	0.0974	0.0016	Glt25d2	NM_177756
26869	chr1:155175699-155179701	chr1	155175999	155176448	0.299	0.1001	0.0013	E330020D12Rik	NR_033736
26875	chr1:155175699-155179701	chr1	155176699	155177360	0.453	0.1539	0.0014	E330020D12Rik	NR_033736
26876	chr1:155175699-155179701	chr1	155176799	155177448	0.484	0.1349	0.0007	E330020D12Rik	NR_033736
26877	chr1:155175699-155179701	chr1	155176899	155177548	0.545	0.1218	0.0003	E330020D12Rik	NR_033736
26966	chr1:155412004-155416071	chr1	155412904	155413353	0.406	0.0848	0.0002	Rgs8	NM_026380
26975	chr1:155412004-155416071	chr1	155413904	155414353	0.271	0.0913	0.0013	Rgs8	NM_026380
26978	chr1:155412004-155416071	chr1	155414204	155414653	0.479	0.1401	0.0008	Rgs8	NM_026380
26979	chr1:155412004-155416071	chr1	155414304	155414753	0.469	0.1604	0.0014	Rgs8	NM_026380
27055	chr1:155510935-155515898	chr1	155511535	155511984	0.336	0.114	0.0014	Rnasel	NM_011882
27127	chr1:155633312-155637312	chr1	155636112	155636561	0.327	0.1148	0.0016	Gm5531	NM_001008426
27214	chr1:156487824-156491824	chr1	156490124	156490682	0.303	0.105	0.0015	Cacna1e	NM_009782
27215	chr1:156487824-156491824	chr1	156490224	156490788	0.303	0.105	0.0015	Cacna1e	NM_009782
27255	chr1:156861078-156865104	chr1	156864387	156865036	0.276	0.0943	0.0014	Ier5	NM_010500
27579	chr1:157849354-157853354	chr1	157850154	157850603	0.24	0.0796	0.0013	Fam163a	NM_177838
27580	chr1:157849354-157853354	chr1	157850254	157850703	0.266	0.0719	0.0006	Fam163a	NM_177838
27600	chr1:157849354-157853354	chr1	157852654	157853104	0.355	0.0846	0.0004	Fam163a	NM_177838
27601	chr1:157849354-157853354	chr1	157852754	157853303	0.363	0.0847	0.0003	Fam163a	NM_177838
27703	chr1:158392475-158396475	chr1	158392875	158393432	0.548	0.1878	0.0014	Abl2	NM_009595
27808	chr1:158554856-158558928	chr1	158557257	158557706	0.297	0.0578	0.0002	Fam20b	NM_145413
27809	chr1:158554856-158558928	chr1	158557357	158557806	0.343	0.0751	0.0003	Fam20b	NM_145413
27810	chr1:158554856-158558928	chr1	158557457	158557909	0.319	0.1136	0.0016	Fam20b	NM_145413
27815	chr1:158554856-158558928	chr1	158557957	158558406	0.261	0.0815	0.001	Fam20b	NM_145413
27816	chr1:158554856-158558928	chr1	158558057	158558506	0.261	0.0815	0.001	Fam20b	NM_145413
27858	chr1:158775458-158779529	chr1	158776858	158777408	0.194	0.0564	0.0008	Ralgps2	NM_001159968
27859	chr1:158775458-158779529	chr1	158777058	158777507	0.179	0.0624	0.0015	Ralgps2	NM_001159968
27860	chr1:158775458-158779529	chr1	158777158	158777612	0.178	0.0635	0.0017	Ralgps2	NM_001159968
28327	chr1:162028686-162032692	chr1	162030986	162031635	0.47	0.154	0.0012	Mrps14	NM_025474
28328	chr1:162028686-162032692	chr1	162031086	162031735	0.395	0.1074	0.0006	Mrps14	NM_025474
28754	chr1:163087053-163091093	chr1	163088953	163089511	0.407	0.1344	0.0012	Prdx6	NM_007453
28851	chr1:163624212-163628422	chr1	163625712	163626563	0.37	0.0979	0.0005	Fasl	NM_001205243
28852	chr1:163624212-163628422	chr1	163626112	163626663	0.379	0.1086	0.0007	Fasl	NM_001205243
28853	chr1:163624212-163628422	chr1	163626214	163626763	0.425	0.1461	0.0014	Fasl	NM_001205243
28895	chr1:163802614-163806681	chr1	163803114	163803563	0.221	0.0444	0.0002	4930558K02Rik	NM_001204904
28965	chr1:164058344-164062344	chr1	164059856	164060405	0.309	0.0879	0.0007	Dnm3	NM_172646
29115	chr1:164472593-164476593	chr1	164475293	164475742	0.257	0.0796	0.001	Myoc	NM_010865
29116	chr1:164472593-164476593	chr1	164475393	164475842	0.251	0.088	0.0015	Myoc	NM_010865
29117	chr1:164472593-164476593	chr1	164475493	164475942	0.251	0.088	0.0015	Myoc	NM_010865
29118	chr1:164472593-164476593	chr1	164475593	164476042	0.252	0.0893	0.0016	Myoc	NM_010865
29119	chr1:164472593-164476593	chr1	164475693	164476142	0.283	0.0801	0.0007	Myoc	NM_010865
29141	chr1:164494144-164498144	chr1	164496044	164496597	0.191	0.0624	0.0012	7420461P10Rik	NM_001177581
29609	chr1:165895500-165899528	chr1	165896431	165896989	0.393	0.1171	0.0008	Sell	NM_001164059
29651	chr1:165948688-165952802	chr1	165951288	165951740	0.267	0.0828	0.001	Selp	NM_011347
30144	chr1:167470446-167474463	chr1	167473160	167473619	0.382	0.1117	0.0008	Mpzl1	NM_001001880
30145	chr1:167470446-167474463	chr1	167473260	167474009	0.322	0.1026	0.0011	Mpzl1	NM_001001880
30235	chr1:167634739-167638739	chr1	167634739	167635301	0.375	0.1287	0.0014	Cd247	NM_001113391
30268	chr1:167728044-167732044	chr1	167729644	167730102	0.325	0.1116	0.0014	Pou2f1	NM_198933
30377	chr1:167963823-167967891	chr1	167967123	167967575	0.34	0.0651	0.0002	Gpa33	NM_021610
30557	chr1:168831644-168839013	chr1	168831644	168832193	0.354	0.0624	0.0001	Gm16701	NR_037988
30588	chr1:168831644-168839013	chr1	168834944	168835393	0.337	0.0784	0.0003	Gm16701	NR_037988
30589	chr1:168831644-168839013	chr1	168835044	168835493	0.317	0.0741	0.0003	Gm16701	NR_037988
30590	chr1:168831644-168839013	chr1	168835144	168835593	0.314	0.0772	0.0004	Gm16701	NR_037988
30591	chr1:168831644-168839013	chr1	168835244	168835693	0.286	0.0817	0.0007	Gm16701	NR_037988
30643	chr1:169120993-169125052	chr1	169124323	169124772	0.297	0.07	0.0003	Uck2	NM_030724
30668	chr1:169183637-169187637	chr1	169184037	169184486	0.418	0.0691	0.0001	Aldh9a1	NM_019993
30669	chr1:169183637-169187637	chr1	169184137	169184586	0.469	0.1137	0.0004	Aldh9a1	NM_019993
30670	chr1:169183637-169187637	chr1	169184237	169184686	0.484	0.1122	0.0003	Aldh9a1	NM_019993
30671	chr1:169183637-169187637	chr1	169184337	169184786	0.489	0.1033	0.0002	Aldh9a1	NM_019993
30803	chr1:169431808-169435808	chr1	169433708	169434363	0.312	0.0985	0.001	Rxrg	NM_009107
31036	chr1:171762363-171766363	chr1	171764563	171765025	0.337	0.0729	0.0002	1700084C01Rik	NM_001033185
31196	chr1:172066295-172070295	chr1	172066495	172066944	0.363	0.1255	0.0015	Sh2d1b2	NM_001033499
31197	chr1:172066295-172070295	chr1	172066595	172067044	0.368	0.1205	0.0012	Sh2d1b2	NM_001033499
31198	chr1:172066295-172070295	chr1	172066695	172067154	0.398	0.1045	0.0005	Sh2d1b2	NM_001033499
31210	chr1:172066295-172070295	chr1	172067895	172068344	0.255	0.0653	0.0005	Sh2d1b2	NM_001033499
31220	chr1:172066295-172070295	chr1	172068995	172069444	0.377	0.0396	0	Sh2d1b2	NM_001033499
31259	chr1:172142257-172146285	chr1	172142857	172143306	0.348	0.0508	0.0001	Gm7694	NM_001198955
31403	chr1:172763465-172767508	chr1	172765265	172765714	0.437	0.0871	0.0002	Fcrla	NM_145141
31591	chr1:172984137-172990527	chr1	172989246	172989695	0.243	0.0634	0.0005	Sdhc	NM_025321
31592	chr1:172984137-172990527	chr1	172989346	172989795	0.288	0.0905	0.001	Sdhc	NM_025321
31777	chr1:173117065-173121085	chr1	173119465	173119914	0.252	0.0266	0	B4galt3	NM_020579
31842	chr1:173162935-173166935	chr1	173164035	173164689	0.284	0.0812	0.0007	Dedd	NM_011615
32026	chr1:173244752-173249105	chr1	173245252	173245701	0.276	0.0957	0.0015	Arhgap30	NM_001005508
32027	chr1:173244752-173249105	chr1	173245352	173245801	0.305	0.1002	0.0012	Arhgap30	NM_001005508
32028	chr1:173244752-173249105	chr1	173245452	173245901	0.298	0.0983	0.0012	Arhgap30	NM_001005508
32029	chr1:173244752-173249105	chr1	173245552	173246001	0.266	0.0885	0.0013	Arhgap30	NM_001005508
32095	chr1:173336902-173344036	chr1	173339102	173339551	0.303	0.0751	0.0004	Alyref2	NM_019484
32140	chr1:173371209-173375218	chr1	173374634	173375083	0.23	0.067	0.0008	Itln1	NM_010584
32296	chr1:173515436-173519578	chr1	173517536	173517987	0.276	0.0841	0.0009	Cd48	NM_007649
32297	chr1:173515436-173519578	chr1	173517636	173518085	0.23	0.063	0.0006	Cd48	NM_007649
32355	chr1:173729088-173733088	chr1	173729888	173730637	0.408	0.0793	0.0002	Cd84	NM_013489
32356	chr1:173729088-173733088	chr1	173729988	173730737	0.404	0.0768	0.0001	Cd84	NM_013489
32357	chr1:173729088-173733088	chr1	173730088	173730839	0.415	0.0978	0.0003	Cd84	NM_013489
32358	chr1:173729088-173733088	chr1	173730188	173731137	0.409	0.0995	0.0004	Cd84	NM_013489
32359	chr1:173729088-173733088	chr1	173730588	173731237	0.456	0.1133	0.0004	Cd84	NM_013489
32360	chr1:173729088-173733088	chr1	173730688	173731345	0.434	0.1498	0.0015	Cd84	NM_013489
32446	chr1:173893488-173897498	chr1	173895988	173896537	0.42	0.138	0.0012	Nhlh1	NM_010916
32447	chr1:173893488-173897498	chr1	173896088	173896637	0.477	0.1475	0.001	Nhlh1	NM_010916
32448	chr1:173893488-173897498	chr1	173896288	173896737	0.504	0.1003	0.0002	Nhlh1	NM_010916
32550	chr1:174034340-174038340	chr1	174034540	174034989	0.346	0.0951	0.0006	Pea15a	NM_011063
32551	chr1:174034340-174038340	chr1	174034640	174035089	0.302	0.0916	0.0009	Pea15a	NM_011063
32552	chr1:174034340-174038340	chr1	174034740	174035289	0.289	0.0777	0.0006	Pea15a	NM_011063
32553	chr1:174034340-174038340	chr1	174034840	174035492	0.274	0.0833	0.0009	Pea15a	NM_011063
32607	chr1:174042604-174046706	chr1	174046104	174046553	0.427	0.0458	0	Pea15a	NM_011063
32616	chr1:174055758-174059764	chr1	174056458	174057007	0.197	0.0645	0.0012	Casq1	NM_009813
32736	chr1:174163953-174169207	chr1	174167268	174167817	0.243	0.0662	0.0006	Kcnj9	NM_008429
32908	chr1:174354560-174358563	chr1	174355864	174356313	0.622	0.1148	0.0001	Ccdc19	NM_027972
32930	chr1:174389362-174397330	chr1	174389362	174390011	0.365	0.1272	0.0015	4933439K11Rik	NR_040558
32978	chr1:174389362-174397330	chr1	174394662	174395211	0.364	0.0856	0.0003	4933439K11Rik	NR_040558
33144	chr1:174967140-174971140	chr1	174967740	174968799	0.367	0.069	0.0001	Olfr1408	NM_146764
33221	chr1:175036782-175040782	chr1	175040182	175040631	0.39	0.1319	0.0014	Olfr218	NM_001001809
33222	chr1:175036782-175040782	chr1	175040282	175040733	0.422	0.1418	0.0013	Olfr218	NM_001001809
33255	chr1:175049077-175053077	chr1	175052477	175052926	0.408	0.1295	0.0011	Fcer1a	NM_010184
33480	chr1:175435199-175439199	chr1	175436399	175436851	0.242	0.0742	0.0009	Pydc4	NM_001177350
33481	chr1:175435199-175439199	chr1	175436499	175438248	0.194	0.0408	0.0002	Pydc4	NM_001177350
33485	chr1:175464292-175468449	chr1	175464892	175465465	0.16	0.0405	0.0005	Pyhin1	NM_175026
33486	chr1:175464292-175468449	chr1	175465106	175465565	0.145	0.0355	0.0004	Pyhin1	NM_175026
33487	chr1:175464292-175468449	chr1	175465206	175465655	0.146	0.0375	0.0005	Pyhin1	NM_175026
33666	chr1:175874542-175879376	chr1	175878242	175878691	0.243	0.0785	0.0011	Ifi205	NM_172648
33919	chr1:175992199-175996199	chr1	175995599	175996048	0.289	0.0963	0.0013	Olfr421-ps1	NM_146720
33920	chr1:175992199-175996199	chr1	175995699	175996148	0.239	0.0593	0.0004	Olfr421-ps1	NM_146720
34102	chr1:176263854-176267854	chr1	176267356	176267805	0.241	0.0785	0.0012	Olfr414	NM_146761
34220	chr1:177453805-177457805	chr1	177454505	177455054	0.272	0.07	0.0005	Fh1	NM_010209
34221	chr1:177453805-177457805	chr1	177454605	177455154	0.232	0.0678	0.0008	Fh1	NM_010209
34446	chr1:177815039-177819041	chr1	177815039	177815488	0.255	0.0903	0.0016	Pld5	NM_001195816
34701	chr1:179278085-179284243	chr1	179279685	179280134	0.532	0.1042	0.0002	Zfp238	NM_001012330
34702	chr1:179278085-179284243	chr1	179279785	179280234	0.582	0.1541	0.0005	Zfp238	NM_001012330
34703	chr1:179278085-179284243	chr1	179279885	179280334	0.621	0.1166	0.0001	Zfp238	NM_001012330
34704	chr1:179278085-179284243	chr1	179279985	179280434	0.63	0.1062	0.0001	Zfp238	NM_001012330
34806	chr1:179824860-179828935	chr1	179826667	179827120	0.215	0.0716	0.0013	Gm16432	NM_001034899
34807	chr1:179824860-179828935	chr1	179826767	179827223	0.209	0.0691	0.0012	Gm16432	NM_001034899
34808	chr1:179824860-179828935	chr1	179826867	179827326	0.217	0.0657	0.0009	Gm16432	NM_001034899
34809	chr1:179824860-179828935	chr1	179826967	179827426	0.242	0.0837	0.0015	Gm16432	NM_001034899
34881	chr1:180089527-180093527	chr1	180091227	180091783	0.332	0.0918	0.0006	Pppde1	NM_024282
34882	chr1:180089527-180093527	chr1	180091427	180091876	0.287	0.096	0.0013	Pppde1	NM_024282
34883	chr1:180089527-180093527	chr1	180091527	180091976	0.282	0.0858	0.0009	Pppde1	NM_024282
34884	chr1:180089527-180093527	chr1	180091627	180092076	0.295	0.0929	0.001	Pppde1	NM_024282
35024	chr1:180698399-180702399	chr1	180698499	180698949	0.388	0.1192	0.0009	Kif26b	NM_001161665
35025	chr1:180698399-180702399	chr1	180698599	180699048	0.477	0.0868	0.0001	Kif26b	NM_001161665
35026	chr1:180698399-180702399	chr1	180698699	180699156	0.438	0.1315	0.0009	Kif26b	NM_001161665
35070	chr1:181353911-181357928	chr1	181356427	181357176	0.357	0.1277	0.0017	Smyd3	NM_027188
35071	chr1:181353911-181357928	chr1	181356527	181357276	0.374	0.128	0.0014	Smyd3	NM_027188
35072	chr1:181353911-181357928	chr1	181356627	181357476	0.381	0.1273	0.0013	Smyd3	NM_027188
35125	chr1:181439887-181443887	chr1	181439887	181440337	0.402	0.0425	0	Cnst	NM_146105
35197	chr1:181588334-181592334	chr1	181590034	181590483	0.361	0.1031	0.0007	Ahctf1	NM_026375
35198	chr1:181588334-181592334	chr1	181590134	181590583	0.368	0.0922	0.0004	Ahctf1	NM_026375
35481	chr1:182532959-182536959	chr1	182534559	182535008	0.317	0.0928	0.0008	Lin9	NM_001103182
35482	chr1:182532959-182536959	chr1	182534659	182535108	0.359	0.1164	0.0012	Lin9	NM_001103182
35483	chr1:182532959-182536959	chr1	182534759	182535208	0.41	0.0496	0	Lin9	NM_001103182
35484	chr1:182532959-182536959	chr1	182534859	182535412	0.369	0.1223	0.0013	Lin9	NM_001103182
35539	chr1:182646991-182653528	chr1	182648533	182649088	0.455	0.1273	0.0007	H3f3a	NM_008210
35623	chr1:182726543-182730543	chr1	182727343	182727900	0.411	0.1186	0.0007	Lefty2	NM_177099
35726	chr1:182775942-182781506	chr1	182779845	182780294	0.262	0.0864	0.0012	Tmem63a	NM_144794
35727	chr1:182775942-182781506	chr1	182779945	182780398	0.236	0.0841	0.0016	Tmem63a	NM_144794
35934	chr1:183346846-183351376	chr1	183347446	183347895	0.155	0.0408	0.0005	Ccdc121	NM_207280
35935	chr1:183346846-183351376	chr1	183347546	183348001	0.171	0.0595	0.0015	Ccdc121	NM_207280
35936	chr1:183346846-183351376	chr1	183347646	183348095	0.184	0.0595	0.0011	Ccdc121	NM_207280
36018	chr1:183678257-183682286	chr1	183680857	183681306	0.231	0.0664	0.0007	Lbr	NM_133815
36148	chr1:184177531-184181531	chr1	184179631	184180090	0.345	0.0762	0.0003	Fbxo28	NM_175127
36359	chr1:185732451-185738366	chr1	185737151	185737600	0.228	0.0769	0.0013	Dusp10	NM_022019
36460	chr1:186583045-186587052	chr1	186583845	186584600	0.329	0.1147	0.0015	C130074G19Rik	NM_178692
36560	chr1:186944213-186949381	chr1	186948513	186948962	0.348	0.1074	0.001	Rab3gap2	NM_001163754
36577	chr1:187029416-187033754	chr1	187030816	187031266	0.26	0.0787	0.0009	Bpnt1	NM_011794
36578	chr1:187029416-187033754	chr1	187030916	187031368	0.259	0.0798	0.001	Bpnt1	NM_011794
36654	chr1:187141857-187145857	chr1	187142557	187143012	0.537	0.1455	0.0006	9630028B13Rik	NR_038006
36684	chr1:187152385-187157035	chr1	187153685	187154134	0.44	0.1446	0.0012	Slc30a10	NM_001033286
36999	chr1:189959560-189964571	chr1	189963360	189963816	0.364	0.0967	0.0005	Ush2a	NM_021408
37057	chr1:191043126-191048053	chr1	191046638	191047087	0.289	0.0819	0.0007	Kcnk2	NR_027627
37058	chr1:191043126-191048053	chr1	191046738	191047187	0.312	0.1027	0.0012	Kcnk2	NR_027627
37059	chr1:191043126-191048053	chr1	191046838	191047296	0.356	0.0638	0.0001	Kcnk2	NR_027627
37060	chr1:191043126-191048053	chr1	191046938	191047387	0.325	0.079	0.0004	Kcnk2	NR_027627
37061	chr1:191043126-191048053	chr1	191047038	191047494	0.34	0.0728	0.0002	Kcnk2	NR_027627
37062	chr1:191043126-191048053	chr1	191047138	191047587	0.336	0.0754	0.0003	Kcnk2	NR_027627
37254	chr1:192533901-192537901	chr1	192537401	192537850	0.147	0.0498	0.0014	Rps6kc1	NM_178775
37453	chr1:192760388-192766860	chr1	192765888	192766744	0.449	0.1623	0.0017	Nsl1	NM_198654
37577	chr1:193023329-193027335	chr1	193023929	193024482	0.272	0.0956	0.0016	Tmem206	NM_025864
37578	chr1:193023329-193027335	chr1	193024129	193024678	0.285	0.0937	0.0012	Tmem206	NM_025864
37579	chr1:193023329-193027335	chr1	193024229	193024780	0.261	0.0571	0.0003	Tmem206	NM_025864
37580	chr1:193023329-193027335	chr1	193024329	193024978	0.288	0.0275	0	Tmem206	NM_025864
37725	chr1:193518874-193522937	chr1	193519774	193520423	0.485	0.1699	0.0015	Nek2	NM_010892
37726	chr1:193518874-193522937	chr1	193520074	193520524	0.594	0.1212	0.0002	Nek2	NM_010892
37727	chr1:193518874-193522937	chr1	193520174	193520623	0.611	0.1288	0.0002	Nek2	NM_010892
37728	chr1:193518874-193522937	chr1	193520274	193520929	0.598	0.1388	0.0003	Nek2	NM_010892
37729	chr1:193518874-193522937	chr1	193520374	193521029	0.568	0.1917	0.0013	Nek2	NM_010892
37749	chr1:193604145-193611392	chr1	193604545	193605206	0.504	0.1055	0.0002	1700034H15Rik	NR_030669
37931	chr1:193888345-193892392	chr1	193889245	193889694	0.402	0.1174	0.0008	Kcnh1	NM_010600
38041	chr1:194535187-194539187	chr1	194537587	194538036	0.291	0.0877	0.0009	Sertad4	NM_001177794
38291	chr1:194964019-194968019	chr1	194964819	194965268	0.296	0.1053	0.0016	Hsd11b1	NM_008288
38655	chr2:3249113-3254189	chr2	3251013	3251562	0.326	0.0929	0.0007	Olah	NM_145921
38689	chr2:3283091-3287091	chr2	3284191	3284840	0.339	0.0268	0	Olah	NM_145921
38749	chr2:3345886-3349886	chr2	3345986	3346445	0.199	0.0438	0.0003	Dclre1c	NM_146114
38750	chr2:3345886-3349886	chr2	3346086	3346542	0.201	0.0463	0.0003	Dclre1c	NM_146114
38786	chr2:3391482-3395485	chr2	3392482	3392931	0.347	0.0617	0.0001	Suv39h2	NR_027509
38787	chr2:3391482-3395485	chr2	3392582	3393035	0.329	0.0743	0.0003	Suv39h2	NR_027509
38788	chr2:3391482-3395485	chr2	3392682	3393131	0.391	0.1309	0.0013	Suv39h2	NR_027509
38899	chr2:4004831-4008831	chr2	4006831	4007390	0.347	0.1256	0.0017	NULL	NULL
38924	chr2:4066893-4070910	chr2	4068693	4069149	0.393	0.1213	0.001	Frmd4a	NM_172475
39061	chr2:4795585-4799625	chr2	4795585	4796242	0.352	0.1141	0.0012	Sephs1	NM_175400
39135	chr2:4890202-4894202	chr2	4892502	4893151	0.267	0.0538	0.0002	Ucma	NM_026754
39160	chr2:4921621-4925621	chr2	4923721	4924370	0.401	0.1166	0.0008	Mcm10	NM_027290
39192	chr2:4929257-4933313	chr2	4931876	4932526	0.231	0.0739	0.0011	Mcm10	NM_027290
39193	chr2:4929257-4933313	chr2	4931976	4932628	0.274	0.0472	0.0001	Mcm10	NM_027290
39226	chr2:5051797-5055797	chr2	5053097	5053546	0.18	0.0581	0.0011	Ccdc3	NM_028804
39227	chr2:5051797-5055797	chr2	5053197	5053646	0.185	0.0632	0.0014	Ccdc3	NM_028804
39366	chr2:5779445-5783445	chr2	5781645	5782201	0.277	0.0751	0.0006	Nudt5	NM_016918
39411	chr2:6030637-6034637	chr2	6031337	6031921	0.25	0.0779	0.001	5430407P10Rik	NM_144883
39554	chr2:6236956-6245624	chr2	6244549	6244998	0.414	0.0533	0	Usp6nl	NM_001080548
39555	chr2:6236956-6245624	chr2	6244649	6245098	0.377	0.0737	0.0002	Usp6nl	NM_001080548
39556	chr2:6236956-6245624	chr2	6244749	6245198	0.4	0.1013	0.0005	Usp6nl	NM_001080548
39614	chr2:6457997-6461997	chr2	6460502	6460951	0.478	0.1076	0.0003	Celf2	NM_010160
39615	chr2:6457997-6461997	chr2	6460602	6461051	0.455	0.0989	0.0003	Celf2	NM_010160
40209	chr2:11165147-11169147	chr2	11166147	11166600	0.289	0.0973	0.0013	Prkcq	NM_008859
40294	chr2:11436309-11440309	chr2	11437709	11438358	0.199	0.0721	0.0017	Pfkfb3	NM_001177758
40300	chr2:11436309-11440309	chr2	11438709	11439258	0.241	0.0677	0.0007	Pfkfb3	NM_001177758
40365	chr2:11620045-11624450	chr2	11620845	11621501	0.322	0.0683	0.0002	Il15ra	NM_133836
40395	chr2:11693129-11698630	chr2	11693829	11694387	0.471	0.1651	0.0016	Ankrd16	NM_177268
40463	chr2:12219023-12223023	chr2	12221823	12222272	0.202	0.0677	0.0013	E030013I19Rik	NR_040353
40596	chr2:13188381-13192435	chr2	13190703	13191157	0.537	0.1608	0.0009	Rsu1	NM_009105
40807	chr2:14143917-14147917	chr2	14146829	14147278	0.305	0.0868	0.0007	Mrc1	NM_008625
40809	chr2:14143917-14147917	chr2	14147029	14147478	0.268	0.0884	0.0012	Mrc1	NM_008625
40810	chr2:14143917-14147917	chr2	14147129	14147578	0.266	0.0848	0.0011	Mrc1	NM_008625
41076	chr2:17278092-17282092	chr2	17280292	17280960	0.394	0.1013	0.0005	Nebl	NM_028757
41077	chr2:17278092-17282092	chr2	17280611	17281060	0.454	0.0769	0.0001	Nebl	NM_028757
41078	chr2:17278092-17282092	chr2	17280711	17281168	0.425	0.0947	0.0003	Nebl	NM_028757
41079	chr2:17278092-17282092	chr2	17280811	17281264	0.428	0.0927	0.0002	Nebl	NM_028757
41136	chr2:17648047-17652072	chr2	17649647	17650105	0.206	0.0635	0.001	Nebl	NM_028757
41162	chr2:17913950-17917962	chr2	17914550	17914999	0.332	0.1187	0.0017	H2afb1	NM_026627
41163	chr2:17913950-17917962	chr2	17914650	17915099	0.385	0.0579	0.0001	H2afb1	NM_026627
41741	chr2:20424550-20428550	chr2	20426350	20426799	0.264	0.0826	0.001	Etl4	NM_001081006
41742	chr2:20424550-20428550	chr2	20426450	20426899	0.239	0.0841	0.0016	Etl4	NM_001081006
41802	chr2:20627814-20631814	chr2	20629926	20630375	0.311	0.1084	0.0015	Etl4	NM_001177630
41824	chr2:20636881-20640881	chr2	20638199	20638852	0.385	0.129	0.0013	Etl4	NM_001177630
41858	chr2:20882787-20889885	chr2	20884612	20885061	0.317	0.0914	0.0007	Arhgap21	NM_001081364
41915	chr2:21055423-21059423	chr2	21056523	21056981	0.347	0.0682	0.0002	NULL	NULL
41916	chr2:21055423-21059423	chr2	21056623	21057072	0.309	0.096	0.001	NULL	NULL
41917	chr2:21055423-21059423	chr2	21056723	21057172	0.257	0.0613	0.0004	NULL	NULL
41918	chr2:21055423-21059423	chr2	21056823	21057272	0.255	0.0597	0.0003	NULL	NULL
41919	chr2:21055423-21059423	chr2	21056923	21057372	0.255	0.0597	0.0003	NULL	NULL
41920	chr2:21055423-21059423	chr2	21057023	21057474	0.234	0.0584	0.0004	NULL	NULL
42363	chr2:23026234-23030234	chr2	23028334	23028883	0.388	0.0956	0.0004	4931423N10Rik	NM_027635
42502	chr2:23971919-23975945	chr2	23973919	23974374	0.207	0.0711	0.0014	Il1f8	NM_027163
42568	chr2:24034175-24038175	chr2	24036177	24036626	0.471	0.1196	0.0005	Il1f6	NM_019450
42569	chr2:24034175-24038175	chr2	24036277	24036727	0.474	0.1146	0.0004	Il1f6	NM_019450
42570	chr2:24034175-24038175	chr2	24036377	24036826	0.476	0.1144	0.0004	Il1f6	NM_019450
42571	chr2:24034175-24038175	chr2	24036477	24036926	0.476	0.1144	0.0004	Il1f6	NM_019450
42727	chr2:24204155-24208155	chr2	24206255	24206704	0.157	0.0319	0.0002	Psd4	NM_177611
42773	chr2:24296825-24300825	chr2	24300225	24300674	0.205	0.03	0.0001	Pax8	NM_011040
42774	chr2:24296825-24300825	chr2	24300325	24300774	0.179	0.0602	0.0013	Pax8	NM_011040
42842	chr2:24756422-24760424	chr2	24759222	24759671	0.308	0.1079	0.0015	Arrdc1	NM_178408
42843	chr2:24756422-24760424	chr2	24759322	24759984	0.293	0.0874	0.0008	Arrdc1	NM_178408
42844	chr2:24756422-24760424	chr2	24759422	24760084	0.286	0.0905	0.0011	Arrdc1	NM_178408
42845	chr2:24756422-24760424	chr2	24759522	24760182	0.287	0.0887	0.001	Arrdc1	NM_178408
42856	chr2:24768560-24772594	chr2	24770560	24771018	0.208	0.0698	0.0013	Zmynd19	NM_026021
42964	chr2:24804718-24808718	chr2	24807928	24808477	0.514	0.0992	0.0002	Pnpla7	NM_146251
43000	chr2:24873137-24877193	chr2	24874337	24874786	0.208	0.0587	0.0007	Pnpla7	NM_146251
43055	chr2:24916390-24920408	chr2	24917690	24918139	0.297	0.0938	0.001	Noxa1	NM_172204
43155	chr2:25032636-25041504	chr2	25034636	25035085	0.423	0.0658	0.0001	Cobra1	NM_021393
43156	chr2:25032636-25041504	chr2	25034736	25035185	0.35	0.1027	0.0008	Cobra1	NM_021393
43161	chr2:25032636-25041504	chr2	25035236	25035685	0.266	0.088	0.0012	Cobra1	NM_021393
43162	chr2:25032636-25041504	chr2	25035336	25035785	0.325	0.0854	0.0005	Cobra1	NM_021393
43200	chr2:25032636-25041504	chr2	25040727	25041179	0.294	0.1035	0.0016	Cobra1	NM_021393
43201	chr2:25032636-25041504	chr2	25040827	25041276	0.31	0.0777	0.0004	Cobra1	NM_021393
43205	chr2:25045893-25049903	chr2	25046093	25046642	0.359	0.119	0.0013	Slc34a3	NM_080854
43271	chr2:25055462-25065696	chr2	25059563	25060012	0.154	0.0533	0.0015	Ndor1	NM_001252541
43272	chr2:25055462-25065696	chr2	25059663	25060112	0.194	0.0494	0.0005	Ndor1	NM_001252541
43440	chr2:25091257-25097671	chr2	25096357	25096806	0.259	0.0559	0.0002	Anapc2	NM_175300
43604	chr2:25186885-25197151	chr2	25192185	25192634	0.458	0.1371	0.0009	2010317E24Rik	NM_001081085
43605	chr2:25186885-25197151	chr2	25192285	25192734	0.46	0.1378	0.0009	2010317E24Rik	NM_001081085
43606	chr2:25186885-25197151	chr2	25192385	25192835	0.504	0.1504	0.0008	2010317E24Rik	NM_001081085
43642	chr2:25214700-25218716	chr2	25214700	25215149	0.358	0.1171	0.0012	Entpd2	NM_009849
43643	chr2:25214700-25218716	chr2	25214800	25215249	0.367	0.1055	0.0007	Entpd2	NM_009849
43706	chr2:25221841-25229784	chr2	25226441	25226890	0.181	0.0652	0.0017	Npdc1	NM_008721
43837	chr2:25282353-25286353	chr2	25284053	25284814	0.425	0.1091	0.0005	Ptgds	NM_008963
43908	chr2:25314691-25319170	chr2	25317203	25317652	0.331	0.0945	0.0007	Fbxw5	NM_013908
43956	chr2:25319536-25326978	chr2	25323936	25324385	0.389	0.1029	0.0005	Fbxw5	NM_013908
44066	chr2:25392575-25400130	chr2	25393475	25394024	0.324	0.1038	0.0011	Mamdc4	NM_001081199
44339	chr2:25501484-25505484	chr2	25502084	25502533	0.195	0.0424	0.0003	Lcn6	NM_177840
44672	chr2:25944040-25948070	chr2	25945640	25946089	0.238	0.0478	0.0002	Nacc2	NM_026495
44673	chr2:25944040-25948070	chr2	25945740	25946389	0.28	0.0744	0.0005	Nacc2	NM_026495
44708	chr2:26024125-26033508	chr2	26026925	26027374	0.503	0.1678	0.0013	Qsox2	NM_153559
44797	chr2:26115816-26119816	chr2	26116116	26116565	0.217	0.0766	0.0016	4932418E24Rik	NM_177841
44987	chr2:26206797-26214565	chr2	26209597	26210146	0.448	0.1455	0.0012	Pmpca	NM_173180
45390	chr2:26729560-26741789	chr2	26736760	26737209	0.32	0.0607	0.0001	Surf4	NM_011512
45398	chr2:26729560-26741789	chr2	26737560	26738009	0.208	0.0514	0.0004	Surf4	NM_011512
45518	chr2:26792174-26796295	chr2	26794774	26795223	0.36	0.0796	0.0003	Adamts13	NM_001001322
45519	chr2:26792174-26796295	chr2	26794874	26795323	0.296	0.1001	0.0014	Adamts13	NM_001001322
45729	chr2:26963733-26967733	chr2	26965233	26965682	0.308	0.098	0.0011	6430548G04	NR_040524
45730	chr2:26963733-26967733	chr2	26965333	26965787	0.312	0.1007	0.0011	6430548G04	NR_040524
45801	chr2:27053956-27057956	chr2	27056256	27056705	0.325	0.0775	0.0004	Sardh	NM_138665
45802	chr2:27053956-27057956	chr2	27056356	27056805	0.343	0.0793	0.0003	Sardh	NM_138665
45868	chr2:27248086-27252171	chr2	27250486	27250935	0.442	0.1215	0.0006	Vav2	NM_009500
45869	chr2:27248086-27252171	chr2	27250586	27251035	0.471	0.1006	0.0002	Vav2	NM_009500
45870	chr2:27248086-27252171	chr2	27250686	27251135	0.481	0.1011	0.0002	Vav2	NM_009500
45871	chr2:27248086-27252171	chr2	27250786	27251235	0.457	0.0898	0.0002	Vav2	NM_009500
46053	chr2:27705443-27709443	chr2	27706643	27707092	0.409	0.0968	0.0003	Col5a1	NM_015734
46108	chr2:27851696-27855696	chr2	27854896	27855350	0.358	0.1237	0.0015	Col5a1	NM_015734
46389	chr2:28332058-28338831	chr2	28337582	28338131	0.363	0.0902	0.0004	Ralgds	NM_009058
46390	chr2:28332058-28338831	chr2	28337682	28338244	0.37	0.0913	0.0004	Ralgds	NM_009058
46512	chr2:28443203-28447204	chr2	28445803	28446652	0.337	0.1077	0.0011	Gfi1b	NM_001160406
46513	chr2:28443203-28447204	chr2	28446303	28446752	0.353	0.0905	0.0005	Gfi1b	NM_001160406
46657	chr2:28659495-28665546	chr2	28663095	28663546	0.361	0.0792	0.0003	Ddx31	NM_001033294
46658	chr2:28659495-28665546	chr2	28663195	28663644	0.34	0.1093	0.0011	Ddx31	NM_001033294
46687	chr2:28733754-28741699	chr2	28735054	28735614	0.375	0.1222	0.0012	Barhl1	NM_001164186
46738	chr2:28733754-28741699	chr2	28741095	28741544	0.493	0.1438	0.0008	Barhl1	NM_001164186
46739	chr2:28733754-28741699	chr2	28741195	28741644	0.48	0.1701	0.0016	Barhl1	NM_001164186
46845	chr2:29069299-29073299	chr2	29070899	29071348	0.374	0.1094	0.0008	Ntng2	NM_133500
46846	chr2:29069299-29073299	chr2	29070999	29071455	0.378	0.1096	0.0008	Ntng2	NM_133500
46889	chr2:29165577-29169594	chr2	29169077	29169526	0.067	0.0144	0.0002	Med27	NM_026896
47071	chr2:29688252-29695038	chr2	29692452	29693001	0.365	0.0903	0.0004	Cercam	NM_207298
47072	chr2:29688252-29695038	chr2	29692552	29693101	0.365	0.0903	0.0004	Cercam	NM_207298
47114	chr2:29754185-29758194	chr2	29754585	29755134	0.387	0.1016	0.0005	Gle1	NM_028923
47115	chr2:29754185-29758194	chr2	29754685	29755238	0.381	0.1015	0.0006	Gle1	NM_028923
47305	chr2:29999243-30003714	chr2	30001643	30002592	0.468	0.1196	0.0005	Ccbl1	NM_172404
47306	chr2:29999243-30003714	chr2	30001743	30003096	0.433	0.1407	0.0012	Ccbl1	NM_172404
47342	chr2:30026958-30031060	chr2	30030558	30031011	0.414	0.0824	0.0002	Ccbl1	NM_172404
47656	chr2:30538302-30542302	chr2	30540402	30540851	0.343	0.1178	0.0014	Mir3089	NR_037272
47829	chr2:30724515-30728556	chr2	30727115	30727564	0.355	0.1158	0.0012	Ptges	NM_022415
47845	chr2:30771759-30777021	chr2	30772959	30773408	0.292	0.1023	0.0015	Tor1b	NM_133673
47891	chr2:30789143-30793150	chr2	30791743	30792596	0.409	0.1336	0.0012	BC005624	NM_144885
48025	chr2:30971092-30975109	chr2	30972104	30972853	0.217	0.0569	0.0005	Gpr107	NM_178760
48101	chr2:31256820-31260820	chr2	31259620	31260169	0.378	0.1059	0.0007	NULL	NULL
48178	chr2:31391575-31395575	chr2	31392775	31393353	0.262	0.0802	0.0009	Fubp3	NM_001033389
48179	chr2:31391575-31395575	chr2	31392875	31393447	0.297	0.101	0.0014	Fubp3	NM_001033389
48596	chr2:32055441-32059443	chr2	32057444	32058193	0.285	0.0971	0.0014	Prrc2b	NM_172661
48597	chr2:32055441-32059443	chr2	32057544	32058293	0.281	0.0978	0.0015	Prrc2b	NM_172661
48633	chr2:32081320-32085321	chr2	32084620	32085069	0.242	0.0861	0.0016	Pomt1	NM_145145
48733	chr2:32181819-32186111	chr2	32185343	32185792	0.419	0.1042	0.0004	Ciz1	NM_001252538
48790	chr2:32208998-32212998	chr2	32211602	32212454	0.269	0.0655	0.0004	Ptges2	NM_133783
48791	chr2:32208998-32212998	chr2	32211702	32212554	0.301	0.0768	0.0005	Ptges2	NM_133783
48833	chr2:32245262-32249264	chr2	32246662	32247111	0.239	0.0821	0.0014	Slc25a25	NM_001164357
48834	chr2:32245262-32249264	chr2	32246762	32247211	0.187	0.0508	0.0006	Slc25a25	NM_001164357
48864	chr2:32252378-32256378	chr2	32254578	32255027	0.342	0.0737	0.0002	Slc25a25	NM_001164357
48865	chr2:32252378-32256378	chr2	32254678	32255238	0.303	0.059	0.0002	Slc25a25	NM_001164357
48866	chr2:32252378-32256378	chr2	32254778	32255327	0.324	0.1	0.001	Slc25a25	NM_001164357
49014	chr2:32389616-32400943	chr2	32394616	32395065	0.202	0.0697	0.0015	Fam102a	NM_153560
49140	chr2:32425719-32431222	chr2	32426519	32427076	0.299	0.1001	0.0013	St6galnac6	NM_001025311
49141	chr2:32425719-32431222	chr2	32426719	32427376	0.33	0.0573	0.0001	St6galnac6	NM_001025311
49310	chr2:32533988-32538044	chr2	32536888	32537337	0.295	0.0314	0	Cdk9	NM_130860
49345	chr2:32546464-32550464	chr2	32547264	32547713	0.174	0.0365	0.0002	Sh2d3c	NM_013781
49461	chr2:32594544-32600892	chr2	32598651	32599100	0.302	0.0825	0.0006	Ttc16	NM_177384
49462	chr2:32594544-32600892	chr2	32598751	32599200	0.342	0.0749	0.0003	Ttc16	NM_177384
49463	chr2:32594544-32600892	chr2	32598851	32599300	0.352	0.0737	0.0002	Ttc16	NM_177384
49563	chr2:32780484-32786510	chr2	32782484	32782937	0.186	0.0408	0.0003	Lrsam1	NM_199302
49676	chr2:32952695-32956695	chr2	32954495	32955144	0.471	0.1573	0.0013	Ralgps1	NM_175211
49765	chr2:33289791-33293791	chr2	33291745	33292494	0.405	0.1287	0.0011	Zbtb43	NM_001025594
49774	chr2:33460089-33465770	chr2	33460089	33460538	0.43	0.1213	0.0007	Lmx1b	NM_010725
49775	chr2:33460089-33465770	chr2	33460189	33460638	0.402	0.1095	0.0006	Lmx1b	NM_010725
49958	chr2:34250783-34254783	chr2	34254131	34254580	0.092	0.0295	0.0011	Mapkap1	NM_177345
50211	chr2:34882655-34886655	chr2	34885856	34886405	0.367	0.0991	0.0006	Hc	NM_010406
50212	chr2:34882655-34886655	chr2	34885956	34886512	0.355	0.1147	0.0011	Hc	NM_010406
50391	chr2:35158219-35162268	chr2	35160519	35160969	0.315	0.0766	0.0004	Stom	NM_013515
50539	chr2:35662953-35666953	chr2	35664353	35664802	0.358	0.113	0.001	Ttll11	NM_028921
50607	chr2:35800555-35807822	chr2	35802755	35803304	0.354	0.1221	0.0015	Ttll11	NM_028921
50608	chr2:35800555-35807822	chr2	35802855	35803404	0.432	0.1197	0.0006	Ttll11	NM_028921
50611	chr2:35800555-35807822	chr2	35803255	35803706	0.605	0.1913	0.0011	Ttll11	NM_028921
50612	chr2:35800555-35807822	chr2	35803355	35803804	0.617	0.1749	0.0007	Ttll11	NM_028921
50615	chr2:35800555-35807822	chr2	35803655	35804104	0.366	0.0955	0.0005	Ttll11	NM_028921
50791	chr2:36049267-36053314	chr2	36049467	36050116	0.264	0.0924	0.0015	Ptgs1	NM_008969
50792	chr2:36049267-36053314	chr2	36049567	36050216	0.272	0.0952	0.0015	Ptgs1	NM_008969
50794	chr2:36049267-36053314	chr2	36049967	36050416	0.257	0.0849	0.0012	Ptgs1	NM_008969
50876	chr2:36240158-36244158	chr2	36243558	36244107	0.315	0.042	0	Olfr339	NM_146949
50907	chr2:36301387-36305387	chr2	36301487	36301936	0.285	0.1011	0.0016	Olfr341	NM_146950
50909	chr2:36301387-36305387	chr2	36301687	36302136	0.304	0.1058	0.0015	Olfr341	NM_146950
50974	chr2:36387358-36391358	chr2	36387358	36387807	0.156	0.0526	0.0013	Olfr344	NM_146628
51005	chr2:36387358-36391358	chr2	36390658	36391107	0.286	0.0894	0.001	Olfr344	NM_146628
51006	chr2:36387358-36391358	chr2	36390758	36391207	0.28	0.0849	0.0009	Olfr344	NM_146628
51437	chr2:36826871-36830871	chr2	36826871	36827320	0.32	0.0557	0.0001	Olfr358	NM_207235
51438	chr2:36826871-36830871	chr2	36826971	36827425	0.313	0.047	0.0001	Olfr358	NM_207235
51439	chr2:36826871-36830871	chr2	36827071	36827520	0.314	0.0487	0.0001	Olfr358	NM_207235
51440	chr2:36826871-36830871	chr2	36827171	36827627	0.336	0.0589	0.0001	Olfr358	NM_207235
51441	chr2:36826871-36830871	chr2	36827271	36827725	0.312	0.103	0.0012	Olfr358	NM_207235
51626	chr2:37150507-37154507	chr2	37153615	37154164	0.222	0.0688	0.001	Olfr368	NM_146374
51627	chr2:37150507-37154507	chr2	37153815	37154264	0.216	0.0769	0.0016	Olfr368	NM_146374
51736	chr2:37271012-37275012	chr2	37271012	37271461	0.324	0.1044	0.0011	Rabgap1	NM_146121
52019	chr2:38170066-38174342	chr2	38171466	38171916	0.219	0.0763	0.0015	Lhx2	NM_010710
52020	chr2:38170066-38174342	chr2	38171566	38172015	0.263	0.0889	0.0014	Lhx2	NM_010710
52021	chr2:38170066-38174342	chr2	38171666	38172115	0.278	0.0934	0.0013	Lhx2	NM_010710
52049	chr2:38330458-38334572	chr2	38331258	38331707	0.292	0.0626	0.0002	Nek6	NM_021606
52133	chr2:38530825-38539762	chr2	38533125	38533574	0.488	0.1329	0.0006	Nr5a1	NM_139051
52157	chr2:38530825-38539762	chr2	38535726	38536175	0.334	0.1208	0.0017	Nr5a1	NM_139051
52219	chr2:38748947-38754738	chr2	38752347	38752796	0.291	0.1048	0.0017	Olfml2a	NM_172854
52220	chr2:38748947-38754738	chr2	38752447	38752896	0.314	0.0963	0.0009	Olfml2a	NM_172854
52222	chr2:38748947-38754738	chr2	38752647	38753096	0.295	0.0968	0.0012	Olfml2a	NM_172854
52667	chr2:44931018-44938483	chr2	44937133	44937788	0.114	0.0368	0.0011	Zeb2	NM_015753
52812	chr2:49606444-49610444	chr2	49608257	49608706	0.228	0.0821	0.0017	Lypd6b	NM_027990
53207	chr2:52497841-52501841	chr2	52498541	52499090	0.215	0.0778	0.0017	Cacnb4	NM_001037099
53604	chr2:57920171-57924182	chr2	57920171	57920820	0.262	0.0852	0.0012	NULL	NULL
53767	chr2:58379522-58383522	chr2	58381222	58381671	0.195	0.0613	0.001	Acvr1	NM_001110205
54002	chr2:59571561-59575561	chr2	59572361	59572813	0.237	0.0792	0.0013	Tanc1	NM_198294
54003	chr2:59571561-59575561	chr2	59572461	59572917	0.24	0.0737	0.0009	Tanc1	NM_198294
54029	chr2:59593518-59597518	chr2	59594018	59594467	0.302	0.1058	0.0015	Tanc1	NM_198294
54282	chr2:60084213-60088507	chr2	60086513	60086962	0.355	0.1187	0.0013	Cd302	NM_025422
54343	chr2:60353350-60357367	chr2	60356150	60356699	0.535	0.183	0.0014	Pla2r1	NM_008867
54344	chr2:60353350-60357367	chr2	60356250	60356816	0.544	0.1688	0.001	Pla2r1	NM_008867
54377	chr2:60473750-60477843	chr2	60477050	60477804	0.443	0.0872	0.0002	Itgb6	NM_001159564
54901	chr2:63898077-63902127	chr2	63899577	63900026	0.257	0.0722	0.0007	Fign	NM_021716
55628	chr2:68933411-68937435	chr2	68935611	68936060	0.509	0.1504	0.0008	Nostrin	NM_181547
55629	chr2:68933411-68937435	chr2	68935711	68936160	0.564	0.1019	0.0001	Nostrin	NM_181547
55630	chr2:68933411-68937435	chr2	68935811	68936260	0.564	0.1019	0.0001	Nostrin	NM_181547
55641	chr2:68933411-68937435	chr2	68936911	68937360	0.361	0.1211	0.0013	Nostrin	NM_181547
55787	chr2:69444842-69448843	chr2	69445242	69445893	0.281	0.0824	0.0008	Bbs5	NM_028284
55824	chr2:69512695-69517605	chr2	69515137	69515688	0.274	0.0299	0	Fastkd1	NM_177244
55825	chr2:69512695-69517605	chr2	69515237	69515790	0.276	0.0282	0	Fastkd1	NM_177244
55826	chr2:69512695-69517605	chr2	69515337	69515986	0.243	0.0741	0.0009	Fastkd1	NM_177244
55827	chr2:69512695-69517605	chr2	69515537	69516086	0.239	0.0749	0.001	Fastkd1	NM_177244
55828	chr2:69512695-69517605	chr2	69515637	69516196	0.232	0.0716	0.001	Fastkd1	NM_177244
56025	chr2:70086930-70090930	chr2	70088830	70089282	0.412	0.0509	0	Myo3b	NM_177376
56026	chr2:70086930-70090930	chr2	70088930	70089489	0.385	0.097	0.0004	Myo3b	NM_177376
56027	chr2:70086930-70090930	chr2	70089030	70089582	0.367	0.1092	0.0008	Myo3b	NM_177376
56278	chr2:70818467-70822467	chr2	70821767	70822323	0.283	0.0999	0.0016	Mettl8	NM_145524
56279	chr2:70818467-70822467	chr2	70821867	70822431	0.269	0.0829	0.001	Mettl8	NM_145524
56292	chr2:70853366-70859672	chr2	70855066	70855515	0.395	0.1412	0.0017	Dcaf17	NM_001165982
56334	chr2:70915642-70919700	chr2	70915742	70916200	0.419	0.1226	0.0008	Cybrd1	NM_028593
56504	chr2:71307846-71312764	chr2	71309546	71310203	0.337	0.0864	0.0005	Metap1d	NM_025633
56505	chr2:71307846-71312764	chr2	71309646	71310295	0.301	0.0958	0.0011	Metap1d	NM_025633
56535	chr2:71327033-71331175	chr2	71327959	71328408	0.378	0.1273	0.0013	Metap1d	NM_025633
56536	chr2:71327033-71331175	chr2	71328059	71328508	0.338	0.0592	0.0001	Metap1d	NM_025633
56736	chr2:72095775-72099775	chr2	72096175	72096630	0.309	0.1091	0.0016	B230120H23Rik	NM_023057
56750	chr2:72095775-72099775	chr2	72097775	72098227	0.346	0.103	0.0008	B230120H23Rik	NM_023057
56751	chr2:72095775-72099775	chr2	72097875	72098324	0.341	0.1025	0.0009	B230120H23Rik	NM_023057
56752	chr2:72095775-72099775	chr2	72097975	72098429	0.293	0.088	0.0009	B230120H23Rik	NM_023057
56892	chr2:72788798-72792798	chr2	72789698	72790147	0.312	0.1072	0.0014	1700011J10Rik	NR_045269
57037	chr2:73329499-73333863	chr2	73331199	73331948	0.38	0.0949	0.0004	Wipf1	NM_153138
57050	chr2:73329499-73333863	chr2	73332799	73333452	0.333	0.0796	0.0004	Wipf1	NM_153138
57618	chr2:74512615-74523566	chr2	74521461	74522010	0.383	0.0698	0.0001	Hoxd3	NM_010468
57619	chr2:74512615-74523566	chr2	74521661	74522110	0.392	0.0737	0.0001	Hoxd3	NM_010468
57620	chr2:74512615-74523566	chr2	74521761	74522210	0.402	0.0799	0.0002	Hoxd3	NM_010468
57621	chr2:74512615-74523566	chr2	74521861	74522314	0.411	0.0821	0.0002	Hoxd3	NM_010468
57622	chr2:74512615-74523566	chr2	74521961	74522410	0.402	0.0792	0.0002	Hoxd3	NM_010468
57634	chr2:74534103-74538103	chr2	74534503	74535198	0.422	0.0804	0.0002	Hoxd3	NM_010468
57635	chr2:74534103-74538103	chr2	74534739	74535288	0.42	0.0816	0.0002	Hoxd3	NM_010468
57910	chr2:75629777-75633780	chr2	75631177	75631628	0.259	0.0933	0.0017	Agps	NM_172666
57911	chr2:75629777-75633780	chr2	75631277	75631739	0.258	0.0934	0.0017	Agps	NM_172666
57913	chr2:75629777-75633780	chr2	75631477	75631935	0.205	0.0602	0.0008	Agps	NM_172666
57914	chr2:75629777-75633780	chr2	75631577	75632026	0.191	0.0404	0.0002	Agps	NM_172666
57932	chr2:75737743-75742674	chr2	75737943	75738392	0.24	0.0318	0	Agps	NM_172666
57988	chr2:75778268-75785858	chr2	75781002	75781451	0.308	0.0986	0.0011	Pde11a	NM_001081033
57989	chr2:75778268-75785858	chr2	75781102	75781552	0.282	0.0986	0.0015	Pde11a	NM_001081033
58024	chr2:75778268-75785858	chr2	75784910	75785364	0.24	0.0708	0.0008	Pde11a	NM_001081033
58025	chr2:75778268-75785858	chr2	75785010	75785462	0.232	0.0658	0.0007	Pde11a	NM_001081033
58029	chr2:76160537-76164538	chr2	76160537	76160986	0.387	0.1055	0.0006	Cyct	NM_009989
58091	chr2:76204126-76208146	chr2	76204126	76204775	0.402	0.0708	0.0001	Osbpl6	NM_145525
58092	chr2:76204126-76208146	chr2	76204426	76204875	0.446	0.1507	0.0014	Osbpl6	NM_145525
58093	chr2:76204126-76208146	chr2	76204526	76205075	0.458	0.1444	0.001	Osbpl6	NM_145525
58094	chr2:76204126-76208146	chr2	76204626	76205175	0.448	0.1477	0.0012	Osbpl6	NM_145525
58333	chr2:76970699-76974725	chr2	76973099	76973553	0.277	0.0654	0.0003	Ccdc141	NM_001025576
58334	chr2:76970699-76974725	chr2	76973199	76973656	0.269	0.0514	0.0002	Ccdc141	NM_001025576
58389	chr2:77616905-77621348	chr2	77618505	77618954	0.26	0.0763	0.0008	Zfp385b	NM_178723
58448	chr2:78035135-78039135	chr2	78036435	78038390	0.358	0.094	0.0005	Gm14461	NM_177843
59204	chr2:84449569-84454764	chr2	84453193	84453855	0.218	0.0752	0.0015	Ctnnd1	NM_001085449
59237	chr2:84476013-84482136	chr2	84476013	84476463	0.554	0.1393	0.0004	Med19	NM_025885
59243	chr2:84476013-84482136	chr2	84476613	84477062	0.345	0.0996	0.0007	Med19	NM_025885
59244	chr2:84476013-84482136	chr2	84476713	84477162	0.312	0.104	0.0013	Med19	NM_025885
59507	chr2:84636438-84642012	chr2	84638457	84639106	0.497	0.1532	0.001	Slc43a1	NM_001081349
59508	chr2:84636438-84642012	chr2	84638757	84639308	0.469	0.1345	0.0007	Slc43a1	NM_001081349
59509	chr2:84636438-84642012	chr2	84638857	84639506	0.404	0.1455	0.0017	Slc43a1	NM_001081349
59649	chr2:84796707-84800707	chr2	84796707	84797165	0.21	0.0569	0.0006	P2rx3	NM_145526
60020	chr2:85408997-85412997	chr2	85409097	85409654	0.295	0.0982	0.0013	Olfr1000	NM_001011695
60330	chr2:85574174-85578174	chr2	85577674	85578123	0.157	0.053	0.0013	Olfr1015	NM_146571
60517	chr2:85666182-85670182	chr2	85669582	85670038	0.514	0.1629	0.0011	Olfr1022	NM_146589
60545	chr2:85684390-85688390	chr2	85687698	85688147	0.47	0.1538	0.0012	Olfr1023	NM_146587
60546	chr2:85684390-85688390	chr2	85687798	85688247	0.5	0.0989	0.0002	Olfr1023	NM_146587
60704	chr2:85781430-85785430	chr2	85784859	85785318	0.412	0.1344	0.0012	Olfr1030	NM_146588
60761	chr2:85805366-85809366	chr2	85808774	85809236	0.221	0.0629	0.0007	Olfr1032	NM_146579
60915	chr2:85946821-85950821	chr2	85946821	85947283	0.28	0.0861	0.0009	Olfr1040	NM_207561
61448	chr2:86223763-86227763	chr2	86223963	86224412	0.477	0.1079	0.0003	Olfr1062	NM_147078
61449	chr2:86223763-86227763	chr2	86224063	86224512	0.47	0.1139	0.0004	Olfr1062	NM_147078
61510	chr2:86256358-86260358	chr2	86256658	86257115	0.13	0.0289	0.0003	Olfr1066	NM_001011735
61540	chr2:86283829-86287829	chr2	86284029	86284478	0.247	0.0767	0.001	Olfr228	NM_146405
63431	chr2:87743715-87747715	chr2	87743715	87744173	0.131	0.0347	0.0005	Olfr1156	NM_146817
63807	chr2:87950106-87954106	chr2	87950106	87950567	0.356	0.0751	0.0002	Olfr1167	NM_146294
63895	chr2:88075136-88079136	chr2	88075136	88075592	0.325	0.0819	0.0004	Olfr1173	NM_207566
64295	chr2:88501437-88505437	chr2	88501737	88502200	0.242	0.0846	0.0015	Olfr1196	NM_146464
64533	chr2:88628707-88632707	chr2	88632014	88632463	0.292	0.0715	0.0004	Olfr1205	NM_146896
64534	chr2:88628707-88632707	chr2	88632114	88632571	0.297	0.0686	0.0003	Olfr1205	NM_146896
65034	chr2:88945110-88949110	chr2	88945310	88945769	0.151	0.0533	0.0016	Olfr1223	NM_146892
65984	chr2:89727399-89731399	chr2	89730699	89731154	0.367	0.0675	0.0001	Olfr1258	NM_146978
66416	chr2:90066517-90070517	chr2	90068717	90069171	0.398	0.1234	0.001	Olfr1271	NM_146793
66417	chr2:90066517-90070517	chr2	90068817	90069277	0.401	0.1227	0.0009	Olfr1271	NM_146793
66418	chr2:90066517-90070517	chr2	90068917	90069375	0.399	0.1235	0.001	Olfr1271	NM_146793
66419	chr2:90066517-90070517	chr2	90069017	90069466	0.398	0.1252	0.001	Olfr1271	NM_146793
66429	chr2:90082662-90086662	chr2	90082662	90083111	0.429	0.073	0.0001	Olfr1272	NM_146980
66430	chr2:90082662-90086662	chr2	90082762	90083214	0.402	0.1291	0.0011	Olfr1272	NM_146980
66639	chr2:90580315-90584853	chr2	90584215	90584764	0.453	0.1568	0.0015	Fnbp4	NM_018828
66678	chr2:90683446-90687526	chr2	90685050	90685499	0.527	0.1426	0.0006	C1qtnf4	NM_026161
66679	chr2:90683446-90687526	chr2	90685150	90685599	0.442	0.1547	0.0015	C1qtnf4	NM_026161
66680	chr2:90683446-90687526	chr2	90685250	90685699	0.406	0.1143	0.0007	C1qtnf4	NM_026161
66912	chr2:90894385-90898488	chr2	90894585	90895034	0.249	0.0704	0.0007	Sfpi1	NM_011355
66926	chr2:90894385-90898488	chr2	90896485	90897034	0.349	0.0746	0.0002	Sfpi1	NM_011355
66994	chr2:90982937-90987926	chr2	90985237	90985686	0.424	0.1516	0.0017	Nr1h3	NM_001177730
67027	chr2:90995135-90999205	chr2	90997335	90997787	0.353	0.1259	0.0017	Nr1h3	NM_001177730
67028	chr2:90995135-90999205	chr2	90997435	90997884	0.34	0.1039	0.0009	Nr1h3	NM_001177730
67111	chr2:91050189-91058917	chr2	91054089	91054646	0.255	0.0921	0.0017	Pacsin3	NM_030880
67112	chr2:91050189-91058917	chr2	91054189	91054738	0.261	0.0855	0.0012	Pacsin3	NM_030880
67854	chr2:92409361-92413365	chr2	92411261	92411721	0.225	0.0629	0.0007	Chst1	NM_023850
67855	chr2:92409361-92413365	chr2	92411361	92411810	0.218	0.0682	0.001	Chst1	NM_023850
67856	chr2:92409361-92413365	chr2	92411461	92411910	0.204	0.0684	0.0013	Chst1	NM_023850
68106	chr2:93262585-93266585	chr2	93265585	93266141	0.306	0.1016	0.0013	Gm10804	NR_040532
68107	chr2:93262585-93266585	chr2	93265785	93266234	0.305	0.1011	0.0013	Gm10804	NR_040532
68108	chr2:93262585-93266585	chr2	93265885	93266334	0.312	0.0993	0.0011	Gm10804	NR_040532
68116	chr2:93358156-93362156	chr2	93359056	93359605	0.469	0.0792	0.0001	NULL	NULL
68128	chr2:93358156-93362156	chr2	93360856	93361305	0.477	0.1208	0.0005	NULL	NULL
68129	chr2:93358156-93362156	chr2	93360956	93361405	0.499	0.1015	0.0002	NULL	NULL
68130	chr2:93358156-93362156	chr2	93361056	93361505	0.47	0.1602	0.0014	NULL	NULL
68252	chr2:93669192-93673192	chr2	93669492	93669941	0.368	0.1005	0.0006	Accsl	NM_001033452
68422	chr2:94238162-94242209	chr2	94239362	94240012	0.35	0.1034	0.0008	Api5	NM_007466
68423	chr2:94238162-94242209	chr2	94239462	94240111	0.338	0.0804	0.0004	Api5	NM_007466
68647	chr2:101683850-101687852	chr2	101683850	101684299	0.414	0.103	0.0004	Commd9	NM_029635
68910	chr2:102701584-102705754	chr2	102702884	102703342	0.756	0.2301	0.0009	Cd44	NM_001177787
69265	chr2:103825387-103832397	chr2	103829387	103829838	0.184	0.0658	0.0017	Fbxo3	NM_020593
69310	chr2:103863385-103867385	chr2	103866385	103866934	0.282	0.092	0.0012	Fbxo3	NM_212433
69311	chr2:103863385-103867385	chr2	103866485	103867034	0.288	0.0847	0.0008	Fbxo3	NM_212433
69329	chr2:103867454-103872598	chr2	103869254	103869803	0.314	0.0833	0.0005	Cd59b	NM_181858
69369	chr2:103893441-103897441	chr2	103895141	103895592	0.287	0.0602	0.0002	Cd59a	NM_007652
69370	chr2:103893441-103897441	chr2	103895241	103895691	0.332	0.095	0.0007	Cd59a	NM_007652
69371	chr2:103893441-103897441	chr2	103895341	103895790	0.396	0.128	0.0011	Cd59a	NM_007652
69396	chr2:103920357-103924398	chr2	103921457	103922006	0.335	0.1164	0.0015	Cd59a	NM_007652
69617	chr2:104542890-104546890	chr2	104545290	104545749	0.58	0.1394	0.0004	Depdc7	NM_144804
69618	chr2:104542890-104546890	chr2	104545390	104545839	0.541	0.1569	0.0008	Depdc7	NM_144804
70039	chr2:106181268-106185268	chr2	106183468	106183917	0.525	0.1698	0.0011	NULL	NULL
70105	chr2:106615646-106619646	chr2	106618553	106619002	0.383	0.1043	0.0006	Mpped2	NM_029837
70106	chr2:106615646-106619646	chr2	106618653	106619102	0.352	0.1024	0.0008	Mpped2	NM_029837
70107	chr2:106615646-106619646	chr2	106618753	106619202	0.391	0.0876	0.0003	Mpped2	NM_029837
70108	chr2:106615646-106619646	chr2	106618853	106619302	0.366	0.1272	0.0015	Mpped2	NM_029837
70109	chr2:106615646-106619646	chr2	106618953	106619513	0.363	0.1257	0.0015	Mpped2	NM_029837
70110	chr2:106615646-106619646	chr2	106619053	106619602	0.345	0.1072	0.001	Mpped2	NM_029837
70115	chr2:106669868-106673868	chr2	106670368	106670817	0.351	0.0795	0.0003	Mpped2	NM_029837
70166	chr2:106770480-106778486	chr2	106773289	106773938	0.384	0.0542	0	2700007P21Rik	NM_001025102
70258	chr2:107088242-107096151	chr2	107089942	107090498	0.368	0.1324	0.0017	Kcna4	NM_021275
70351	chr2:109472288-109476288	chr2	109473788	109474241	0.266	0.0638	0.0004	Bdnf	NM_007540
70352	chr2:109472288-109476288	chr2	109473888	109474337	0.265	0.0651	0.0004	Bdnf	NM_007540
70428	chr2:109713408-109717408	chr2	109713408	109713857	0.4	0.1017	0.0005	Gm13939	NR_033473
70429	chr2:109713408-109717408	chr2	109713508	109713965	0.437	0.044	0	Gm13939	NR_033473
70430	chr2:109713408-109717408	chr2	109713608	109714057	0.425	0.0491	0	Gm13939	NR_033473
70436	chr2:109713408-109717408	chr2	109714208	109714657	0.415	0.1094	0.0005	Gm13939	NR_033473
71302	chr2:111461829-111469025	chr2	111465129	111465578	0.44	0.1107	0.0004	Olfr1300-ps1	NR_033534
71637	chr2:111843119-111847119	chr2	111843119	111843569	0.304	0.093	0.0009	Olfr1312	NM_146362
72165	chr2:112341692-112345692	chr2	112343592	112344041	0.285	0.0534	0.0001	Aven	NM_028844
72166	chr2:112341692-112345692	chr2	112343692	112344545	0.26	0.0731	0.0007	Aven	NM_028844
72729	chr2:117033568-117037568	chr2	117034868	117035330	0.407	0.0944	0.0003	Rasgrp1	NM_011246
72757	chr2:117800083-117804121	chr2	117801083	117801532	0.278	0.0739	0.0005	Thbs1	NM_011580
72798	chr2:117947645-117951647	chr2	117949445	117949894	0.392	0.0921	0.0003	Fsip1	NM_027759
73132	chr2:118460964-118466842	chr2	118461464	118461920	0.26	0.0666	0.0005	Disp2	NM_170593
73261	chr2:118588567-118593643	chr2	118589667	118590316	0.483	0.0706	0.0001	Bahd1	NM_001045523
73262	chr2:118588567-118593643	chr2	118589767	118590416	0.52	0.0961	0.0001	Bahd1	NM_001045523
73263	chr2:118588567-118593643	chr2	118589867	118590516	0.51	0.1095	0.0002	Bahd1	NM_001045523
73310	chr2:118614704-118618770	chr2	118616604	118617355	0.186	0.0658	0.0016	Bahd1	NM_001045523
73537	chr2:118897147-118903465	chr2	118897447	118898596	0.391	0.1405	0.0017	Dnajc17	NM_139139
73584	chr2:118920543-118924543	chr2	118921243	118921696	0.18	0.054	0.0009	Ppp1r14d	NM_028104
73611	chr2:118925667-118929891	chr2	118926967	118927716	0.154	0.0472	0.0009	Spint1	NM_016907
73612	chr2:118925667-118929891	chr2	118927067	118927821	0.151	0.0492	0.0012	Spint1	NM_016907
73914	chr2:119353489-119360849	chr2	119356562	119357018	0.449	0.0494	0	Ndufaf1	NM_027175
73915	chr2:119353489-119360849	chr2	119356662	119357111	0.439	0.0701	0.0001	Ndufaf1	NM_027175
73916	chr2:119353489-119360849	chr2	119356762	119357211	0.412	0.0825	0.0002	Ndufaf1	NM_027175
73917	chr2:119353489-119360849	chr2	119356862	119357311	0.432	0.1105	0.0005	Ndufaf1	NM_027175
73918	chr2:119353489-119360849	chr2	119356962	119357411	0.423	0.1058	0.0004	Ndufaf1	NM_027175
73919	chr2:119353489-119360849	chr2	119357062	119357511	0.457	0.1341	0.0008	Ndufaf1	NM_027175
73920	chr2:119353489-119360849	chr2	119357162	119357611	0.536	0.1488	0.0006	Ndufaf1	NM_027175
73931	chr2:119430527-119434527	chr2	119430827	119431576	0.446	0.1302	0.0008	Itpka	NM_146125
74029	chr2:119485930-119491919	chr2	119488037	119488586	0.341	0.1215	0.0016	Tyro3	NM_019392
74030	chr2:119485930-119491919	chr2	119488137	119488686	0.357	0.099	0.0006	Tyro3	NM_019392
74031	chr2:119485930-119491919	chr2	119488237	119488786	0.333	0.1034	0.001	Tyro3	NM_019392
74032	chr2:119485930-119491919	chr2	119488437	119488886	0.367	0.0926	0.0004	Tyro3	NM_019392
74033	chr2:119485930-119491919	chr2	119488537	119488986	0.356	0.0863	0.0004	Tyro3	NM_019392
74085	chr2:119590863-119594863	chr2	119592263	119592912	0.167	0.056	0.0013	Mga	NM_001164274
74152	chr2:119715673-119725623	chr2	119717273	119717925	0.389	0.1092	0.0007	Mapkbp1	NM_011941
74274	chr2:119979760-119983760	chr2	119980160	119980609	0.303	0.0981	0.0012	Pla2g4d	NM_001024137
74322	chr2:120004856-120008856	chr2	120008356	120008808	0.372	0.1219	0.0012	Vps39	NM_178851
74429	chr2:120152063-120156063	chr2	120152403	120152852	0.282	0.0807	0.0007	4931402G19Rik	NR_040608
74442	chr2:120152063-120156063	chr2	120153903	120154355	0.207	0.0567	0.0006	4931402G19Rik	NR_040608
74630	chr2:120297626-120303965	chr2	120301026	120301475	0.383	0.0337	0	Haus2	NM_025475
74631	chr2:120297626-120303965	chr2	120301126	120301578	0.389	0.0414	0	Haus2	NM_025475
74887	chr2:120776450-120780450	chr2	120778050	120778599	0.467	0.1366	0.0008	Tgm5	NM_028799
74889	chr2:120776450-120780450	chr2	120778350	120778899	0.589	0.1518	0.0005	Tgm5	NM_028799
74890	chr2:120776450-120780450	chr2	120778450	120778999	0.615	0.1119	0.0001	Tgm5	NM_028799
74891	chr2:120776450-120780450	chr2	120778550	120779099	0.567	0.1698	0.0009	Tgm5	NM_028799
74912	chr2:120828521-120841697	chr2	120829748	120830201	0.303	0.107	0.0016	Adal	NM_029475
74913	chr2:120828521-120841697	chr2	120829848	120830297	0.276	0.0646	0.0003	Adal	NM_029475
75086	chr2:120919287-120923287	chr2	120919387	120919936	0.203	0.0611	0.0009	Trp53bp1	NM_013735
75169	chr2:121041704-121045708	chr2	121045104	121045557	0.15	0.0542	0.0017	Ppip5k1	NM_178795
75170	chr2:121041704-121045708	chr2	121045204	121045653	0.194	0.0701	0.0017	Ppip5k1	NM_178795
75175	chr2:121045763-121050831	chr2	121046263	121046712	0.294	0.0696	0.0004	Ppip5k1	NM_178795
75217	chr2:121071631-121075631	chr2	121072431	121072980	0.182	0.0547	0.0009	Strc	NM_080459
75218	chr2:121071631-121075631	chr2	121072531	121073088	0.154	0.0425	0.0006	Strc	NM_080459
75435	chr2:121194946-121202952	chr2	121199247	121199698	0.448	0.1604	0.0017	Wdr76	NM_030234
75463	chr2:121276675-121280675	chr2	121276775	121277224	0.362	0.0754	0.0002	Frmd5	NM_172673
75464	chr2:121276675-121280675	chr2	121276875	121277324	0.335	0.104	0.001	Frmd5	NM_172673
75465	chr2:121276675-121280675	chr2	121276975	121277424	0.281	0.0616	0.0003	Frmd5	NM_172673
75466	chr2:121276675-121280675	chr2	121277075	121277524	0.265	0.0625	0.0003	Frmd5	NM_172673
75549	chr2:121497705-121501748	chr2	121498405	121498854	0.307	0.0936	0.0009	Frmd5	NM_172673
75550	chr2:121497705-121501748	chr2	121498505	121498954	0.297	0.1003	0.0014	Frmd5	NM_172673
75815	chr2:121874462-121880880	chr2	121877865	121878314	0.229	0.0796	0.0015	4933406J08Rik	NM_028914
76029	chr2:122128995-122132995	chr2	122130695	122131154	0.292	0.0907	0.001	Slc28a2	NM_172980
76060	chr2:122301950-122305953	chr2	122303483	122303935	0.441	0.1303	0.0008	Gatm	NM_025961
76061	chr2:122301950-122305953	chr2	122303583	122304032	0.384	0.1356	0.0016	Gatm	NM_025961
76233	chr2:122470189-122474189	chr2	122470589	122471038	0.557	0.1283	0.0003	Sqrdl	NM_001162503
76234	chr2:122470189-122474189	chr2	122470689	122471145	0.575	0.1307	0.0003	Sqrdl	NM_001162503
76437	chr2:124824882-124828882	chr2	124827097	124827548	0.455	0.0887	0.0002	Ctxn2	NM_001162934
76438	chr2:124824882-124828882	chr2	124827197	124827646	0.439	0.112	0.0005	Ctxn2	NM_001162934
76439	chr2:124824882-124828882	chr2	124827297	124827746	0.423	0.1248	0.0008	Ctxn2	NM_001162934
76673	chr2:125414839-125418839	chr2	125416543	125417092	0.374	0.0999	0.0006	Shc4	NM_199022
76674	chr2:125414839-125418839	chr2	125416643	125417193	0.419	0.1442	0.0014	Shc4	NM_199022
76675	chr2:125414839-125418839	chr2	125416743	125417300	0.388	0.139	0.0017	Shc4	NM_199022
76975	chr2:126400258-126404258	chr2	126400358	126400907	0.252	0.0904	0.0017	Usp8	NM_019729
77456	chr2:127212002-127216061	chr2	127212002	127212551	0.284	0.0885	0.001	Kcnip3	NM_019789
77457	chr2:127212002-127216061	chr2	127212202	127212651	0.268	0.0876	0.0012	Kcnip3	NM_019789
77458	chr2:127212002-127216061	chr2	127212302	127212751	0.27	0.0843	0.001	Kcnip3	NM_019789
77482	chr2:127212002-127216061	chr2	127214702	127215151	0.553	0.1485	0.0006	Kcnip3	NM_019789
77521	chr2:127275359-127279618	chr2	127275559	127276008	0.534	0.18	0.0013	Mrps5	NM_029963
77700	chr2:127542818-127546818	chr2	127542918	127543581	0.228	0.0607	0.0005	Acoxl	NM_028765
77734	chr2:127597248-127601775	chr2	127598648	127599199	0.212	0.0604	0.0007	Acoxl	NM_028765
77764	chr2:127814228-127819765	chr2	127815245	127815694	0.297	0.0652	0.0003	Bcl2l11	NM_009754
77854	chr2:128378045-128382071	chr2	128379545	128380194	0.228	0.0585	0.0005	Anapc1	NM_008569
77855	chr2:128378045-128382071	chr2	128379645	128380294	0.279	0.0916	0.0012	Anapc1	NM_008569
77856	chr2:128378045-128382071	chr2	128379745	128380395	0.266	0.0898	0.0013	Anapc1	NM_008569
77857	chr2:128378045-128382071	chr2	128379845	128380494	0.291	0.1025	0.0016	Anapc1	NM_008569
77859	chr2:128378045-128382071	chr2	128380245	128380794	0.378	0.1178	0.001	Anapc1	NM_008569
77860	chr2:128378045-128382071	chr2	128380345	128380894	0.395	0.1308	0.0013	Anapc1	NM_008569
77861	chr2:128378045-128382071	chr2	128380445	128380995	0.409	0.114	0.0007	Anapc1	NM_008569
77904	chr2:128503270-128510574	chr2	128504770	128505428	0.565	0.1752	0.001	Tmem87b	NM_028248
77917	chr2:128503270-128510574	chr2	128506884	128507333	0.385	0.0921	0.0004	Tmem87b	NM_028248
77918	chr2:128503270-128510574	chr2	128506984	128507433	0.354	0.0744	0.0002	Tmem87b	NM_028248
77919	chr2:128503270-128510574	chr2	128507084	128507547	0.377	0.0604	0.0001	Tmem87b	NM_028248
77949	chr2:128552168-128556190	chr2	128552868	128553317	0.229	0.0581	0.0005	Fbln7	NM_024237
78070	chr2:128754165-128758182	chr2	128755365	128755828	0.276	0.0995	0.0017	Ttl	NM_027192
78129	chr2:128817998-128822012	chr2	128819698	128820147	0.304	0.0777	0.0005	Polr1b	NM_009086
78394	chr2:129281395-129285768	chr2	129281795	129282244	0.331	0.1196	0.0017	Sirpa	NM_001177646
78437	chr2:129390524-129394524	chr2	129391724	129392273	0.288	0.073	0.0005	Pdyn	NM_018863
78438	chr2:129390524-129394524	chr2	129391824	129392373	0.357	0.1286	0.0017	Pdyn	NM_018863
78527	chr2:129811475-129815475	chr2	129811675	129812125	0.504	0.1656	0.0012	Tgm6	NM_177726
78530	chr2:129811475-129815475	chr2	129811975	129812538	0.309	0.0876	0.0007	Tgm6	NM_177726
78557	chr2:129811475-129815475	chr2	129814878	129815427	0.312	0.0544	0.0001	Tgm6	NM_177726
78581	chr2:129870052-129874052	chr2	129872888	129873537	0.161	0.0567	0.0016	Snrpb	NM_009225
78844	chr2:130128504-130132504	chr2	130129804	130130253	0.362	0.1156	0.0011	Vps16	NM_030559
78845	chr2:130128504-130132504	chr2	130129904	130130353	0.344	0.1039	0.0009	Vps16	NM_030559
78980	chr2:130264363-130268363	chr2	130264363	130264812	0.3	0.1062	0.0016	Avp	NM_009732
79095	chr2:130328786-130332786	chr2	130329786	130330235	0.231	0.0574	0.0004	Prosapip1	NM_197945
79096	chr2:130328786-130332786	chr2	130329886	130330335	0.229	0.0545	0.0004	Prosapip1	NM_197945
79332	chr2:130815602-130819602	chr2	130816802	130817251	0.524	0.1337	0.0005	Hspa12b	NM_028306
79333	chr2:130815602-130819602	chr2	130816902	130817451	0.583	0.1087	0.0001	Hspa12b	NM_028306
79334	chr2:130815602-130819602	chr2	130817002	130817551	0.601	0.1211	0.0002	Hspa12b	NM_028306
79335	chr2:130815602-130819602	chr2	130817102	130817651	0.592	0.135	0.0003	Hspa12b	NM_028306
79398	chr2:130850711-130854725	chr2	130852111	130852560	0.341	0.1044	0.0009	1700037H04Rik	NM_026091
79399	chr2:130850711-130854725	chr2	130852211	130852661	0.352	0.0984	0.0007	1700037H04Rik	NM_026091
79400	chr2:130850711-130854725	chr2	130852311	130852770	0.347	0.1035	0.0008	1700037H04Rik	NM_026091
79403	chr2:130850711-130854725	chr2	130852611	130853068	0.28	0.0886	0.0011	1700037H04Rik	NM_026091
79684	chr2:131252976-131256976	chr2	131256178	131256627	0.335	0.0636	0.0001	Adra1d	NM_013460
80033	chr2:132076091-132080091	chr2	132077791	132078340	0.412	0.1244	0.0009	Prokr2	NM_144944
80158	chr2:132286386-132290386	chr2	132286487	132286936	0.418	0.123	0.0008	AU019990	NR_033469
80167	chr2:132286386-132290386	chr2	132287387	132287837	0.352	0.0884	0.0004	AU019990	NR_033469
80168	chr2:132286386-132290386	chr2	132287487	132287936	0.39	0.0822	0.0002	AU019990	NR_033469
80169	chr2:132286386-132290386	chr2	132287587	132288036	0.417	0.0754	0.0001	AU019990	NR_033469
80221	chr2:132375121-132382473	chr2	132379922	132380371	0.356	0.1009	0.0007	1110034G24Rik	NM_028637
80395	chr2:132571553-132575553	chr2	132574053	132574502	0.167	0.0578	0.0015	Lrrn4	NM_177303
80594	chr2:135430020-135434020	chr2	135431220	135431769	0.283	0.0723	0.0005	Plcb4	NM_013829
80602	chr2:135430020-135434020	chr2	135432120	135432572	0.391	0.1061	0.0006	Plcb4	NM_013829
80603	chr2:135430020-135434020	chr2	135432220	135432669	0.42	0.0699	0.0001	Plcb4	NM_013829
80604	chr2:135430020-135434020	chr2	135432320	135432769	0.431	0.0673	0.0001	Plcb4	NM_013829
80605	chr2:135430020-135434020	chr2	135432420	135432874	0.437	0.061	0	Plcb4	NM_013829
80606	chr2:135430020-135434020	chr2	135432520	135432969	0.381	0.0706	0.0001	Plcb4	NM_013829
80607	chr2:135430020-135434020	chr2	135432620	135433069	0.343	0.0922	0.0006	Plcb4	NM_013829
80647	chr2:135746117-135751786	chr2	135749717	135750266	0.113	0.0331	0.0008	6330527O06Rik	NM_029530
81194	chr2:140926117-140930117	chr2	140926117	140926766	0.303	0.0938	0.001	Macrod2	NM_001013802
81365	chr2:143603801-143607801	chr2	143603901	143604358	0.29	0.0894	0.001	Dstn	NM_019771
81366	chr2:143603801-143607801	chr2	143604001	143604454	0.309	0.071	0.0003	Dstn	NM_019771
81373	chr2:143603801-143607801	chr2	143604901	143605756	0.372	0.119	0.0011	Dstn	NM_019771
81374	chr2:143603801-143607801	chr2	143605001	143605851	0.372	0.119	0.0011	Dstn	NM_019771
81420	chr2:143701869-143705936	chr2	143704889	143705338	0.278	0.0757	0.0006	Rrbp1	NM_133626
81553	chr2:144022053-144026792	chr2	144024053	144024503	0.35	0.0771	0.0003	Ovol2	NM_026924
81656	chr2:144215935-144222089	chr2	144217235	144217691	0.361	0.129	0.0017	Polr3f	NM_029763
81684	chr2:144215935-144222089	chr2	144220335	144220788	0.398	0.119	0.0009	Polr3f	NM_029763
81687	chr2:144215935-144222089	chr2	144220635	144221084	0.271	0.0935	0.0015	Polr3f	NM_029763
81689	chr2:144215935-144222089	chr2	144220835	144221288	0.184	0.0619	0.0013	Polr3f	NM_029763
81910	chr2:145548891-145552891	chr2	145549991	145550540	0.21	0.0589	0.0007	Rin2	NM_028724
81911	chr2:145548891-145552891	chr2	145550091	145550640	0.263	0.0791	0.0009	Rin2	NM_028724
81921	chr2:145548891-145552891	chr2	145551291	145551740	0.347	0.0852	0.0004	Rin2	NM_028724
82000	chr2:145622995-145629391	chr2	145628295	145628744	0.298	0.0881	0.0008	4930529M08Rik	NM_175280
82012	chr2:145902455-145906455	chr2	145902955	145903904	0.49	0.1182	0.0004	Insm1	NM_016889
82013	chr2:145902455-145906455	chr2	145903055	145904111	0.5	0.1105	0.0003	Insm1	NM_016889
82014	chr2:145902455-145906455	chr2	145903155	145904204	0.502	0.1096	0.0003	Insm1	NM_016889
82015	chr2:145902455-145906455	chr2	145903755	145904307	0.482	0.1436	0.0008	Insm1	NM_016889
82016	chr2:145902455-145906455	chr2	145903855	145904404	0.446	0.1352	0.0009	Insm1	NM_016889
82061	chr2:146202697-146206697	chr2	146202697	146203146	0.508	0.0828	0.0001	Ralgapa2	NM_001033348
82086	chr2:146202697-146206697	chr2	146205498	146206482	0.215	0.0605	0.0007	Ralgapa2	NM_001033348
82087	chr2:146202697-146206697	chr2	146205798	146206566	0.2	0.0635	0.0011	Ralgapa2	NM_001033348
82330	chr2:148083532-148087532	chr2	148086732	148087181	0.225	0.0798	0.0016	Thbd	NM_009378
82331	chr2:148083532-148087532	chr2	148086832	148087281	0.222	0.0791	0.0016	Thbd	NM_009378
82332	chr2:148083532-148087532	chr2	148086932	148087381	0.254	0.0801	0.001	Thbd	NM_009378
82333	chr2:148083532-148087532	chr2	148087032	148087481	0.255	0.0788	0.001	Thbd	NM_009378
82355	chr2:148098793-148102794	chr2	148101398	148101947	0.317	0.0396	0	Thbd	NM_009378
82385	chr2:148129891-148133891	chr2	148133091	148133540	0.327	0.1169	0.0017	Cd93	NM_010740
82535	chr2:148438551-148442551	chr2	148441760	148442209	0.264	0.0589	0.0003	Cstl1	NM_177655
82536	chr2:148438551-148442551	chr2	148441860	148442309	0.281	0.0704	0.0004	Cstl1	NM_177655
82537	chr2:148438551-148442551	chr2	148441960	148442409	0.277	0.0745	0.0006	Cstl1	NM_177655
82538	chr2:148438551-148442551	chr2	148442060	148442509	0.304	0.1003	0.0012	Cstl1	NM_177655
82594	chr2:148470199-148474199	chr2	148473199	148473656	0.381	0.1088	0.0007	8030411F24Rik	NM_030135
82595	chr2:148470199-148474199	chr2	148473299	148473748	0.394	0.0918	0.0003	8030411F24Rik	NM_030135
82596	chr2:148470199-148474199	chr2	148473399	148473848	0.441	0.1244	0.0007	8030411F24Rik	NM_030135
82759	chr2:148707928-148711928	chr2	148708328	148708977	0.24	0.0859	0.0017	NULL	NULL
82760	chr2:148707928-148711928	chr2	148708428	148709085	0.321	0.104	0.0012	NULL	NULL
82830	chr2:150053456-150057456	chr2	150053456	150053905	0.37	0.1199	0.0012	3300002I08Rik	NM_027017
82851	chr2:150142177-150146185	chr2	150142177	150142626	0.404	0.1225	0.0009	Zfp442	NM_001177550
82857	chr2:150142177-150146185	chr2	150142777	150143226	0.255	0.0707	0.0006	Zfp442	NM_001177550
82880	chr2:150175754-150179754	chr2	150175754	150176203	0.457	0.1498	0.0012	Zfp345	NM_001034900
82881	chr2:150175754-150179754	chr2	150175854	150176303	0.45	0.1522	0.0014	Zfp345	NM_001034900
82882	chr2:150175754-150179754	chr2	150175954	150176403	0.43	0.1472	0.0014	Zfp345	NM_001034900
82884	chr2:150175754-150179754	chr2	150176154	150176603	0.496	0.1496	0.0009	Zfp345	NM_001034900
82903	chr2:150175754-150179754	chr2	150178254	150179012	0.523	0.1261	0.0004	Zfp345	NM_001034900
82904	chr2:150175754-150179754	chr2	150178454	150179112	0.519	0.1342	0.0005	Zfp345	NM_001034900
82917	chr2:150258605-150262624	chr2	150259505	150259954	0.277	0.0858	0.001	Cst7	NM_009977
82982	chr2:150328693-150332693	chr2	150329093	150329542	0.177	0.0523	0.0008	Acss1	NM_080575
82983	chr2:150328693-150332693	chr2	150329193	150329642	0.181	0.0574	0.0011	Acss1	NM_080575
83035	chr2:150358920-150362934	chr2	150361420	150361869	0.247	0.0344	0	Acss1	NM_080575
83036	chr2:150358920-150362934	chr2	150361520	150361969	0.248	0.0342	0	Acss1	NM_080575
83191	chr2:150595390-150601807	chr2	150597790	150598239	0.21	0.0528	0.0004	Abhd12	NM_024465
83226	chr2:150700023-150704023	chr2	150700923	150701572	0.246	0.0861	0.0015	Ninl	NM_207204
83296	chr2:151166842-151170842	chr2	151167242	151167807	0.322	0.0933	0.0008	4921509C19Rik	NM_198655
83297	chr2:151166842-151170842	chr2	151167458	151167907	0.343	0.0542	0.0001	4921509C19Rik	NM_198655
83298	chr2:151166842-151170842	chr2	151167558	151168014	0.31	0.0402	0	4921509C19Rik	NM_198655
83299	chr2:151166842-151170842	chr2	151167658	151168114	0.298	0.0337	0	4921509C19Rik	NM_198655
83312	chr2:151182485-151186498	chr2	151182485	151183034	0.403	0.0898	0.0003	Nsfl1c	NM_198326
83313	chr2:151182485-151186498	chr2	151182585	151183334	0.376	0.0924	0.0004	Nsfl1c	NM_198326
83314	chr2:151182485-151186498	chr2	151182685	151183434	0.413	0.1344	0.0012	Nsfl1c	NM_198326
83316	chr2:151182485-151186498	chr2	151182985	151183636	0.424	0.1283	0.0009	Nsfl1c	NM_198326
83319	chr2:151182485-151186498	chr2	151183485	151184034	0.323	0.1131	0.0015	Nsfl1c	NM_198326
83320	chr2:151182485-151186498	chr2	151183585	151184134	0.354	0.1226	0.0015	Nsfl1c	NM_198326
83322	chr2:151182485-151186498	chr2	151183885	151184336	0.475	0.1181	0.0004	Nsfl1c	NM_198326
83331	chr2:151182485-151186498	chr2	151184885	151185340	0.526	0.116	0.0003	Nsfl1c	NM_198326
83459	chr2:151431984-151435984	chr2	151433684	151434133	0.31	0.1079	0.0015	Psmf1	NM_212446
83484	chr2:151442122-151446122	chr2	151442822	151443271	0.457	0.158	0.0015	Psmf1	NM_212446
83485	chr2:151442122-151446122	chr2	151442922	151443371	0.521	0.0657	0	Psmf1	NM_212446
83486	chr2:151442122-151446122	chr2	151443022	151443679	0.487	0.0944	0.0002	Psmf1	NM_212446
83487	chr2:151442122-151446122	chr2	151443122	151443779	0.512	0.0868	0.0001	Psmf1	NM_212446
83675	chr2:151684818-151692087	chr2	151686018	151686467	0.378	0.0825	0.0003	Slc52a3	NM_027172
83826	chr2:151982062-151986099	chr2	151984591	151985040	0.17	0.0376	0.0003	Tbc1d20	NM_024196
83891	chr2:152067257-152071289	chr2	152067357	152067806	0.243	0.0842	0.0015	Gm14164	NR_033505
83934	chr2:152088737-152092737	chr2	152090639	152091097	0.397	0.0989	0.0004	Sox12	NM_011438
83935	chr2:152088737-152092737	chr2	152090739	152091196	0.374	0.0923	0.0004	Sox12	NM_011438
83936	chr2:152088737-152092737	chr2	152090839	152091293	0.348	0.1215	0.0015	Sox12	NM_011438
83938	chr2:152088737-152092737	chr2	152091039	152091488	0.386	0.1243	0.0011	Sox12	NM_011438
83950	chr2:152103777-152109718	chr2	152103977	152104528	0.482	0.0809	0.0001	6820408C15Rik	NM_177656
83951	chr2:152103777-152109718	chr2	152104077	152104626	0.483	0.081	0.0001	6820408C15Rik	NM_177656
84120	chr2:152230732-152234732	chr2	152232132	152233381	0.294	0.0948	0.0011	Defb29	NM_001001444
84223	chr2:152292563-152296563	chr2	152292863	152293612	0.378	0.1279	0.0014	Defb36	NM_001037247
84262	chr2:152313744-152319198	chr2	152315344	152315893	0.34	0.1019	0.0009	Rem1	NM_009047
84273	chr2:152313744-152319198	chr2	152316744	152317193	0.194	0.0508	0.0005	Rem1	NM_009047
84274	chr2:152313744-152319198	chr2	152316844	152317293	0.211	0.0716	0.0014	Rem1	NM_009047
84290	chr2:152357652-152361689	chr2	152357652	152358401	0.345	0.0712	0.0002	H13	NM_001159553
84383	chr2:152442363-152447284	chr2	152442763	152443212	0.227	0.0769	0.0014	Cox4i2	NM_053091
84384	chr2:152442363-152447284	chr2	152442863	152443312	0.285	0.06	0.0002	Cox4i2	NM_053091
84385	chr2:152442363-152447284	chr2	152442963	152443631	0.295	0.0534	0.0001	Cox4i2	NM_053091
84386	chr2:152442363-152447284	chr2	152443063	152443731	0.341	0.094	0.0006	Cox4i2	NM_053091
84387	chr2:152442363-152447284	chr2	152443163	152444146	0.322	0.1132	0.0016	Cox4i2	NM_053091
84539	chr2:152650696-152654696	chr2	152652096	152652845	0.322	0.09	0.0007	Ttll9	NM_029064
84562	chr2:152706074-152710074	chr2	152707274	152707923	0.323	0.0614	0.0001	Pdrg1	NM_178939
84563	chr2:152706074-152710074	chr2	152707374	152708023	0.318	0.0666	0.0002	Pdrg1	NM_178939
84564	chr2:152706074-152710074	chr2	152707574	152708128	0.341	0.0509	0.0001	Pdrg1	NM_178939
84565	chr2:152706074-152710074	chr2	152707774	152708223	0.321	0.0489	0.0001	Pdrg1	NM_178939
84683	chr2:152849491-152853735	chr2	152850991	152851443	0.256	0.0835	0.0012	Tm9sf4	NM_133847
84723	chr2:152888438-152892438	chr2	152890638	152891295	0.315	0.1078	0.0014	Tm9sf4	NM_133847
85179	chr2:153588578-153592578	chr2	153592078	153592527	0.214	0.074	0.0015	Bpifb6	NM_199303
85199	chr2:153606420-153610420	chr2	153608320	153608969	0.354	0.1076	0.0009	Bpifb3	NM_194357
85226	chr2:153632113-153636113	chr2	153633513	153633962	0.388	0.1385	0.0017	Bpifb4	NM_001034875
85227	chr2:153632113-153636113	chr2	153633613	153634062	0.408	0.1315	0.0011	Bpifb4	NM_001034875
85396	chr2:153879008-153883013	chr2	153881808	153882257	0.401	0.1228	0.0009	Bpifb1	NM_001012392
85397	chr2:153879008-153883013	chr2	153881908	153882357	0.375	0.1275	0.0014	Bpifb1	NM_001012392
85468	chr2:153946060-153950069	chr2	153946060	153946509	0.262	0.0888	0.0014	Bpifb9a	NM_175167
85487	chr2:153946060-153950069	chr2	153948060	153948523	0.263	0.094	0.0017	Bpifb9a	NM_175167
85488	chr2:153946060-153950069	chr2	153948160	153948610	0.307	0.0241	0	Bpifb9a	NM_175167
85522	chr2:153995434-153999434	chr2	153997434	153997898	0.264	0.0452	0.0001	Bpifb9b	NM_001025574
85523	chr2:153995434-153999434	chr2	153997534	153997990	0.295	0.0434	0.0001	Bpifb9b	NM_001025574
85524	chr2:153995434-153999434	chr2	153997634	153998083	0.281	0.0502	0.0001	Bpifb9b	NM_001025574
85525	chr2:153995434-153999434	chr2	153997734	153998191	0.275	0.0491	0.0001	Bpifb9b	NM_001025574
85526	chr2:153995434-153999434	chr2	153997834	153998287	0.245	0.0809	0.0012	Bpifb9b	NM_001025574
85527	chr2:153995434-153999434	chr2	153997934	153998392	0.237	0.084	0.0016	Bpifb9b	NM_001025574
85609	chr2:154124674-154128708	chr2	154126577	154127336	0.363	0.1021	0.0007	Cbfa2t2	NM_009823
85610	chr2:154124674-154128708	chr2	154126677	154127426	0.339	0.0793	0.0003	Cbfa2t2	NM_009823
85611	chr2:154124674-154128708	chr2	154126877	154127536	0.377	0.0805	0.0002	Cbfa2t2	NM_009823
85623	chr2:154237078-154241117	chr2	154237078	154237627	0.308	0.1088	0.0016	Necab3	NM_021546
85659	chr2:154246345-154253544	chr2	154246645	154247094	0.226	0.0667	0.0008	Necab3	NM_021546
85713	chr2:154246345-154253544	chr2	154252645	154253103	0.398	0.0737	0.0001	Necab3	NM_021546
85953	chr2:154706456-154710456	chr2	154707459	154708710	0.476	0.0505	0	a	NM_015770
85954	chr2:154706456-154710456	chr2	154707961	154708813	0.471	0.0542	0	a	NM_015770
85955	chr2:154706456-154710456	chr2	154708161	154709016	0.468	0.0508	0	a	NM_015770
85956	chr2:154706456-154710456	chr2	154708561	154709112	0.421	0.09	0.0002	a	NM_015770
85957	chr2:154706456-154710456	chr2	154708661	154709310	0.427	0.0962	0.0003	a	NM_015770
86211	chr2:155205518-155210263	chr2	155208718	155209167	0.39	0.1341	0.0014	Acss2	NM_019811
86212	chr2:155205518-155210263	chr2	155208818	155209267	0.359	0.1272	0.0016	Acss2	NM_019811
86273	chr2:155383003-155387033	chr2	155386403	155386855	0.308	0.0804	0.0005	Trpc4ap	NM_019828
86274	chr2:155383003-155387033	chr2	155386503	155386966	0.298	0.0938	0.001	Trpc4ap	NM_019828
86292	chr2:155420077-155424077	chr2	155422078	155422534	0.264	0.0933	0.0016	Edem2	NM_145537
86293	chr2:155420077-155424077	chr2	155422178	155422634	0.265	0.0916	0.0015	Edem2	NM_145537
86385	chr2:155509925-155513925	chr2	155512625	155513074	0.337	0.0856	0.0005	Mmp24	NM_010808
86386	chr2:155509925-155513925	chr2	155512725	155513176	0.292	0.0766	0.0005	Mmp24	NM_010808
86387	chr2:155509925-155513925	chr2	155512825	155513277	0.297	0.0785	0.0005	Mmp24	NM_010808
86388	chr2:155509925-155513925	chr2	155512925	155513612	0.255	0.0885	0.0015	Mmp24	NM_010808
86389	chr2:155509925-155513925	chr2	155513025	155513822	0.252	0.0907	0.0017	Mmp24	NM_010808
86475	chr2:155636046-155640058	chr2	155639046	155639495	0.17	0.0432	0.0005	Gdf5	NM_008109
86482	chr2:155644784-155648784	chr2	155644884	155645433	0.434	0.1451	0.0013	Cep250	NM_001130000
86576	chr2:155753417-155757504	chr2	155754117	155754771	0.203	0.0711	0.0015	Spag4	NM_139151
87151	chr2:156697727-156701766	chr2	156698927	156699783	0.535	0.1549	0.0008	Dsn1	NM_025853
87152	chr2:156697727-156701766	chr2	156699027	156699883	0.576	0.18	0.001	Dsn1	NM_025853
87153	chr2:156697727-156701766	chr2	156699127	156699984	0.568	0.1683	0.0008	Dsn1	NM_025853
87228	chr2:156967260-156974240	chr2	156968060	156968709	0.44	0.0819	0.0001	4922505G16Rik	NM_001039557
87229	chr2:156967260-156974240	chr2	156968260	156968809	0.399	0.1187	0.0008	4922505G16Rik	NM_001039557
87268	chr2:156967260-156974240	chr2	156972360	156972817	0.412	0.0888	0.0002	4922505G16Rik	NM_001039557
87276	chr2:156967260-156974240	chr2	156973260	156973923	0.273	0.0902	0.0012	4922505G16Rik	NM_001039557
87459	chr2:157535295-157539295	chr2	157535995	157536444	0.302	0.0347	0	Ctnnbl1	NM_025680
87552	chr2:157716891-157720984	chr2	157717291	157717940	0.311	0.079	0.0005	Rprd1b	NM_027434
87553	chr2:157716891-157720984	chr2	157717391	157718040	0.293	0.0997	0.0014	Rprd1b	NM_027434
87626	chr2:157919913-157923913	chr2	157922667	157923116	0.412	0.1139	0.0006	D630003M21Rik	NM_177657
87627	chr2:157919913-157923913	chr2	157922767	157923616	0.45	0.1235	0.0006	D630003M21Rik	NM_177657
87671	chr2:157994735-157998795	chr2	157996635	157997084	0.628	0.1776	0.0007	Lbp	NM_008489
87672	chr2:157994735-157998795	chr2	157996735	157997384	0.658	0.1171	0.0001	Lbp	NM_008489
87710	chr2:158190802-158194863	chr2	158191202	158191751	0.393	0.0818	0.0002	Ralgapb	NM_177658
87738	chr2:158298957-158303391	chr2	158298957	158299513	0.472	0.1594	0.0014	Gm14204	NR_040359
87754	chr2:158298957-158303391	chr2	158300757	158301206	0.386	0.12	0.001	Gm14204	NR_040359
88017	chr2:160429177-160433177	chr2	160429777	160430226	0.123	0.0349	0.0007	Plcg1	NM_021280
88023	chr2:160429177-160433177	chr2	160430377	160430826	0.184	0.0472	0.0005	Plcg1	NM_021280
88091	chr2:160568923-160572923	chr2	160571436	160571985	0.435	0.0544	0	Lpin3	NM_022883
88092	chr2:160568923-160572923	chr2	160571636	160572088	0.421	0.0614	0.0001	Lpin3	NM_022883
88093	chr2:160568923-160572923	chr2	160571736	160572185	0.414	0.0668	0.0001	Lpin3	NM_022883
88094	chr2:160568923-160572923	chr2	160571836	160572285	0.363	0.1268	0.0015	Lpin3	NM_022883
88652	chr2:163232402-163239378	chr2	163238239	163238688	0.381	0.0349	0	0610008F07Rik	NR_027970
88750	chr2:163382227-163386227	chr2	163382327	163382876	0.558	0.1848	0.0013	Pkig	NM_001164053
89147	chr2:163928956-163932956	chr2	163930256	163930713	0.311	0.0813	0.0005	Svs2	NM_017390
89167	chr2:163947331-163951331	chr2	163947431	163947980	0.307	0.0925	0.0009	Svs3b	NM_173377
89246	chr2:163977473-163981473	chr2	163980873	163981328	0.336	0.0789	0.0003	Svs4	NM_009300
89247	chr2:163977473-163981473	chr2	163980973	163981422	0.349	0.0768	0.0003	Svs4	NM_009300
89395	chr2:164095615-164099615	chr2	164096815	164097264	0.279	0.0921	0.0012	Rbpjl	NM_009036
89533	chr2:164164179-164172395	chr2	164169179	164169728	0.271	0.0961	0.0016	Dbndd2	NM_001048227
89644	chr2:164250670-164254679	chr2	164251688	164252158	0.381	0.125	0.0012	Wfdc2	NM_026323
89673	chr2:164263886-164267888	chr2	164264686	164265135	0.28	0.0744	0.0005	Wfdc6a	NM_001033240
89674	chr2:164263886-164267888	chr2	164264786	164265243	0.296	0.0838	0.0007	Wfdc6a	NM_001033240
89802	chr2:164301654-164308081	chr2	164307054	164307503	0.497	0.1062	0.0002	Wfdc8	NM_001080550
89803	chr2:164301654-164308081	chr2	164307154	164307603	0.508	0.0853	0.0001	Wfdc8	NM_001080550
89821	chr2:164329257-164333257	chr2	164330657	164331206	0.222	0.0413	0.0001	Wfdc16	NM_001012723
89822	chr2:164329257-164333257	chr2	164330857	164331314	0.227	0.0418	0.0001	Wfdc16	NM_001012723
89823	chr2:164329257-164333257	chr2	164330957	164331406	0.228	0.0396	0.0001	Wfdc16	NM_001012723
89824	chr2:164329257-164333257	chr2	164331057	164331517	0.238	0.046	0.0002	Wfdc16	NM_001012723
89857	chr2:164344000-164349415	chr2	164347020	164347469	0.337	0.1064	0.001	Wfdc9	NM_001160414
89858	chr2:164344000-164349415	chr2	164347120	164347569	0.358	0.0889	0.0004	Wfdc9	NM_001160414
89865	chr2:164344000-164349415	chr2	164347820	164348369	0.421	0.1318	0.001	Wfdc9	NM_001160414
90033	chr2:164470178-164477975	chr2	164470678	164471327	0.261	0.049	0.0001	Snx21	NM_133924
90059	chr2:164470178-164477975	chr2	164474103	164475152	0.294	0.0856	0.0008	Snx21	NM_133924
90060	chr2:164470178-164477975	chr2	164474203	164475261	0.277	0.0745	0.0006	Snx21	NM_133924
90163	chr2:164510640-164516855	chr2	164515558	164516007	0.551	0.105	0.0002	Zswim3	NM_178375
90164	chr2:164510640-164516855	chr2	164515658	164516107	0.472	0.1601	0.0014	Zswim3	NM_178375
90187	chr2:164518961-164527911	chr2	164520779	164521628	0.312	0.0904	0.0008	Ctsa	NM_001038492
90188	chr2:164518961-164527911	chr2	164521079	164521928	0.248	0.0858	0.0015	Ctsa	NM_001038492
90195	chr2:164518961-164527911	chr2	164522179	164523035	0.315	0.0932	0.0008	Ctsa	NM_001038492
90536	chr2:164968296-164972296	chr2	164970796	164971245	0.511	0.1739	0.0014	Slc35c2	NM_144893
90537	chr2:164968296-164972296	chr2	164970896	164971345	0.401	0.1445	0.0017	Slc35c2	NM_144893
90598	chr2:165007348-165011348	chr2	165009248	165009797	0.446	0.1578	0.0016	Elmo2	NM_080287
90630	chr2:165016909-165020934	chr2	165018609	165019058	0.425	0.1065	0.0004	Elmo2	NM_080287
90631	chr2:165016909-165020934	chr2	165018709	165019158	0.4	0.089	0.0003	Elmo2	NM_080287
90632	chr2:165016909-165020934	chr2	165018809	165019258	0.371	0.0585	0.0001	Elmo2	NM_080287
90633	chr2:165016909-165020934	chr2	165018909	165019358	0.358	0.0532	0.0001	Elmo2	NM_080287
90634	chr2:165016909-165020934	chr2	165019009	165019658	0.435	0.1246	0.0007	Elmo2	NM_080287
90635	chr2:165016909-165020934	chr2	165019109	165019760	0.444	0.1222	0.0006	Elmo2	NM_080287
90639	chr2:165016909-165020934	chr2	165019709	165020158	0.328	0.1128	0.0014	Elmo2	NM_080287
90666	chr2:165052574-165056574	chr2	165055074	165055523	0.389	0.065	0.0001	Zfp663	NM_001005425
90667	chr2:165052574-165056574	chr2	165055174	165055623	0.377	0.0585	0.0001	Zfp663	NM_001005425
90892	chr2:165548628-165552628	chr2	165550228	165550679	0.365	0.0713	0.0002	Zmynd8	NM_001252587
90893	chr2:165548628-165552628	chr2	165550328	165550877	0.35	0.1017	0.0008	Zmynd8	NM_001252587
90924	chr2:165566230-165570230	chr2	165568430	165568988	0.299	0.1024	0.0014	Zmynd8	NM_001252587
90947	chr2:165572733-165579100	chr2	165574033	165574482	0.45	0.1336	0.0008	Zmynd8	NM_001252587
90948	chr2:165572733-165579100	chr2	165574133	165574582	0.449	0.1322	0.0008	Zmynd8	NM_001252587
90949	chr2:165572733-165579100	chr2	165574233	165574782	0.471	0.1119	0.0004	Zmynd8	NM_001252587
91179	chr2:166655171-166659171	chr2	166655271	166655820	0.251	0.0634	0.0004	Stau1	NM_001109906
91189	chr2:166655171-166659171	chr2	166656371	166657320	0.266	0.0597	0.0003	Stau1	NM_001109906
91218	chr2:166703267-166709706	chr2	166703367	166704318	0.266	0.0893	0.0013	Ddx27	NM_153065
91234	chr2:166703267-166709706	chr2	166706925	166707383	0.415	0.1216	0.0008	Ddx27	NM_153065
91412	chr2:166998103-167002103	chr2	167000503	167000952	0.431	0.1541	0.0017	B4galt5	NM_019835
91413	chr2:166998103-167002103	chr2	167000603	167001052	0.441	0.1524	0.0015	B4galt5	NM_019835
91414	chr2:166998103-167002103	chr2	167000703	167001152	0.427	0.1353	0.0011	B4galt5	NM_019835
91415	chr2:166998103-167002103	chr2	167000803	167001259	0.474	0.1361	0.0007	B4galt5	NM_019835
91416	chr2:166998103-167002103	chr2	167000903	167001452	0.431	0.1321	0.0009	B4galt5	NM_019835
91692	chr2:167620328-167624363	chr2	167621828	167622377	0.453	0.1535	0.0014	Ptpn1	NM_011201
91700	chr2:167620328-167624363	chr2	167622728	167623377	0.323	0.1116	0.0015	Ptpn1	NM_011201
91938	chr2:168292110-168296110	chr2	168294710	168295259	0.232	0.038	0.0001	Nfatc2	NM_001037178
91949	chr2:168322308-168326308	chr2	168322808	168323257	0.396	0.0468	0	Atp9a	NM_015731
92118	chr2:169270035-169274035	chr2	169271239	169271688	0.398	0.143	0.0017	NULL	NULL
92178	chr2:169573927-169577927	chr2	169575627	169576076	0.293	0.0773	0.0005	Tshz2	NM_080455
92425	chr2:170419761-170423894	chr2	170420261	170421010	0.359	0.1101	0.0009	Dok5	NM_001163686
92426	chr2:170419761-170423894	chr2	170420361	170421110	0.367	0.0952	0.0005	Dok5	NM_001163686
92466	chr2:171733824-171737921	chr2	171735424	171736473	0.222	0.0781	0.0016	Cbln4	NM_175631
92480	chr2:171936446-171940453	chr2	171936546	171936995	0.387	0.1098	0.0007	Mc3r	NM_008561
92497	chr2:171936446-171940453	chr2	171938346	171938904	0.401	0.1389	0.0015	Mc3r	NM_008561
92498	chr2:171936446-171940453	chr2	171938446	171938996	0.466	0.0535	0	Mc3r	NM_008561
92519	chr2:172033563-172037571	chr2	172034263	172034712	0.398	0.056	0	2010011I20Rik	NM_025912
92679	chr2:172160482-172164502	chr2	172162844	172163393	0.345	0.1206	0.0015	2410001C21Rik	NM_025542
92880	chr2:172639812-172643883	chr2	172641479	172641928	0.456	0.1621	0.0016	Rae1	NM_175112
93014	chr2:173162286-173166288	chr2	173162386	173162835	0.144	0.0455	0.001	1700021F07Rik	NM_028158
93312	chr2:173937547-173942618	chr2	173938347	173938896	0.308	0.102	0.0013	Gnas	NM_019690
93313	chr2:173937547-173942618	chr2	173938447	173938996	0.328	0.0909	0.0006	Gnas	NM_019690
93505	chr2:174115130-174119130	chr2	174116330	174116786	0.411	0.1406	0.0014	Slmo2	NM_025531
93506	chr2:174115130-174119130	chr2	174116430	174116879	0.443	0.1265	0.0007	Slmo2	NM_025531
93507	chr2:174115130-174119130	chr2	174116530	174116985	0.382	0.1138	0.0008	Slmo2	NM_025531
93599	chr2:174849091-174853132	chr2	174849891	174850344	0.349	0.1072	0.0009	Gm14405	NR_040256
93600	chr2:174849091-174853132	chr2	174849991	174850440	0.349	0.1072	0.0009	Gm14405	NR_040256
93610	chr2:174849091-174853132	chr2	174851091	174851548	0.509	0.1227	0.0004	Gm14405	NR_040256
93611	chr2:174849091-174853132	chr2	174851191	174851642	0.532	0.1029	0.0002	Gm14405	NR_040256
93612	chr2:174849091-174853132	chr2	174851291	174851749	0.486	0.1716	0.0016	Gm14405	NR_040256
93623	chr2:174912161-174918750	chr2	174912161	174913610	0.427	0.1189	0.0007	Gm14405	NR_040256
93624	chr2:174912161-174918750	chr2	174912761	174913710	0.437	0.1122	0.0005	Gm14405	NR_040256
93625	chr2:174912161-174918750	chr2	174913361	174913810	0.379	0.1041	0.0006	Gm14405	NR_040256
93626	chr2:174912161-174918750	chr2	174913461	174913911	0.346	0.0794	0.0003	Gm14405	NR_040256
93627	chr2:174912161-174918750	chr2	174913561	174914010	0.397	0.0981	0.0004	Gm14405	NR_040256
93628	chr2:174912161-174918750	chr2	174913661	174914110	0.41	0.1111	0.0006	Gm14405	NR_040256
93629	chr2:174912161-174918750	chr2	174913761	174914324	0.399	0.1156	0.0008	Gm14405	NR_040256
93633	chr2:174912161-174918750	chr2	174914267	174915418	0.346	0.1229	0.0016	Gm14405	NR_040256
93635	chr2:174912161-174918750	chr2	174914967	174916222	0.427	0.0819	0.0002	Gm14405	NR_040256
93636	chr2:174912161-174918750	chr2	174915267	174916316	0.4	0.1177	0.0008	Gm14405	NR_040256
93637	chr2:174912161-174918750	chr2	174915367	174916416	0.397	0.1171	0.0008	Gm14405	NR_040256
93638	chr2:174912161-174918750	chr2	174915967	174916516	0.377	0.1143	0.0009	Gm14405	NR_040256
93668	chr2:175085724-175089824	chr2	175086824	175087278	0.179	0.0627	0.0015	Gm14405	NR_040256
93672	chr2:175085724-175089824	chr2	175087224	175087688	0.323	0.0969	0.0009	Gm14405	NR_040256
93673	chr2:175085724-175089824	chr2	175087324	175087781	0.312	0.1064	0.0014	Gm14405	NR_040256
93674	chr2:175085724-175089824	chr2	175087424	175087874	0.29	0.0943	0.0012	Gm14405	NR_040256
93684	chr2:175085724-175089824	chr2	175088524	175088973	0.33	0.0648	0.0002	Gm14405	NR_040256
93685	chr2:175085724-175089824	chr2	175088624	175089073	0.297	0.0822	0.0006	Gm14405	NR_040256
93695	chr2:175181836-175185837	chr2	175182236	175182685	0.35	0.0903	0.0005	Gm14391	NM_001177480
93704	chr2:175181836-175185837	chr2	175183136	175183697	0.331	0.1026	0.001	Gm14391	NM_001177480
93713	chr2:175181836-175185837	chr2	175184136	175184592	0.303	0.0554	0.0001	Gm14391	NM_001177480
93730	chr2:175358515-175365349	chr2	175359015	175359575	0.362	0.0615	0.0001	Gm14405	NR_040256
93731	chr2:175358515-175365349	chr2	175359115	175359672	0.345	0.0945	0.0006	Gm14405	NR_040256
93732	chr2:175358515-175365349	chr2	175359315	175359768	0.319	0.1033	0.0012	Gm14405	NR_040256
93734	chr2:175358515-175365349	chr2	175359515	175359966	0.264	0.0948	0.0017	Gm14405	NR_040256
93735	chr2:175358515-175365349	chr2	175359615	175360064	0.221	0.0555	0.0004	Gm14405	NR_040256
93736	chr2:175358515-175365349	chr2	175359715	175360168	0.262	0.0911	0.0015	Gm14405	NR_040256
93738	chr2:175358515-175365349	chr2	175359915	175360366	0.349	0.1011	0.0008	Gm14405	NR_040256
93786	chr2:175395721-175399721	chr2	175397021	175397481	0.391	0.1324	0.0014	Gm14405	NR_040256
93787	chr2:175395721-175399721	chr2	175397121	175397583	0.374	0.1115	0.0008	Gm14405	NR_040256
93788	chr2:175395721-175399721	chr2	175397221	175397678	0.385	0.1062	0.0006	Gm14405	NR_040256
93799	chr2:175395721-175399721	chr2	175398321	175398770	0.351	0.0792	0.0003	Gm14405	NR_040256
93800	chr2:175395721-175399721	chr2	175398421	175398870	0.345	0.0766	0.0003	Gm14405	NR_040256
93801	chr2:175395721-175399721	chr2	175398521	175398970	0.348	0.0811	0.0003	Gm14405	NR_040256
93802	chr2:175395721-175399721	chr2	175398621	175399070	0.308	0.1113	0.0017	Gm14405	NR_040256
93803	chr2:175395721-175399721	chr2	175398721	175399170	0.308	0.1113	0.0017	Gm14405	NR_040256
93820	chr2:175537030-175541030	chr2	175538330	175538890	0.332	0.0732	0.0003	Gm14405	NR_040256
93821	chr2:175537030-175541030	chr2	175538430	175538991	0.359	0.0528	0.0001	Gm14405	NR_040256
93822	chr2:175537030-175541030	chr2	175538530	175539079	0.358	0.0543	0.0001	Gm14405	NR_040256
93823	chr2:175537030-175541030	chr2	175538730	175539191	0.333	0.0952	0.0007	Gm14405	NR_040256
93824	chr2:175537030-175541030	chr2	175538830	175539281	0.329	0.0929	0.0007	Gm14405	NR_040256
93825	chr2:175537030-175541030	chr2	175538930	175539385	0.323	0.0858	0.0005	Gm14405	NR_040256
93826	chr2:175537030-175541030	chr2	175539030	175539486	0.288	0.0946	0.0012	Gm14405	NR_040256
93855	chr2:175634545-175638640	chr2	175636245	175636695	0.413	0.1158	0.0007	100043387	NM_001099327
93856	chr2:175634545-175638640	chr2	175636345	175636797	0.41	0.1164	0.0007	100043387	NM_001099327
93862	chr2:175634545-175638640	chr2	175637045	175637594	0.306	0.0712	0.0003	100043387	NM_001099327
93868	chr2:175634545-175638640	chr2	175637745	175638194	0.309	0.0979	0.0011	100043387	NM_001099327
93879	chr2:175837600-175841654	chr2	175838400	175838855	0.291	0.1032	0.0016	Gm14405	NR_040256
93880	chr2:175837600-175841654	chr2	175838500	175838949	0.323	0.041	0	Gm14405	NR_040256
93881	chr2:175837600-175841654	chr2	175838600	175839070	0.313	0.0404	0	Gm14405	NR_040256
93882	chr2:175837600-175841654	chr2	175838700	175839158	0.343	0.0903	0.0005	Gm14405	NR_040256
93883	chr2:175837600-175841654	chr2	175838800	175839358	0.371	0.0895	0.0004	Gm14405	NR_040256
93884	chr2:175837600-175841654	chr2	175838900	175839452	0.369	0.0897	0.0004	Gm14405	NR_040256
93885	chr2:175837600-175841654	chr2	175839000	175839549	0.418	0.0924	0.0003	Gm14405	NR_040256
93886	chr2:175837600-175841654	chr2	175839100	175839654	0.463	0.0694	0.0001	Gm14405	NR_040256
93887	chr2:175837600-175841654	chr2	175839300	175839761	0.464	0.0699	0.0001	Gm14405	NR_040256
93888	chr2:175837600-175841654	chr2	175839400	175839856	0.475	0.0665	0	Gm14405	NR_040256
93889	chr2:175837600-175841654	chr2	175839500	175839950	0.442	0.1391	0.001	Gm14405	NR_040256
93950	chr2:176162208-176166209	chr2	176163708	176164264	0.291	0.0911	0.001	Gm14405	NR_040256
93951	chr2:176162208-176166209	chr2	176163908	176164370	0.261	0.0524	0.0002	Gm14405	NR_040256
93952	chr2:176162208-176166209	chr2	176164008	176164465	0.263	0.0532	0.0002	Gm14405	NR_040256
93953	chr2:176162208-176166209	chr2	176164108	176164558	0.26	0.0524	0.0002	Gm14405	NR_040256
93954	chr2:176162208-176166209	chr2	176164208	176164768	0.284	0.0913	0.0011	Gm14405	NR_040256
93955	chr2:176162208-176166209	chr2	176164308	176164859	0.29	0.0825	0.0007	Gm14405	NR_040256
93978	chr2:176231693-176235693	chr2	176232993	176233553	0.302	0.1079	0.0017	Gm14405	NR_040256
93979	chr2:176231693-176235693	chr2	176233093	176233654	0.334	0.0423	0	Gm14405	NR_040256
93980	chr2:176231693-176235693	chr2	176233193	176233742	0.354	0.0578	0.0001	Gm14405	NR_040256
93981	chr2:176231693-176235693	chr2	176233393	176233854	0.33	0.0725	0.0003	Gm14405	NR_040256
93982	chr2:176231693-176235693	chr2	176233493	176233944	0.35	0.0822	0.0003	Gm14405	NR_040256
93983	chr2:176231693-176235693	chr2	176233593	176234048	0.349	0.0818	0.0003	Gm14405	NR_040256
93984	chr2:176231693-176235693	chr2	176233693	176234149	0.348	0.083	0.0004	Gm14405	NR_040256
93985	chr2:176231693-176235693	chr2	176233793	176234242	0.333	0.0716	0.0002	Gm14405	NR_040256
93986	chr2:176231693-176235693	chr2	176233893	176234342	0.367	0.062	0.0001	Gm14405	NR_040256
93987	chr2:176231693-176235693	chr2	176233993	176234447	0.352	0.0546	0.0001	Gm14405	NR_040256
93988	chr2:176231693-176235693	chr2	176234093	176234554	0.353	0.0552	0.0001	Gm14405	NR_040256
94011	chr2:176499661-176503713	chr2	176501161	176501618	0.278	0.076	0.0006	Gm14420	NM_001177568
94012	chr2:176499661-176503713	chr2	176501261	176501710	0.242	0.0466	0.0002	Gm14420	NM_001177568
94013	chr2:176499661-176503713	chr2	176501361	176501822	0.271	0.0691	0.0005	Gm14420	NM_001177568
94014	chr2:176499661-176503713	chr2	176501461	176501912	0.308	0.0711	0.0003	Gm14420	NM_001177568
94015	chr2:176499661-176503713	chr2	176501561	176502017	0.304	0.0715	0.0003	Gm14420	NM_001177568
94016	chr2:176499661-176503713	chr2	176501661	176502219	0.344	0.0986	0.0007	Gm14420	NM_001177568
94017	chr2:176499661-176503713	chr2	176501761	176502310	0.433	0.1397	0.0011	Gm14420	NM_001177568
94030	chr2:176508750-176512750	chr2	176508950	176509401	0.297	0.0967	0.0012	Gm14420	NM_001177568
94031	chr2:176508750-176512750	chr2	176509050	176509512	0.303	0.0956	0.001	Gm14420	NM_001177568
94047	chr2:176508750-176512750	chr2	176510751	176511200	0.273	0.0968	0.0016	Gm14420	NM_001177568
94049	chr2:176508750-176512750	chr2	176510951	176511400	0.267	0.0928	0.0015	Gm14420	NM_001177568
94078	chr2:176721639-176725639	chr2	176723339	176723800	0.294	0.0875	0.0008	Gm14420	NM_001177568
94084	chr2:176721639-176725639	chr2	176723939	176724388	0.33	0.1081	0.0012	Gm14420	NM_001177568
94086	chr2:176721639-176725639	chr2	176724139	176724601	0.279	0.1005	0.0017	Gm14420	NM_001177568
94087	chr2:176721639-176725639	chr2	176724239	176724702	0.291	0.086	0.0008	Gm14420	NM_001177568
94088	chr2:176721639-176725639	chr2	176724339	176725000	0.301	0.106	0.0016	Gm14420	NM_001177568
94127	chr2:176977046-176981046	chr2	176977846	176978697	0.232	0.0422	0.0001	Gm14420	NM_001177568
94128	chr2:176977046-176981046	chr2	176978246	176978795	0.228	0.0462	0.0002	Gm14420	NM_001177568
94129	chr2:176977046-176981046	chr2	176978446	176978905	0.199	0.0634	0.0011	Gm14420	NM_001177568
94137	chr2:176977046-176981046	chr2	176979346	176979802	0.286	0.0957	0.0013	Gm14420	NM_001177568
94138	chr2:176977046-176981046	chr2	176979446	176979906	0.281	0.0951	0.0014	Gm14420	NM_001177568
94139	chr2:176977046-176981046	chr2	176979546	176980095	0.236	0.0268	0	Gm14420	NM_001177568
94140	chr2:176977046-176981046	chr2	176979646	176980202	0.228	0.0395	0.0001	Gm14420	NM_001177568
94141	chr2:176977046-176981046	chr2	176979746	176980295	0.244	0.0558	0.0003	Gm14420	NM_001177568
94160	chr2:177185075-177189116	chr2	177186575	177187125	0.266	0.0862	0.0012	Gm14420	NM_001177568
94161	chr2:177185075-177189116	chr2	177186776	177187235	0.264	0.0855	0.0012	Gm14420	NM_001177568
94162	chr2:177185075-177189116	chr2	177186876	177187334	0.342	0.0931	0.0006	Gm14420	NM_001177568
94163	chr2:177185075-177189116	chr2	177186976	177187425	0.348	0.0919	0.0005	Gm14420	NM_001177568
94164	chr2:177185075-177189116	chr2	177187076	177187534	0.399	0.1361	0.0014	Gm14420	NM_001177568
94176	chr2:177438278-177444848	chr2	177438278	177439827	0.443	0.1292	0.0008	Gm14420	NM_001177568
94177	chr2:177438278-177444848	chr2	177439078	177439927	0.476	0.122	0.0005	Gm14420	NM_001177568
94178	chr2:177438278-177444848	chr2	177439578	177440027	0.505	0.1068	0.0002	Gm14420	NM_001177568
94180	chr2:177438278-177444848	chr2	177439778	177440227	0.407	0.1369	0.0013	Gm14420	NM_001177568
94192	chr2:177438278-177444848	chr2	177442278	177442736	0.338	0.1164	0.0015	Gm14420	NM_001177568
94201	chr2:177438278-177444848	chr2	177443378	177443827	0.431	0.1378	0.0011	Gm14420	NM_001177568
94212	chr2:177474383-177478383	chr2	177474483	177475132	0.299	0.0633	0.0002	Gm14420	NM_001177568
94222	chr2:177474383-177478383	chr2	177475683	177476245	0.276	0.0909	0.0012	Gm14420	NM_001177568
94263	chr2:177768994-177772998	chr2	177771194	177771743	0.262	0.0839	0.0011	Gm14420	NM_001177568
94283	chr2:177823253-177827269	chr2	177825553	177826009	0.333	0.1127	0.0014	Gm14420	NM_001177568
94284	chr2:177823253-177827269	chr2	177825653	177826112	0.369	0.1291	0.0015	Gm14420	NM_001177568
94296	chr2:177885897-177889963	chr2	177886197	177886646	0.271	0.0774	0.0007	Gm14420	NM_001177568
94304	chr2:177885897-177889963	chr2	177886997	177887458	0.298	0.1053	0.0016	Gm14420	NM_001177568
94307	chr2:177885897-177889963	chr2	177887297	177887854	0.42	0.0848	0.0002	Gm14420	NM_001177568
94308	chr2:177885897-177889963	chr2	177887397	177887946	0.417	0.0893	0.0002	Gm14420	NM_001177568
94309	chr2:177885897-177889963	chr2	177887497	177888055	0.407	0.1026	0.0004	Gm14420	NM_001177568
94310	chr2:177885897-177889963	chr2	177887697	177888159	0.379	0.0985	0.0005	Gm14420	NM_001177568
94311	chr2:177885897-177889963	chr2	177887797	177888246	0.359	0.0784	0.0003	Gm14420	NM_001177568
94312	chr2:177885897-177889963	chr2	177887897	177888556	0.314	0.0515	0.0001	Gm14420	NM_001177568
94313	chr2:177885897-177889963	chr2	177887997	177888653	0.291	0.0763	0.0005	Gm14420	NM_001177568
94314	chr2:177885897-177889963	chr2	177888097	177888746	0.287	0.0772	0.0006	Gm14420	NM_001177568
94315	chr2:177885897-177889963	chr2	177888197	177888855	0.279	0.0729	0.0005	Gm14420	NM_001177568
94316	chr2:177885897-177889963	chr2	177888497	177888959	0.265	0.0491	0.0001	Gm14420	NM_001177568
94317	chr2:177885897-177889963	chr2	177888597	177889061	0.24	0.0785	0.0012	Gm14420	NM_001177568
94318	chr2:177885897-177889963	chr2	177888697	177889146	0.268	0.0811	0.0009	Gm14420	NM_001177568
94354	chr2:178045132-178049336	chr2	178045132	178045581	0.274	0.095	0.0015	Phactr3	NM_001177789
94355	chr2:178045132-178049336	chr2	178045232	178045689	0.244	0.0507	0.0002	Phactr3	NM_001177789
94627	chr2:179968666-179975060	chr2	179968666	179969115	0.266	0.0833	0.001	Ss18l1	NM_178750
94683	chr2:179996751-180001950	chr2	179997051	179997500	0.413	0.1433	0.0015	Ss18l1	NM_178750
94812	chr2:180183536-180187588	chr2	180184447	180184896	0.466	0.0481	0	Cables2	NM_145851
94813	chr2:180183536-180187588	chr2	180184547	180185000	0.469	0.0462	0	Cables2	NM_145851
94884	chr2:180202123-180206123	chr2	180203623	180204172	0.37	0.1175	0.0011	Cables2	NM_145851
94885	chr2:180202123-180206123	chr2	180203823	180204272	0.344	0.108	0.001	Cables2	NM_145851
94886	chr2:180202123-180206123	chr2	180203923	180204372	0.356	0.1059	0.0008	Cables2	NM_145851
94887	chr2:180202123-180206123	chr2	180204023	180204472	0.338	0.0753	0.0003	Cables2	NM_145851
94888	chr2:180202123-180206123	chr2	180204123	180204572	0.403	0.0873	0.0002	Cables2	NM_145851
94995	chr2:180263331-180267331	chr2	180265831	180266280	0.254	0.054	0.0002	Gata5	NM_008093
94996	chr2:180263331-180267331	chr2	180265931	180266380	0.287	0.0555	0.0002	Gata5	NM_008093
94997	chr2:180263331-180267331	chr2	180266031	180266480	0.269	0.0676	0.0004	Gata5	NM_008093
95006	chr2:180387135-180391186	chr2	180387135	180387592	0.358	0.1093	0.0009	Slco4a1	NM_148933
95109	chr2:180515599-180519633	chr2	180516399	180516848	0.381	0.1284	0.0013	Ogfr	NM_031373
95243	chr2:180590318-180594318	chr2	180591418	180591973	0.274	0.0662	0.0004	Dido1	NM_175551
95244	chr2:180590318-180594318	chr2	180591518	180592067	0.296	0.0548	0.0001	Dido1	NM_175551
95245	chr2:180590318-180594318	chr2	180591618	180592167	0.28	0.0335	0	Dido1	NM_175551
95285	chr2:180604085-180608085	chr2	180607125	180607574	0.328	0.1094	0.0013	Dido1	NM_175551
95370	chr2:180651536-180655536	chr2	180654042	180654491	0.512	0.1805	0.0016	Slc17a9	NM_183161
95436	chr2:180705558-180709558	chr2	180708258	180708707	0.479	0.1147	0.0004	Bhlhe23	NM_080641
95795	chr2:181085672-181089672	chr2	181088572	181089021	0.445	0.0481	0	Eef1a2	NM_007906
95796	chr2:181085672-181089672	chr2	181088672	181089121	0.439	0.0556	0	Eef1a2	NM_007906
95904	chr2:181146172-181150172	chr2	181146872	181147321	0.309	0.0866	0.0007	Srms	NM_011481
95905	chr2:181146172-181150172	chr2	181146972	181147421	0.351	0.077	0.0003	Srms	NM_011481
95906	chr2:181146172-181150172	chr2	181147072	181147748	0.355	0.0686	0.0002	Srms	NM_011481
96331	chr2:181524605-181531804	chr2	181525905	181526354	0.26	0.0812	0.001	Prpf6	NM_133701
96350	chr2:181524605-181531804	chr2	181527805	181528254	0.22	0.0711	0.0011	Prpf6	NM_133701
96351	chr2:181524605-181531804	chr2	181527905	181528354	0.232	0.0779	0.0013	Prpf6	NM_133701
96965	chr3:8649309-8654197	chr3	8651409	8651858	0.572	0.1138	0.0002	Hey1	NM_010423
96966	chr3:8649309-8654197	chr3	8651509	8651958	0.553	0.1331	0.0004	Hey1	NM_010423
96967	chr3:8649309-8654197	chr3	8651609	8652062	0.539	0.1439	0.0006	Hey1	NM_010423
96968	chr3:8649309-8654197	chr3	8651709	8652158	0.524	0.1533	0.0008	Hey1	NM_010423
97191	chr3:9991886-9995891	chr3	9993386	9993935	0.34	0.1017	0.0009	Fabp5	NM_010634
97346	chr3:10188180-10194341	chr3	10193083	10193533	0.22	0.06	0.0006	Fabp4	NM_024406
97649	chr3:14507281-14511281	chr3	14509681	14510134	0.282	0.1018	0.0017	Lrrcc1	NM_001163580
98266	chr3:20083786-20087786	chr3	20084786	20085235	0.339	0.0979	0.0008	4632415L05Rik	NR_027985
98718	chr3:27370826-27374843	chr3	27370926	27371475	0.348	0.0824	0.0003	Nceh1	NM_178772
98771	chr3:27559173-27563173	chr3	27559673	27560229	0.334	0.0753	0.0003	Ghsr	NM_177330
98952	chr3:28885799-28889806	chr3	28887799	28888348	0.324	0.1147	0.0016	Slc2a2	NM_031197
99144	chr3:30330511-30334511	chr3	30330511	30331060	0.303	0.0802	0.0005	NULL	NULL
99145	chr3:30330511-30334511	chr3	30330611	30331171	0.287	0.0896	0.001	NULL	NULL
99225	chr3:30699575-30703575	chr3	30701475	30702024	0.393	0.0899	0.0003	Mecom	NM_021442
99226	chr3:30699575-30703575	chr3	30701575	30702124	0.411	0.0801	0.0002	Mecom	NM_021442
99301	chr3:30832094-30841906	chr3	30836123	30836672	0.376	0.0897	0.0004	Lrrc34	NM_027941
99302	chr3:30832094-30841906	chr3	30836323	30836775	0.343	0.1147	0.0013	Lrrc34	NM_027941
99494	chr3:31282688-31288804	chr3	31284288	31284742	0.409	0.12	0.0008	Skil	NM_001039090
99656	chr3:32554073-32560419	chr3	32554573	32555024	0.222	0.0713	0.0011	Zmat3	NM_009517
100026	chr3:33333881-33337881	chr3	33335481	33335933	0.317	0.0626	0.0002	Pex5l	NM_001163516
100065	chr3:34035100-34039109	chr3	34036400	34036855	0.211	0.071	0.0013	Ccdc39	NM_026222
100066	chr3:34035100-34039109	chr3	34036500	34036953	0.226	0.0404	0.0001	Ccdc39	NM_026222
100067	chr3:34035100-34039109	chr3	34036600	34037049	0.259	0.093	0.0017	Ccdc39	NM_026222
100244	chr3:36120873-36127676	chr3	36123173	36123622	0.454	0.0999	0.0003	Dcun1d1	NM_001205361
100245	chr3:36120873-36127676	chr3	36123273	36123722	0.438	0.115	0.0005	Dcun1d1	NM_001205361
100412	chr3:36254362-36258392	chr3	36256162	36256615	0.23	0.0803	0.0015	Acad9	NM_172678
100444	chr3:36413074-36417074	chr3	36415174	36415725	0.459	0.1239	0.0006	Qrfpr	NM_198192
100457	chr3:36664235-36670497	chr3	36664635	36665184	0.392	0.085	0.0002	Anxa5	NM_009673
100458	chr3:36664235-36670497	chr3	36664735	36665284	0.419	0.0797	0.0001	Anxa5	NM_009673
100459	chr3:36664235-36670497	chr3	36664935	36665384	0.464	0.0804	0.0001	Anxa5	NM_009673
100460	chr3:36664235-36670497	chr3	36665035	36665486	0.485	0.0781	0.0001	Anxa5	NM_009673
100568	chr3:36804138-36808188	chr3	36805338	36806091	0.477	0.1564	0.0012	Bbs7	NM_027810
100569	chr3:36804138-36808188	chr3	36805538	36806287	0.427	0.1263	0.0008	Bbs7	NM_027810
100671	chr3:37199875-37203875	chr3	37202675	37203129	0.22	0.0793	0.0017	4932438A13Rik	NM_172679
100819	chr3:37508106-37512106	chr3	37510608	37511065	0.302	0.0901	0.0008	Bbs12	NM_001255992
100883	chr3:37537148-37544539	chr3	37544052	37544501	0.178	0.0467	0.0005	Fgf2	NM_008006
101272	chr3:40838852-40843166	chr3	40841052	40841501	0.352	0.1092	0.001	Hspa4l	NM_011020
101425	chr3:40998342-41002342	chr3	40998442	40998891	0.595	0.1455	0.0004	3110057O12Rik	NM_026622
101681	chr3:41835953-41842313	chr3	41839753	41840307	0.114	0.0383	0.0013	D3Ertd751e	NM_027271
101947	chr3:51496126-51500134	chr3	51496126	51496575	0.259	0.073	0.0007	Naa15	NM_053089
102060	chr3:51647826-51652002	chr3	51649826	51650475	0.312	0.0698	0.0003	Setd7	NM_080793
102061	chr3:51647826-51652002	chr3	51649926	51650575	0.309	0.0718	0.0003	Setd7	NM_080793
102248	chr3:53126225-53130261	chr3	53128725	53129274	0.34	0.1187	0.0015	Lhfp	NM_175386
102393	chr3:53820903-53824903	chr3	53823903	53824352	0.321	0.1156	0.0017	NULL	NULL
102408	chr3:53942165-53946165	chr3	53943365	53943814	0.392	0.1035	0.0005	Ufm1	NM_026435
102933	chr3:55490401-55494401	chr3	55491101	55491551	0.349	0.1239	0.0016	Dclk1	NM_001111053
103061	chr3:56978507-56982507	chr3	56979522	56979971	0.395	0.1127	0.0007	NULL	NULL
103230	chr3:57738854-57742870	chr3	57741754	57742208	0.316	0.0396	0	Commd2	NM_175095
103404	chr3:58661359-58665460	chr3	58661359	58662108	0.362	0.0989	0.0006	2810407C02Rik	NM_001040396
103469	chr3:58776939-58783567	chr3	58781439	58781988	0.28	0.0595	0.0002	Siah2	NM_009174
104276	chr3:62692319-62696319	chr3	62694919	62695382	0.479	0.1466	0.0009	Gpr149	NM_177346
104370	chr3:63938170-63942389	chr3	63940270	63940719	0.329	0.1114	0.0014	Plch1	NM_183191
104371	chr3:63938170-63942389	chr3	63940370	63940828	0.381	0.0923	0.0004	Plch1	NM_183191
104617	chr3:65479732-65483739	chr3	65482432	65482881	0.344	0.0638	0.0001	Ssr3	NM_026155
104618	chr3:65479732-65483739	chr3	65482532	65482981	0.388	0.0914	0.0003	Ssr3	NM_026155
104619	chr3:65479732-65483739	chr3	65482632	65483081	0.451	0.1058	0.0003	Ssr3	NM_026155
104620	chr3:65479732-65483739	chr3	65482732	65483181	0.538	0.1507	0.0007	Ssr3	NM_026155
104621	chr3:65479732-65483739	chr3	65482832	65483281	0.558	0.1399	0.0004	Ssr3	NM_026155
104622	chr3:65479732-65483739	chr3	65482932	65483381	0.56	0.1367	0.0004	Ssr3	NM_026155
104623	chr3:65479732-65483739	chr3	65483032	65483481	0.542	0.1495	0.0006	Ssr3	NM_026155
104624	chr3:65479732-65483739	chr3	65483132	65483582	0.508	0.1537	0.0009	Ssr3	NM_026155
104773	chr3:66304561-66308588	chr3	66305663	66306123	0.191	0.0685	0.0017	Veph1	NM_145820
104786	chr3:66304561-66308588	chr3	66307163	66307615	0.295	0.1003	0.0014	Veph1	NM_145820
105067	chr3:68492461-68496461	chr3	68493861	68494319	0.254	0.0827	0.0012	Schip1	NM_001113420
105151	chr3:68775322-68780205	chr3	68775522	68776174	0.252	0.0906	0.0017	Il12a	NM_001159424
105346	chr3:69307097-69311136	chr3	69308331	69309281	0.114	0.0383	0.0013	Arl14	NM_027843
105839	chr3:79674065-79678068	chr3	79674665	79675614	0.5	0.1716	0.0014	Ppid	NM_026352
106174	chr3:82060905-82064905	chr3	82062205	82063362	0.234	0.0679	0.0008	Tdo2	NM_019911
106232	chr3:82159862-82163866	chr3	82161162	82161614	0.286	0.1013	0.0016	Gucy1b3	NM_017469
106342	chr3:82989151-82993151	chr3	82992251	82992700	0.339	0.0981	0.0008	4930564K09Rik	NR_040382
106481	chr3:83210645-83218423	chr3	83212445	83212994	0.271	0.0936	0.0015	NULL	NULL
106482	chr3:83210645-83218423	chr3	83212545	83213094	0.287	0.1039	0.0017	NULL	NULL
106984	chr3:85972570-85976570	chr3	85974370	85974921	0.287	0.0962	0.0013	Glt28d2	NM_177130
107053	chr3:86167110-86171999	chr3	86170010	86170459	0.458	0.0945	0.0002	Sh3d19	NM_001082414
107054	chr3:86167110-86171999	chr3	86170110	86170559	0.449	0.0897	0.0002	Sh3d19	NM_001082414
107056	chr3:86167110-86171999	chr3	86170310	86170759	0.397	0.1425	0.0017	Sh3d19	NM_001082414
107085	chr3:86227751-86231770	chr3	86229551	86230200	0.344	0.1118	0.0012	Rps3a	NM_016959
107280	chr3:87084481-87088517	chr3	87085581	87086030	0.385	0.0255	0	Cd1d1	NM_007639
107281	chr3:87084481-87088517	chr3	87085681	87086130	0.398	0.0445	0	Cd1d1	NM_007639
107282	chr3:87084481-87088517	chr3	87085781	87086230	0.427	0.0749	0.0001	Cd1d1	NM_007639
107283	chr3:87084481-87088517	chr3	87085881	87086330	0.391	0.1223	0.001	Cd1d1	NM_007639
107284	chr3:87084481-87088517	chr3	87085981	87086430	0.375	0.1352	0.0017	Cd1d1	NM_007639
107475	chr3:87459124-87463143	chr3	87461624	87462073	0.317	0.0916	0.0007	Fcrl1	NM_001136236
107482	chr3:87459124-87463143	chr3	87462324	87462973	0.368	0.0782	0.0002	Fcrl1	NM_001136236
107635	chr3:87845563-87849563	chr3	87846563	87847012	0.353	0.1196	0.0014	Pear1	NM_001032414
107842	chr3:88012990-88019323	chr3	88013290	88013739	0.353	0.0866	0.0004	Isg20l2	NM_177663
107843	chr3:88012990-88019323	chr3	88013390	88013839	0.355	0.0851	0.0004	Isg20l2	NM_177663
107844	chr3:88012990-88019323	chr3	88013490	88013939	0.357	0.0826	0.0003	Isg20l2	NM_177663
107845	chr3:88012990-88019323	chr3	88013590	88014039	0.337	0.0817	0.0004	Isg20l2	NM_177663
107846	chr3:88012990-88019323	chr3	88013690	88014139	0.277	0.0567	0.0002	Isg20l2	NM_177663
107852	chr3:88012990-88019323	chr3	88014590	88015439	0.306	0.1087	0.0016	Isg20l2	NM_177663
108000	chr3:88125800-88129804	chr3	88127000	88127549	0.421	0.1172	0.0007	Gpatch4	NM_001110809
108047	chr3:88157229-88161229	chr3	88158229	88158678	0.296	0.0399	0	Ttc24	NM_172526
108048	chr3:88157229-88161229	chr3	88158329	88158778	0.333	0.061	0.0001	Ttc24	NM_172526
108059	chr3:88157229-88161229	chr3	88159747	88160396	0.249	0.0462	0.0001	Ttc24	NM_172526
108060	chr3:88157229-88161229	chr3	88159847	88160496	0.278	0.0704	0.0005	Ttc24	NM_172526
108062	chr3:88157229-88161229	chr3	88160147	88160696	0.391	0.1249	0.0011	Ttc24	NM_172526
108100	chr3:88163481-88168727	chr3	88168097	88168546	0.294	0.0944	0.0011	Iqgap3	NM_001033484
108115	chr3:88203190-88207190	chr3	88204790	88205939	0.401	0.1385	0.0015	Iqgap3	NM_001033484
108116	chr3:88203190-88207190	chr3	88204890	88206039	0.423	0.12	0.0007	Iqgap3	NM_001033484
108129	chr3:88225092-88229248	chr3	88225392	88225841	0.464	0.1233	0.0005	Mef2d	NM_133665
108130	chr3:88225092-88229248	chr3	88225492	88225941	0.51	0.1517	0.0008	Mef2d	NM_133665
108131	chr3:88225092-88229248	chr3	88225592	88226044	0.6	0.1184	0.0002	Mef2d	NM_133665
108132	chr3:88225092-88229248	chr3	88225692	88226141	0.639	0.0675	0	Mef2d	NM_133665
108133	chr3:88225092-88229248	chr3	88225792	88226241	0.593	0.1421	0.0004	Mef2d	NM_133665
108140	chr3:88225092-88229248	chr3	88226492	88226941	0.209	0.0681	0.0012	Mef2d	NM_133665
108141	chr3:88225092-88229248	chr3	88226592	88227041	0.188	0.0582	0.001	Mef2d	NM_133665
108142	chr3:88225092-88229248	chr3	88226692	88227141	0.164	0.0366	0.0003	Mef2d	NM_133665
108181	chr3:88254172-88258172	chr3	88256072	88256521	0.417	0.0552	0	Mef2d	NM_133665
108234	chr3:88379802-88386042	chr3	88381009	88381458	0.269	0.0919	0.0014	Cct3	NM_001243065
108268	chr3:88407699-88411736	chr3	88407799	88408248	0.357	0.0472	0	Cct3	NM_001243065
108304	chr3:88418825-88423640	chr3	88420525	88421174	0.415	0.1355	0.0012	Smg5	NM_178246
108305	chr3:88418825-88423640	chr3	88420625	88421274	0.48	0.1051	0.0003	Smg5	NM_178246
108367	chr3:88454727-88462148	chr3	88456127	88456584	0.304	0.0838	0.0006	Paqr6	NM_198410
108423	chr3:88462177-88467876	chr3	88463577	88464026	0.553	0.0597	0	Paqr6	NM_198410
108424	chr3:88462177-88467876	chr3	88463677	88464126	0.524	0.0831	0.0001	Paqr6	NM_198410
108477	chr3:88495491-88499503	chr3	88496691	88497140	0.187	0.0427	0.0003	Slc25a44	NM_001145877
108561	chr3:88578489-88582489	chr3	88579689	88580138	0.432	0.1203	0.0007	Lmna	NM_001002011
108601	chr3:88588370-88592484	chr3	88590470	88591301	0.264	0.0793	0.0009	Lmna	NM_001111102
108633	chr3:88618724-88622724	chr3	88620924	88621373	0.248	0.0895	0.0017	Mex3a	NM_001029890
108641	chr3:88618724-88622724	chr3	88621724	88622173	0.365	0.1079	0.0008	Mex3a	NM_001029890
108663	chr3:88633441-88642104	chr3	88635641	88636090	0.21	0.069	0.0012	Ubqln4	NM_033526
108664	chr3:88633441-88642104	chr3	88635741	88636190	0.232	0.0762	0.0012	Ubqln4	NM_033526
108665	chr3:88633441-88642104	chr3	88635841	88636297	0.243	0.0553	0.0003	Ubqln4	NM_033526
108666	chr3:88633441-88642104	chr3	88635941	88636390	0.265	0.0783	0.0008	Ubqln4	NM_033526
108667	chr3:88633441-88642104	chr3	88636041	88636490	0.298	0.0839	0.0007	Ubqln4	NM_033526
108668	chr3:88633441-88642104	chr3	88636141	88636590	0.313	0.0887	0.0007	Ubqln4	NM_033526
108669	chr3:88633441-88642104	chr3	88636241	88636690	0.311	0.0893	0.0007	Ubqln4	NM_033526
108670	chr3:88633441-88642104	chr3	88636341	88636790	0.305	0.1017	0.0013	Ubqln4	NM_033526
108721	chr3:88662347-88666363	chr3	88662847	88664102	0.221	0.0687	0.001	Ssr2	NM_025448
108722	chr3:88662347-88666363	chr3	88662947	88664202	0.238	0.0796	0.0013	Ssr2	NM_025448
108977	chr3:88917907-88921907	chr3	88918907	88919565	0.439	0.1566	0.0017	Gon4l	NM_027389
109006	chr3:88973111-88977111	chr3	88975011	88975660	0.189	0.06	0.0011	Gon4l	NM_027389
109007	chr3:88973111-88977111	chr3	88975111	88975760	0.176	0.0497	0.0007	Gon4l	NM_027389
109178	chr3:89187067-89191122	chr3	89187967	89188422	0.378	0.1334	0.0016	Fdps	NM_134469
109241	chr3:89245278-89251759	chr3	89246178	89246935	0.426	0.1537	0.0017	Clk2	NM_001163432
109274	chr3:89260166-89264254	chr3	89261166	89261616	0.248	0.0662	0.0006	Clk2	NM_001163432
109275	chr3:89260166-89264254	chr3	89261266	89261715	0.237	0.0836	0.0016	Clk2	NM_001163432
109308	chr3:89265901-89269901	chr3	89266801	89267250	0.313	0.1091	0.0015	Clk2	NM_001163432
109317	chr3:89265901-89269901	chr3	89267901	89268350	0.373	0.0833	0.0003	Clk2	NM_001163432
109409	chr3:89311728-89315761	chr3	89313628	89314077	0.455	0.1112	0.0004	Thbs3	NM_013691
109426	chr3:89328642-89335074	chr3	89329262	89329811	0.414	0.1121	0.0006	Trim46	NM_183037
109427	chr3:89328642-89335074	chr3	89329462	89329911	0.454	0.1008	0.0003	Trim46	NM_183037
109477	chr3:89349228-89353315	chr3	89350928	89351479	0.222	0.0729	0.0012	Efna1	NM_010107
109478	chr3:89349228-89353315	chr3	89351028	89351703	0.236	0.0682	0.0008	Efna1	NM_010107
109479	chr3:89349228-89353315	chr3	89351128	89352106	0.19	0.0572	0.0009	Efna1	NM_010107
109480	chr3:89349228-89353315	chr3	89351228	89352203	0.191	0.0585	0.0009	Efna1	NM_010107
109481	chr3:89349228-89353315	chr3	89351428	89352303	0.181	0.0638	0.0016	Efna1	NM_010107
109505	chr3:89355721-89359737	chr3	89357121	89357878	0.079	0.0167	0.0002	Efna1	NM_001162425
109620	chr3:89420526-89427205	chr3	89425427	89425876	0.308	0.1112	0.0017	Adam15	NM_009614
109890	chr3:89512937-89519166	chr3	89513437	89514186	0.221	0.0532	0.0004	Shc1	NM_011368
109891	chr3:89512937-89519166	chr3	89513537	89514286	0.253	0.0432	0.0001	Shc1	NM_011368
109892	chr3:89512937-89519166	chr3	89513637	89514386	0.245	0.0464	0.0001	Shc1	NM_011368
109893	chr3:89512937-89519166	chr3	89514037	89514486	0.255	0.0436	0.0001	Shc1	NM_011368
109904	chr3:89512937-89519166	chr3	89515337	89515794	0.408	0.1445	0.0016	Shc1	NM_011368
109981	chr3:89537217-89541217	chr3	89537217	89537866	0.537	0.1395	0.0005	Pbxip1	NM_146131
109982	chr3:89537217-89541217	chr3	89537317	89537966	0.501	0.1698	0.0014	Pbxip1	NM_146131
110062	chr3:89603097-89607098	chr3	89605997	89606446	0.251	0.0696	0.0006	Kcnn3	NM_080466
110140	chr3:89849762-89853762	chr3	89850462	89850911	0.134	0.0352	0.0005	Chrnb2	NM_009602
110215	chr3:89856292-89862417	chr3	89861616	89862165	0.361	0.1157	0.0011	Ube2q1	NM_027315
110216	chr3:89856292-89862417	chr3	89861816	89862265	0.382	0.0947	0.0004	Ube2q1	NM_027315
110217	chr3:89856292-89862417	chr3	89861916	89862365	0.426	0.0829	0.0002	Ube2q1	NM_027315
110353	chr3:90133078-90141652	chr3	90138980	90139529	0.599	0.1839	0.0009	Ubap2l	NM_001165988
110371	chr3:90145472-90149476	chr3	90146972	90147731	0.388	0.1214	0.001	4933434E20Rik	NM_025762
110379	chr3:90145472-90149476	chr3	90148082	90148541	0.426	0.0576	0	4933434E20Rik	NM_025762
110380	chr3:90145472-90149476	chr3	90148182	90148631	0.374	0.1225	0.0012	4933434E20Rik	NM_025762
110465	chr3:90303467-90307493	chr3	90305167	90306279	0.386	0.0459	0	Rab13	NM_026677
110506	chr3:90328256-90334906	chr3	90328856	90329305	0.371	0.1061	0.0007	Creb3l4	NM_030080
110555	chr3:90336960-90341017	chr3	90338360	90338809	0.28	0.0939	0.0013	Crtc2	NM_028881
110577	chr3:90341064-90345064	chr3	90341764	90342213	0.328	0.1155	0.0016	Crtc2	NM_028881
110815	chr3:90550923-90555515	chr3	90554155	90554904	0.172	0.0487	0.0007	Npr1	NM_008727
111115	chr3:90682891-90695198	chr3	90689808	90690462	0.446	0.1326	0.0008	S100a5	NM_011312
111116	chr3:90682891-90695198	chr3	90690013	90690562	0.46	0.1336	0.0008	S100a5	NM_011312
111418	chr3:92297987-92302087	chr3	92297987	92298447	0.32	0.0828	0.0005	Sprr2a2	NM_001164787
111438	chr3:92297987-92302087	chr3	92300304	92300854	0.393	0.1376	0.0015	Sprr2a2	NM_001164787
111439	chr3:92297987-92302087	chr3	92300404	92301055	0.426	0.0964	0.0003	Sprr2a2	NM_001164787
111440	chr3:92297987-92302087	chr3	92300604	92301155	0.499	0.1177	0.0003	Sprr2a2	NM_001164787
111461	chr3:92332899-92336899	chr3	92334914	92335469	0.221	0.0533	0.0004	Sprr2a2	NM_001164787
111462	chr3:92332899-92336899	chr3	92335014	92335570	0.243	0.0523	0.0002	Sprr2a2	NM_001164787
111472	chr3:92370700-92374700	chr3	92371000	92373857	0.439	0.1353	0.001	NULL	NULL
111473	chr3:92370700-92374700	chr3	92371100	92373954	0.495	0.1146	0.0003	NULL	NULL
111474	chr3:92370700-92374700	chr3	92373604	92374053	0.569	0.085	0.0001	NULL	NULL
111475	chr3:92370700-92374700	chr3	92373704	92374153	0.559	0.081	0.0001	NULL	NULL
111476	chr3:92370700-92374700	chr3	92373804	92374253	0.614	0.1105	0.0001	NULL	NULL
111477	chr3:92370700-92374700	chr3	92373904	92374353	0.593	0.1455	0.0004	NULL	NULL
111636	chr3:92467837-92471837	chr3	92470657	92471218	0.118	0.039	0.0012	Sprr2h	NM_011474
112226	chr3:92863552-92867552	chr3	92866752	92867201	0.224	0.0601	0.0006	Lce1i	NM_029667
112544	chr3:93301993-93305993	chr3	93302093	93302642	0.461	0.0915	0.0002	Flg2	NM_001013804
112545	chr3:93301993-93305993	chr3	93302193	93302942	0.444	0.079	0.0001	Flg2	NM_001013804
112546	chr3:93301993-93305993	chr3	93302293	93303042	0.39	0.106	0.0006	Flg2	NM_001013804
112547	chr3:93301993-93305993	chr3	93302393	93303342	0.381	0.1159	0.0009	Flg2	NM_001013804
112561	chr3:93301993-93305993	chr3	93304493	93305252	0.268	0.0967	0.0017	Flg2	NM_001013804
112818	chr3:94028197-94032197	chr3	94030297	94030746	0.274	0.0948	0.0015	NULL	NULL
112838	chr3:94045968-94049968	chr3	94048168	94049341	0.241	0.0452	0.0001	Tdpoz5	NM_207273
112867	chr3:94262847-94266847	chr3	94263547	94263998	0.309	0.1053	0.0014	Gm10696	NM_001146107
112868	chr3:94262847-94266847	chr3	94263647	94264096	0.358	0.1132	0.0011	Gm10696	NM_001146107
112947	chr3:94424252-94428270	chr3	94427097	94427546	0.267	0.0811	0.0009	Them5	NM_025416
113026	chr3:94481372-94485372	chr3	94482372	94482821	0.25	0.089	0.0016	Rorc	NM_011281
113247	chr3:94775726-94779728	chr3	94776326	94776975	0.396	0.0709	0.0001	Selenbp2	NM_019414
113248	chr3:94775726-94779728	chr3	94776426	94777185	0.397	0.0707	0.0001	Selenbp2	NM_019414
113249	chr3:94775726-94779728	chr3	94776526	94777275	0.368	0.0416	0	Selenbp2	NM_019414
113306	chr3:94919866-94923866	chr3	94920466	94920919	0.235	0.0578	0.0004	Pogz	NM_172683
113569	chr3:95191220-95197217	chr3	95194520	95194969	0.503	0.179	0.0016	Pip5k1a	NM_008847
113644	chr3:95226989-95231014	chr3	95226989	95227439	0.517	0.0977	0.0001	Lysmd1	NM_153121
113645	chr3:95226989-95231014	chr3	95227089	95227538	0.454	0.1451	0.0011	Lysmd1	NM_153121
113859	chr3:95335703-95339756	chr3	95338903	95339352	0.338	0.0797	0.0003	Prune	NM_173347
113860	chr3:95335703-95339756	chr3	95339003	95339455	0.378	0.1306	0.0015	Prune	NM_173347
113861	chr3:95335703-95339756	chr3	95339103	95339652	0.39	0.1266	0.0012	Prune	NM_173347
113867	chr3:95365097-95370730	chr3	95366105	95366654	0.514	0.1604	0.001	Fam63a	NM_133858
113913	chr3:95374139-95378139	chr3	95375139	95375590	0.417	0.104	0.0004	Fam63a	NM_133858
113963	chr3:95397405-95403771	chr3	95397605	95398254	0.449	0.161	0.0017	Lass2	NM_029789
113964	chr3:95397405-95403771	chr3	95397705	95398360	0.501	0.0915	0.0001	Lass2	NM_029789
113965	chr3:95397405-95403771	chr3	95398005	95398556	0.424	0.1377	0.0012	Lass2	NM_029789
113966	chr3:95397405-95403771	chr3	95398105	95398966	0.468	0.1507	0.0011	Lass2	NM_029789
114156	chr3:95704394-95711184	chr3	95707694	95708143	0.358	0.0777	0.0003	Golph3l	NM_001177669
114178	chr3:95740941-95744952	chr3	95741241	95741690	0.418	0.129	0.001	Mcl1	NM_008562
114258	chr3:95824217-95828222	chr3	95824517	95824966	0.275	0.063	0.0003	Tars2	NM_001163618
114259	chr3:95824217-95828222	chr3	95824617	95825066	0.229	0.0553	0.0004	Tars2	NM_001163618
114260	chr3:95824217-95828222	chr3	95824717	95825166	0.205	0.0589	0.0007	Tars2	NM_001163618
114302	chr3:95839517-95843538	chr3	95841017	95841470	0.424	0.0873	0.0002	Tars2	NM_001163619
114602	chr3:96186681-96190681	chr3	96187781	96188230	0.446	0.1085	0.0004	Otud7b	NM_001025614
114654	chr3:96244191-96248191	chr3	96247191	96247743	0.168	0.0402	0.0004	Otud7b	NM_001025614
114702	chr3:96263381-96267381	chr3	96265181	96265630	0.259	0.0912	0.0016	Sv2a	NM_022030
114844	chr3:96323731-96332905	chr3	96329717	96330170	0.488	0.1728	0.0016	Hist2h3c1	NM_178216
114845	chr3:96323731-96332905	chr3	96329817	96330266	0.545	0.066	0	Hist2h3c1	NM_178216
114976	chr3:96536961-96541073	chr3	96538562	96539211	0.194	0.0241	0	BC107364	NM_001256181
114977	chr3:96536961-96541073	chr3	96538762	96539311	0.195	0.0232	0	BC107364	NM_001256181
115035	chr3:96607337-96611339	chr3	96610037	96610486	0.353	0.121	0.0014	Hfe2	NM_027126
115045	chr3:96640111-96644137	chr3	96640611	96641160	0.344	0.114	0.0013	Gm15441	NR_040409
115046	chr3:96640111-96644137	chr3	96640811	96641460	0.338	0.1048	0.001	Gm15441	NR_040409
115087	chr3:96651456-96655456	chr3	96654156	96654805	0.449	0.1501	0.0013	Gm15441	NR_040409
115146	chr3:96712087-96721836	chr3	96716910	96717470	0.329	0.0741	0.0003	6330549D23Rik	NR_003619
115147	chr3:96712087-96721836	chr3	96717010	96717559	0.354	0.0553	0.0001	6330549D23Rik	NR_003619
115148	chr3:96712087-96721836	chr3	96717110	96717666	0.403	0.0983	0.0004	6330549D23Rik	NR_003619
115331	chr3:96912280-96916296	chr3	96913280	96913737	0.43	0.1503	0.0015	Cd160	NM_001163497
115332	chr3:96912280-96916296	chr3	96913380	96913829	0.43	0.1503	0.0015	Cd160	NM_001163497
115333	chr3:96912280-96916296	chr3	96913480	96913929	0.401	0.1076	0.0006	Cd160	NM_001163497
115334	chr3:96912280-96916296	chr3	96913580	96914029	0.407	0.103	0.0005	Cd160	NM_001163497
115335	chr3:96912280-96916296	chr3	96913680	96914129	0.416	0.0952	0.0003	Cd160	NM_001163497
115352	chr3:96912280-96916296	chr3	96915580	96916029	0.353	0.1005	0.0007	Cd160	NM_001163497
115450	chr3:97114570-97118570	chr3	97115475	97115924	0.286	0.0597	0.0002	Gja5	NM_008121
115506	chr3:97301162-97305162	chr3	97301562	97302011	0.36	0.1247	0.0015	Bcl9	NM_029933
115507	chr3:97301162-97305162	chr3	97301662	97302112	0.328	0.0841	0.0005	Bcl9	NM_029933
115508	chr3:97301162-97305162	chr3	97301762	97302211	0.323	0.0805	0.0004	Bcl9	NM_029933
115509	chr3:97301162-97305162	chr3	97301862	97302318	0.409	0.1263	0.001	Bcl9	NM_029933
115510	chr3:97301162-97305162	chr3	97301962	97302411	0.406	0.1298	0.0011	Bcl9	NM_029933
115791	chr3:97973362-97977362	chr3	97976568	97977017	0.161	0.0542	0.0013	Pde4dip	NM_001039376
115800	chr3:97983381-97987419	chr3	97983981	97984530	0.339	0.0818	0.0004	Sec22b	NM_011342
115801	chr3:97983381-97987419	chr3	97984081	97984630	0.338	0.082	0.0004	Sec22b	NM_011342
115802	chr3:97983381-97987419	chr3	97984281	97984737	0.369	0.0446	0	Sec22b	NM_011342
115827	chr3:98012327-98016327	chr3	98012327	98012976	0.24	0.0684	0.0007	Gm5544	NM_001033779
115920	chr3:98304307-98308327	chr3	98305907	98306356	0.456	0.14	0.0009	Reg4	NM_026328
115921	chr3:98304307-98308327	chr3	98306007	98306456	0.427	0.1436	0.0013	Reg4	NM_026328
115974	chr3:98424532-98428624	chr3	98425032	98425590	0.243	0.0609	0.0004	Phgdh	NM_016966
115996	chr3:98464635-98468702	chr3	98464735	98465184	0.375	0.1022	0.0006	Zfp697	NM_172863
116080	chr3:98595136-98599169	chr3	98598036	98598785	0.263	0.0838	0.0011	Hsd3b4	NM_008294
116081	chr3:98595136-98599169	chr3	98598136	98598985	0.351	0.124	0.0016	Hsd3b4	NM_008294
116233	chr3:98986505-98990530	chr3	98988605	98989061	0.235	0.0783	0.0013	Hsd3b1	NM_008293
116234	chr3:98986505-98990530	chr3	98988705	98989256	0.203	0.0668	0.0012	Hsd3b1	NM_008293
116388	chr3:100011242-100015242	chr3	100014742	100015200	0.435	0.0434	0	Spag17	NM_028892
116425	chr3:100288311-100294700	chr3	100290311	100290763	0.335	0.0955	0.0007	Wdr3	NM_175552
116663	chr3:101416221-101420250	chr3	101416221	101416670	0.293	0.0701	0.0004	Cd2	NM_013486
116664	chr3:101416221-101420250	chr3	101416321	101416770	0.275	0.0533	0.0002	Cd2	NM_013486
116665	chr3:101416221-101420250	chr3	101416421	101416870	0.278	0.0554	0.0002	Cd2	NM_013486
116694	chr3:101504123-101508126	chr3	101504523	101504972	0.381	0.1267	0.0013	Igsf3	NM_207205
116695	chr3:101504123-101508126	chr3	101504623	101505072	0.404	0.1001	0.0004	Igsf3	NM_207205
116881	chr3:102135965-102140087	chr3	102139465	102140024	0.381	0.1357	0.0016	Nhlh2	NM_178777
116887	chr3:102201775-102205775	chr3	102202275	102202924	0.287	0.1037	0.0017	Casq2	NM_009814
116888	chr3:102201775-102205775	chr3	102202375	102203024	0.293	0.093	0.0011	Casq2	NM_009814
116964	chr3:102328675-102336919	chr3	102330777	102331229	0.324	0.0596	0.0001	Vangl1	NM_177545
116965	chr3:102328675-102336919	chr3	102330877	102331326	0.325	0.0591	0.0001	Vangl1	NM_177545
116966	chr3:102328675-102336919	chr3	102330977	102331426	0.36	0.1183	0.0012	Vangl1	NM_177545
116967	chr3:102328675-102336919	chr3	102331077	102331539	0.358	0.118	0.0012	Vangl1	NM_177545
117522	chr3:103701091-103705961	chr3	103701391	103701840	0.191	0.069	0.0017	Syt6	NM_018800
117523	chr3:103701091-103705961	chr3	103701491	103701940	0.21	0.0586	0.0007	Syt6	NM_018800
117524	chr3:103701091-103705961	chr3	103701591	103702054	0.236	0.036	0.0001	Syt6	NM_018800
117525	chr3:103701091-103705961	chr3	103701691	103702144	0.218	0.0305	0	Syt6	NM_018800
117531	chr3:103701091-103705961	chr3	103702291	103702859	0.523	0.1851	0.0016	Syt6	NM_018800
117532	chr3:103701091-103705961	chr3	103702391	103702959	0.515	0.1782	0.0015	Syt6	NM_018800
117572	chr3:103860864-103864864	chr3	103862464	103863028	0.27	0.0729	0.0006	Hipk1	NM_010432
117573	chr3:103860864-103864864	chr3	103862679	103863128	0.263	0.0745	0.0007	Hipk1	NM_010432
117621	chr3:103919386-103923490	chr3	103919386	103919835	0.636	0.2017	0.0011	Hipk1	NM_010432
118025	chr3:104945530-104949548	chr3	104947430	104948087	0.13	0.0335	0.0005	Mov10	NM_001163440
118164	chr3:105187745-105195649	chr3	105189345	105189794	0.226	0.0747	0.0012	4930564D02Rik	NM_029228
118177	chr3:105187745-105195649	chr3	105190845	105191494	0.429	0.1491	0.0015	4930564D02Rik	NM_029228
118178	chr3:105187745-105195649	chr3	105190945	105191595	0.53	0.1386	0.0005	4930564D02Rik	NM_029228
118396	chr3:105928642-105932642	chr3	105931642	105932192	0.234	0.0727	0.001	Rap1a	NM_145541
119115	chr3:107226372-107230372	chr3	107227275	107228032	0.292	0.0852	0.0008	Kcna2	NM_008417
119249	chr3:107586204-107590204	chr3	107589304	107589753	0.326	0.107	0.0012	Kcnc4	NM_145922
119326	chr3:107719836-107723836	chr3	107720236	107720792	0.247	0.0669	0.0006	Alx3	NM_007441
119465	chr3:108002035-108006047	chr3	108003335	108003784	0.381	0.0826	0.0002	Eps8l3	NM_133867
119466	chr3:108002035-108006047	chr3	108003435	108003885	0.354	0.109	0.001	Eps8l3	NM_133867
119501	chr3:108015154-108019154	chr3	108017077	108018426	0.374	0.0772	0.0002	Eps8l3	NM_133867
119502	chr3:108015154-108019154	chr3	108017677	108018526	0.349	0.0705	0.0002	Eps8l3	NM_133867
119679	chr3:108144816-108149279	chr3	108145316	108145865	0.352	0.0705	0.0002	Gstm1	NM_010358
119680	chr3:108144816-108149279	chr3	108145416	108145965	0.31	0.1016	0.0012	Gstm1	NM_010358
119681	chr3:108144816-108149279	chr3	108145516	108146065	0.337	0.1013	0.0009	Gstm1	NM_010358
119703	chr3:108144816-108149279	chr3	108147816	108148265	0.33	0.0738	0.0003	Gstm1	NM_010358
119704	chr3:108144816-108149279	chr3	108147916	108148365	0.29	0.0771	0.0005	Gstm1	NM_010358
119709	chr3:108144816-108149279	chr3	108148416	108148865	0.548	0.1705	0.001	Gstm1	NM_010358
119869	chr3:108273369-108277420	chr3	108276269	108276729	0.306	0.0981	0.0011	Gnai3	NM_010306
119947	chr3:108328140-108332518	chr3	108329840	108330296	0.306	0.0909	0.0008	Atxn7l2	NM_175183
119948	chr3:108328140-108332518	chr3	108329940	108330389	0.286	0.0826	0.0007	Atxn7l2	NM_175183
119949	chr3:108328140-108332518	chr3	108330040	108330489	0.32	0.0885	0.0006	Atxn7l2	NM_175183
119950	chr3:108328140-108332518	chr3	108330140	108330589	0.341	0.083	0.0004	Atxn7l2	NM_175183
119951	chr3:108328140-108332518	chr3	108330240	108330689	0.322	0.0669	0.0002	Atxn7l2	NM_175183
119952	chr3:108328140-108332518	chr3	108330340	108330789	0.312	0.0845	0.0006	Atxn7l2	NM_175183
120100	chr3:108408887-108416686	chr3	108413887	108414338	0.276	0.0796	0.0007	Sort1	NM_019972
120150	chr3:108489716-108493728	chr3	108493216	108493665	0.362	0.0678	0.0001	Mybphl	NM_026831
120253	chr3:108662346-108667828	chr3	108662446	108662997	0.256	0.0883	0.0015	5330417C22Rik	NM_001033304
120254	chr3:108662346-108667828	chr3	108662646	108663203	0.259	0.0881	0.0014	5330417C22Rik	NM_001033304
120255	chr3:108662346-108667828	chr3	108662746	108663302	0.296	0.0419	0	5330417C22Rik	NM_001033304
120256	chr3:108662346-108667828	chr3	108662846	108663406	0.318	0.055	0.0001	5330417C22Rik	NM_001033304
120257	chr3:108662346-108667828	chr3	108662946	108663502	0.309	0.0663	0.0002	5330417C22Rik	NM_001033304
120285	chr3:108662346-108667828	chr3	108666246	108666700	0.299	0.0758	0.0005	5330417C22Rik	NM_001033304
120286	chr3:108662346-108667828	chr3	108666346	108666795	0.312	0.0581	0.0001	5330417C22Rik	NM_001033304
120287	chr3:108662346-108667828	chr3	108666446	108666895	0.298	0.0652	0.0003	5330417C22Rik	NM_001033304
120535	chr3:109009085-109013085	chr3	109010285	109010744	0.262	0.0891	0.0014	Fndc7	NM_001165965
120563	chr3:109017176-109021176	chr3	109019076	109019968	0.409	0.1082	0.0005	Fndc7	NM_001165965
120790	chr3:113385988-113390005	chr3	113387988	113389637	0.293	0.0775	0.0005	NULL	NULL
120811	chr3:113418600-113422605	chr3	113421200	113422358	0.231	0.0832	0.0017	Amy2a2	NM_001160152
120830	chr3:113451203-113455208	chr3	113453203	113454852	0.324	0.0565	0.0001	Amy2a4	NM_001160150
121109	chr3:115069718-115073718	chr3	115072718	115073167	0.258	0.0928	0.0017	Olfm3	NM_153458
121141	chr3:115706030-115710301	chr3	115709330	115709788	0.287	0.077	0.0006	S1pr1	NM_007901
121142	chr3:115706030-115710301	chr3	115709430	115709880	0.271	0.0591	0.0003	S1pr1	NM_007901
121153	chr3:115876936-115880947	chr3	115877836	115878285	0.417	0.0796	0.0002	Dph5	NM_027193
121368	chr3:116499355-116505894	chr3	116505057	116505511	0.548	0.1937	0.0016	Rtcd1	NM_025517
121370	chr3:116499355-116505894	chr3	116505257	116505706	0.562	0.1582	0.0007	Rtcd1	NM_025517
121980	chr3:121415312-121419535	chr3	121416112	121416561	0.502	0.1263	0.0004	Cnn3	NM_028044
121981	chr3:121415312-121419535	chr3	121416212	121416661	0.496	0.128	0.0005	Cnn3	NM_028044
121982	chr3:121415312-121419535	chr3	121416312	121416761	0.509	0.1073	0.0002	Cnn3	NM_028044
122059	chr3:121634645-121638645	chr3	121635846	121636595	0.273	0.0916	0.0013	A730020M07Rik	NR_036458
122206	chr3:121956638-121960638	chr3	121957638	121958318	0.296	0.0567	0.0002	Arhgap29	NM_172525
122207	chr3:121956638-121960638	chr3	121957968	121958427	0.304	0.0736	0.0004	Arhgap29	NM_172525
122208	chr3:121956638-121960638	chr3	121958068	121958624	0.318	0.0734	0.0003	Arhgap29	NM_172525
122209	chr3:121956638-121960638	chr3	121958168	121958717	0.327	0.0635	0.0002	Arhgap29	NM_172525
122317	chr3:122263185-122267185	chr3	122263385	122263847	0.307	0.0599	0.0002	Dnttip2	NM_153806
122446	chr3:122884163-122888163	chr3	122884963	122885520	0.303	0.1095	0.0017	4933405D12Rik	NR_046036
122447	chr3:122884163-122888163	chr3	122885063	122885712	0.265	0.0655	0.0004	4933405D12Rik	NR_046036
122503	chr3:122940058-122944058	chr3	122941158	122941607	0.312	0.0954	0.0009	Usp53	NM_133857
122542	chr3:122975719-122979782	chr3	122977819	122978278	0.396	0.1048	0.0005	Usp53	NM_133857
122543	chr3:122975719-122979782	chr3	122977919	122978370	0.413	0.0925	0.0003	Usp53	NM_133857
122973	chr3:126934658-126938658	chr3	126935858	126936307	0.207	0.074	0.0017	Ank2	NM_178655
122974	chr3:126934658-126938658	chr3	126935958	126936407	0.216	0.0686	0.0011	Ank2	NM_178655
123026	chr3:126989675-126993724	chr3	126989675	126990232	0.311	0.0938	0.0009	Ank2	NM_178655
123101	chr3:127400239-127404303	chr3	127401139	127401698	0.442	0.1327	0.0009	NULL	NULL
123140	chr3:127535521-127539521	chr3	127537852	127538401	0.491	0.0764	0.0001	Larp7	NM_138593
123357	chr3:128027469-128031469	chr3	128027469	128027918	0.349	0.1196	0.0014	NULL	NULL
123358	chr3:128027469-128031469	chr3	128027569	128028024	0.351	0.1177	0.0013	NULL	NULL
123429	chr3:129203038-129207046	chr3	129203938	129204393	0.301	0.0912	0.0009	Pitx2	NM_001042504
123430	chr3:129203038-129207046	chr3	129204038	129204587	0.31	0.0968	0.001	Pitx2	NM_001042504
123684	chr3:129890235-129894235	chr3	129890335	129890787	0.322	0.1099	0.0014	Casp6	NM_009811
123685	chr3:129890235-129894235	chr3	129890435	129891084	0.37	0.0339	0	Casp6	NM_009811
123686	chr3:129890235-129894235	chr3	129890535	129891184	0.437	0.1199	0.0006	Casp6	NM_009811
123687	chr3:129890235-129894235	chr3	129890635	129891286	0.424	0.1325	0.001	Casp6	NM_009811
123756	chr3:130052040-130056179	chr3	130054140	130054889	0.426	0.1378	0.0011	Sec24b	NM_207209
123765	chr3:130166782-130170782	chr3	130166782	130167231	0.385	0.1354	0.0016	Col25a1	NM_198711
123778	chr3:130166782-130170782	chr3	130168182	130168633	0.495	0.1759	0.0016	Col25a1	NM_198711
123779	chr3:130166782-130170782	chr3	130168282	130168744	0.498	0.1713	0.0014	Col25a1	NM_198711
123780	chr3:130166782-130170782	chr3	130168382	130168831	0.421	0.1451	0.0015	Col25a1	NM_198711
123781	chr3:130166782-130170782	chr3	130168482	130168933	0.426	0.1457	0.0014	Col25a1	NM_198711
123783	chr3:130166782-130170782	chr3	130168682	130169133	0.34	0.1204	0.0016	Col25a1	NM_198711
124002	chr3:131260432-131264448	chr3	131263232	131263881	0.352	0.1126	0.0011	Hadh	NM_008212
124016	chr3:131291605-131295632	chr3	131292605	131293054	0.263	0.0893	0.0014	Cyp2u1	NM_027816
124718	chr3:135372889-135376914	chr3	135373989	135374438	0.359	0.0216	0	Ube2d3	NM_025356
124719	chr3:135372889-135376914	chr3	135374089	135374538	0.33	0.0778	0.0003	Ube2d3	NM_025356
124720	chr3:135372889-135376914	chr3	135374189	135374645	0.365	0.1217	0.0013	Ube2d3	NM_025356
124823	chr3:135627977-135632184	chr3	135630888	135631337	0.413	0.0942	0.0003	Nfkb1	NM_008689
124835	chr3:135661474-135665474	chr3	135662476	135662925	0.181	0.0327	0.0001	NULL	NULL
124836	chr3:135661474-135665474	chr3	135662576	135663029	0.166	0.0563	0.0014	NULL	NULL
124837	chr3:135661474-135665474	chr3	135662676	135663125	0.168	0.0582	0.0015	NULL	NULL
125121	chr3:137798701-137806023	chr3	137803730	137804189	0.27	0.0957	0.0016	Dnajb14	NM_001033155
125246	chr3:138067961-138071964	chr3	138070179	138070728	0.333	0.0988	0.0008	Mttp	NM_001163457
125503	chr3:138458522-138465428	chr3	138462553	138463011	0.298	0.0925	0.001	Eif4e	NM_007917
125504	chr3:138458522-138465428	chr3	138462653	138463102	0.301	0.0914	0.0009	Eif4e	NM_007917
125542	chr3:138676331-138680389	chr3	138678231	138678680	0.283	0.0868	0.0009	Tspan5	NM_019571
125641	chr3:141148412-141152992	chr3	141150912	141151576	0.213	0.041	0.0002	Pdha2	NM_008811
125761	chr3:141868145-141872160	chr3	141870284	141870842	0.211	0.063	0.0008	Bmpr1b	NM_007560
125762	chr3:141868145-141872160	chr3	141870384	141870933	0.203	0.0592	0.0008	Bmpr1b	NM_007560
125763	chr3:141868145-141872160	chr3	141870484	141871034	0.174	0.0499	0.0007	Bmpr1b	NM_007560
125764	chr3:141868145-141872160	chr3	141870584	141871133	0.178	0.0546	0.0009	Bmpr1b	NM_007560
125871	chr3:142431035-142438689	chr3	142431635	142432091	0.276	0.0705	0.0005	Gbp5	NM_153564
125906	chr3:142431035-142438689	chr3	142435635	142436293	0.25	0.0701	0.0007	Gbp5	NM_153564
125918	chr3:142431035-142438689	chr3	142437343	142438003	0.206	0.0628	0.0009	Gbp5	NM_153564
125936	chr3:142464477-142468505	chr3	142465877	142466626	0.28	0.1005	0.0017	Gbp7	NM_001083312
125937	chr3:142464477-142468505	chr3	142465977	142466734	0.305	0.062	0.0002	Gbp7	NM_001083312
125938	chr3:142464477-142468505	chr3	142466077	142466826	0.308	0.0636	0.0002	Gbp7	NM_001083312
125939	chr3:142464477-142468505	chr3	142466477	142466935	0.261	0.0608	0.0003	Gbp7	NM_001083312
126008	chr3:142635210-142639215	chr3	142635310	142635872	0.293	0.1008	0.0014	Ccbl2	NM_173763
126021	chr3:142635210-142639215	chr3	142636810	142637359	0.228	0.0821	0.0017	Ccbl2	NM_173763
126022	chr3:142635210-142639215	chr3	142636910	142637459	0.242	0.0765	0.0011	Ccbl2	NM_173763
126024	chr3:142635210-142639215	chr3	142637210	142637659	0.347	0.1065	0.0009	Ccbl2	NM_173763
126038	chr3:142699382-142703382	chr3	142699382	142699831	0.306	0.0675	0.0003	Gtf2b	NM_145546
126237	chr3:144656746-144660959	chr3	144659746	144660198	0.397	0.139	0.0015	Sh3glb1	NM_019464
126238	chr3:144656746-144660959	chr3	144659846	144660395	0.411	0.1359	0.0012	Sh3glb1	NM_019464
126239	chr3:144656746-144660959	chr3	144659946	144660495	0.415	0.1363	0.0012	Sh3glb1	NM_019464
126240	chr3:144656746-144660959	chr3	144660046	144660602	0.473	0.1395	0.0008	Sh3glb1	NM_019464
126241	chr3:144656746-144660959	chr3	144660146	144660695	0.475	0.1362	0.0007	Sh3glb1	NM_019464
126242	chr3:144656746-144660959	chr3	144660346	144660802	0.403	0.1288	0.0011	Sh3glb1	NM_019464
126330	chr3:144832647-144836647	chr3	144832747	144834109	0.221	0.0729	0.0012	Gm6289	NM_001039222
126331	chr3:144832647-144836647	chr3	144832947	144834209	0.243	0.0811	0.0013	Gm6289	NM_001039222
126332	chr3:144832647-144836647	chr3	144833047	144834403	0.279	0.0833	0.0009	Gm6289	NM_001039222
126335	chr3:144832647-144836647	chr3	144834151	144834719	0.29	0.0973	0.0013	Gm6289	NM_001039222
126403	chr3:144969391-144973395	chr3	144970391	144970840	0.357	0.084	0.0003	Clca3	NM_017474
126705	chr3:145872167-145876167	chr3	145872767	145873316	0.515	0.1243	0.0004	Bcl10	NM_009740
126741	chr3:146044672-146048672	chr3	146046172	146046721	0.35	0.1135	0.0012	Wdr63	NM_172864
126887	chr3:146338777-146342822	chr3	146339677	146340343	0.256	0.0863	0.0013	Ssx2ip	NM_001253769
127090	chr3:146552234-146556234	chr3	146552234	146552687	0.347	0.1128	0.0012	Uox	NM_009474
127146	chr3:146587948-146591953	chr3	146591048	146591500	0.286	0.0871	0.0009	Gm16325	NR_045949
127265	chr3:146786502-146790542	chr3	146788302	146788762	0.325	0.091	0.0007	Ttll7	NM_027594
127457	chr3:151774068-151778107	chr3	151775568	151776017	0.393	0.1076	0.0006	Ptgfr	NM_008966
127460	chr3:151774068-151778107	chr3	151775868	151776319	0.564	0.1542	0.0006	Ptgfr	NM_008966
127461	chr3:151774068-151778107	chr3	151775968	151776425	0.569	0.1499	0.0005	Ptgfr	NM_008966
127462	chr3:151774068-151778107	chr3	151776068	151776521	0.546	0.1722	0.001	Ptgfr	NM_008966
127493	chr3:152099509-152106582	chr3	152101922	152102611	0.329	0.0626	0.0001	Gipc2	NM_016867
127515	chr3:152099509-152106582	chr3	152104662	152105213	0.464	0.1576	0.0014	Gipc2	NM_016867
127516	chr3:152099509-152106582	chr3	152104862	152105311	0.483	0.1633	0.0014	Gipc2	NM_016867
127789	chr3:152648235-152652249	chr3	152649166	152649615	0.375	0.1246	0.0013	Pigk	NM_025662
127790	chr3:152648235-152652249	chr3	152649266	152649715	0.408	0.1109	0.0006	Pigk	NM_025662
127846	chr3:153411290-153415290	chr3	153412390	153412845	0.494	0.1675	0.0014	St6galnac3	NM_011372
127847	chr3:153411290-153415290	chr3	153412490	153412939	0.556	0.0572	0	St6galnac3	NM_011372
127855	chr3:153411290-153415290	chr3	153413390	153413839	0.555	0.1114	0.0002	St6galnac3	NM_011372
127856	chr3:153411290-153415290	chr3	153413490	153413942	0.489	0.1165	0.0004	St6galnac3	NM_011372
127857	chr3:153411290-153415290	chr3	153413590	153414044	0.462	0.1501	0.0012	St6galnac3	NM_011372
127858	chr3:153411290-153415290	chr3	153413690	153414146	0.456	0.1496	0.0012	St6galnac3	NM_011372
127929	chr3:153728723-153732723	chr3	153731923	153732372	0.399	0.0869	0.0003	5730460C07Rik	NR_045801
127930	chr3:153728723-153732723	chr3	153732023	153732472	0.392	0.102	0.0005	5730460C07Rik	NR_045801
128276	chr3:154989893-154993950	chr3	154990593	154991043	0.397	0.1403	0.0016	Tnni3k	NM_177066
128277	chr3:154989893-154993950	chr3	154990693	154991249	0.377	0.1286	0.0014	Tnni3k	NM_177066
128336	chr3:155025580-155031946	chr3	155029680	155030129	0.326	0.1097	0.0013	Lrriq3	NM_028938
128870	chr4:3602021-3606047	chr4	3602021	3602470	0.079	0.0248	0.001	Lyn	NM_010747
129071	chr4:3899978-3903978	chr4	3900381	3900830	0.324	0.0413	0	NULL	NULL
129223	chr4:5568075-5572075	chr4	5568075	5568524	0.447	0.0681	0.0001	Fam110b	NM_173426
129224	chr4:5568075-5572075	chr4	5568175	5568631	0.38	0.1184	0.001	Fam110b	NM_173426
129456	chr4:8459540-8463542	chr4	8460140	8460589	0.374	0.0899	0.0004	Rab2a	NM_021518
129457	chr4:8459540-8463542	chr4	8460240	8460689	0.354	0.1001	0.0007	Rab2a	NM_021518
129458	chr4:8459540-8463542	chr4	8460340	8460795	0.348	0.1095	0.001	Rab2a	NM_021518
129459	chr4:8459540-8463542	chr4	8460440	8460889	0.351	0.1123	0.0011	Rab2a	NM_021518
129460	chr4:8459540-8463542	chr4	8460540	8460996	0.315	0.0891	0.0007	Rab2a	NM_021518
129461	chr4:8459540-8463542	chr4	8460640	8461092	0.306	0.0856	0.0007	Rab2a	NM_021518
129462	chr4:8459540-8463542	chr4	8460740	8461198	0.3	0.0893	0.0008	Rab2a	NM_021518
129463	chr4:8459540-8463542	chr4	8460840	8461289	0.358	0.105	0.0008	Rab2a	NM_021518
[truncated: 11,174 more rows]
