# Supplementary material for: A Positive Regulatory Feedback Loop between EKLF/KLF1 and TAL1/SCL Sustaining the Erythropoiesis
Source: Int J Mol Sci. 2021 Jul 27;22(15):8024. doi: 10.3390/ijms22158024 (PMC8347936; doi:10.3390/ijms22158024)
Supplement: Supplementary file 1 [file ijms-22-08024-s001.zip › ijms-1297849-supplementary/Sup-Table1-6/Supplementary Table S2.xlsx]

## Sheet: Eklf downstream targets
Supplementary Table S2A. The list of EKLF direct downstream targets.
ID	Probe Set ID	mean (WT)	mean (KO)	sd (WT)	sd (KO)	Effect Size	P-value	Chromosome Position	Gene Symbol	Gene Name	P-value(NIM)	WT Effect Size(NIM)
1	1415670_at	10.4406	11.035	0.0838	0.0403	0.5944	0.0001	chr6:87853537-87879236	Copg	coatomer protein complex, subunit gamma	0.0006	0.345
2	1415671_at	11.6463	12.1403	0.0701	0.1623	0.494	0.0047	chr8:108413591-108455218	Atp6v0d1	ATPase, H+ transporting, lysosomal V0 subunit D1	0.0003	0.366
5	1415674_a_at	10.7925	10.5791	0.0866	0.1317	0.2134	0.0408	chr9:44154754-44158607	Trappc4	trafficking protein particle complex 4	0.0009	0.101
6	1415675_at	10.396	10.0441	0.0675	0.18	0.3519	0.0233	chr2:32392912-32395580	Dpm2	dolichol-phosphate (beta-D) mannosyltransferase 2	0.0015	0.202
10	1415679_at	11.8272	12.2078	0.0551	0.1038	0.3806	0.0018	chr7:30270624-30271961	Psenen	presenilin enhancer 2 homolog (C. elegans)	0.0011	0.276
13	1415682_at	12.579	10.2533	0.1025	0.116	2.3257	0	chr14:69399461-69442515	Xpo7	exportin 7	0.0002	0.316
18	1415687_a_at	12.1651	12.7671	0.0306	0.3414	0.602	0.0382	chr10:59673013-59697955	Psap	prosaposin	0.0004	0.449
24	1415693_at	10.4087	10.945	0.1042	0.1757	0.5363	0.0036	chr15:57700269-57722531	Derl1	Der1-like domain family, member 1	0.0007	0.334
29	1415698_at	11.3933	10.8478	0.0943	0.33	0.5455	0.0407	chr13:59644251-59685408	Naa35|Golm1	N(alpha)-acetyltransferase 35, NatC auxiliary subunit|golgi membrane protein 1	0.0013	0.322
31	1415700_a_at	12.3658	12.9707	0.0647	0.1106	0.6049	0.0003	chr3:65467585-65480542	Ssr3	signal sequence receptor, gamma	0.0001	0.344
37	1415706_at	11.641	12.4638	0.2089	0.1259	0.8228	0.0012	chr1:173919218-173959000	Ncstn|Copa	nicastrin|coatomer protein complex subunit alpha	0.0002	0.504
45	1415714_a_at	12.4487	12.1444	0.1864	0.0793	0.3043	0.0392	chr6:86640853-86650150	Snrnp27	small nuclear ribonucleoprotein 27 (U4/U6.U5)	0.0008	0.49
47	1415716_a_at	14.5303	13.9149	0.1331	0.1266	0.6154	0.0005	chr3:90298593-90299559	Rps27	ribosomal protein S27	0	0.386
49	1415718_at	9.5398	10.3676	0.1192	0.208	0.8278	0.0012	chr11:57617804-57626412	Sap30l	SAP30-like	0.0003	0.449
61	1415730_at	10.2529	10.7722	0.1145	0.1196	0.5193	0.0008	chr19:10592996-10614780	Cpsf7	cleavage and polyadenylation specific factor 7	0.0013	0.447
67	1415736_at	11.3841	11.9163	0.1106	0.1351	0.5322	0.001	chr15:102154207-102159524	Pfdn5	prefoldin 5	0.0003	0.337
74	1415743_at	7.6092	9.3553	0.4453	0.2997	1.7461	0.0011	chr11:102011836-102046195	Hdac5	histone deacetylase 5	0.0016	0.264
75	1415744_at	12.6632	11.8614	0.0595	0.2095	0.8018	0.0031	chr17:33549314-33550785	H2-Ke2	H2-K region expressed gene 2	0.0007	0.257
79	1415748_a_at	11.2429	10.8924	0.082	0.0776	0.3505	0.0008	chr7:121924185-121940192	Dctn5	dynactin 5	0.0016	0.168
83	1415752_at	11.8405	11.5855	0.0334	0.1546	0.255	0.0426	chr18:75131232-75135517	BC031181	cDNA sequence BC031181	0.0003	0.283
85	1415754_at	12.1899	11.4984	0.0756	0.317	0.6915	0.0193	chr15:78968589-78979026	Polr2f	polymerase (RNA) II (DNA directed) polypeptide F	0.0001	0.475
87	1415756_a_at	8.9139	9.591	0.0625	0.1467	0.6771	0.001	chr3:90573890-90576901	Ilf2|Snapin	interleukin enhancer binding factor 2|SNAP-associated protein	0.0007	0.172
92	1415761_at	11.8148	10.4993	0.1081	0.2307	1.3155	0.0004	chr14:53381127-53383961	Mrpl52	mitochondrial ribosomal protein L52	0.0011	0.201
93	1415762_x_at	11.6596	10.4103	0.0877	0.2486	1.2493	0.001	chr14:53381127-53383961	Mrpl52	mitochondrial ribosomal protein L52	0.0011	0.201
94	1415763_a_at	11.6536	11.3416	0.0749	0.0892	0.312	0.0019	chr4:129102971-129110832	Tmem234|Dcdc2b	transmembrane protein 234|doublecortin domain containing 2b	0.0017	0.412
114	1415783_at	13.2837	13.0177	0.0619	0.14	0.266	0.0242	chr8:88150489-88189642	Vps35	vacuolar protein sorting 35	0.0007	0.264
124	1415793_at	13.795	12.6495	0.1947	0.2431	1.1455	0.0004	chr11:96753905-96760099	Pnpo	pyridoxine 5'-phosphate oxidase	0.0004	0.307
150	1415819_a_at	11.0591	11.2561	0.111	0.0818	0.197	0.0317	chr17:20650060-20670602	Ppp2r1a	protein phosphatase 2 (formerly 2A), regulatory subunit A (PR 65), alpha isoform	0.0011	0.173
160	1415829_at	13.9204	13.2382	0.0515	0.0127	0.6822	0.0001	chr1:183252720-183679076	Cnih3|Ccdc121|Lbr	cornichon homolog 3 (Drosophila)|coiled-coil domain containing 121|lamin B receptor	0.0005	0.155
164	1415833_x_at	15.056	14.5192	0.1042	0.1936	0.5368	0.0057	chr12:70076328-70077736	Rps29	ribosomal protein S29	0.0005	0.279
167	1415836_at	9.5125	10.2228	0.1153	0.109	0.7103	0.0001	chr19:40603568-40641770	Aldh18a1	aldehyde dehydrogenase 18 family, member A1	0.0001	0.319
170	1415839_a_at	15.0243	14.5819	0.1147	0.0563	0.4424	0.0016	chr11:33052286-33063062	Npm1	nucleophosmin 1	0.0014	0.354
174	1415843_at	7.806	7.3961	0.2309	0.0948	0.4099	0.0306	chr17:24201150-24206678	Mlst8|9930021D14Rik	MTOR associated protein, LST8 homolog (S. cerevisiae)|RIKEN cDNA 9930021D14 gene	0.001	0.658
190	1415859_at	10.7613	11.7497	0.0259	0.2215	0.9884	0.0027	chr7:126337602-126357511	Eif3c	eukaryotic translation initiation factor 3, subunit C	0.0011	0.226
217	1415886_at	6.8416	7.589	0.2239	0.1337	0.7474	0.0024	chr2:32543080-32577536	Sh2d3c|6330409D20Rik	SH2 domain containing 3C|RIKEN cDNA 6330409D20 gene	0	0.295
231	1415900_a_at	7.4523	8.3625	0.2008	0.2068	0.9102	0.0007	chr5:75856658-75938423	Kit	kit oncogene	0.0017	0.268
241	1415910_s_at	10.1747	9.215	0.1125	0.3631	0.9597	0.0097	chr8:97711148-97727394	Ciapin1	cytokine induced apoptosis inhibitor 1	0	0.407
245	1415914_at	14.3547	13.4871	0.0547	0.3179	0.8676	0.0108	chr11:51443522-51450270	Agxt2l2|Hnrnpab	alanine-glyoxylate aminotransferase 2-like 2|heterogeneous nuclear ribonucleoprotein A/B	0.0011	0.489
249	1415918_a_at	13.4173	14.2344	0.0909	0.0942	0.8171	0	chr6:124776333-124780031	Tpi1	triosephosphate isomerase 1	0.0004	0.425
250	1415919_at	7.3002	7.6557	0.0627	0.0509	0.3555	0.0001	chr2:25225080-25231501	Npdc1	neural proliferation, differentiation and control gene 1	0.0007	0.367
253	1415922_s_at	10.4055	11.1624	0.1099	0.1109	0.7569	0.0001	chr4:129015934-129018283	Marcksl1	MARCKS-like 1	0.0012	0.335
260	1415929_at	11.4244	11.766	0.092	0.0597	0.3416	0.0014	chr8:124476506-124484112	Map1lc3b	microtubule-associated protein 1 light chain 3 beta	0.001	0.238
277	1415946_at	13.1417	10.8221	0.027	0.1657	2.3196	0.0001	chr17:25654020-25669553	Pigq	phosphatidylinositol glycan anchor biosynthesis, class Q	0.0007	0.404
289	1415958_at	9.1001	7.3753	0.2629	0.3769	1.7248	0.0005	chr11:69758477-69764379	Slc2a4	solute carrier family 2 (facilitated glucose transporter), member 4	0.0013	0.246
290	1415959_at	7.3137	4.7972	0.2246	1.2819	2.5165	0.0275	chr11:69758477-69764379	Slc2a4	solute carrier family 2 (facilitated glucose transporter), member 4	0.0013	0.246
299	1415968_a_at	8.1612	7.285	0.1998	0.5234	0.8762	0.0371	chr6:133815546-133819360	Kap	kidney androgen regulated protein	0.0015	0.194
301	1415970_at	14.1831	13.4635	0.0456	0.0925	0.7196	0.0001	chr15:35870474-35882766	Vps13b|Cox6c	vacuolar protein sorting 13B (yeast)|cytochrome c oxidase, subunit VIc	0.001	0.391
306	1415975_at	10.8433	8.9634	0.0756	0.3797	1.8799	0.0017	chr16:8573887-8587328	Carhsp1	calcium regulated heat stable protein 1	0.0003	0.546
307	1415976_a_at	10.8698	8.93	0.072	0.2699	1.9398	0.0004	chr16:8573887-8587328	Carhsp1	calcium regulated heat stable protein 1	0.0003	0.546
310	1415979_x_at	15.1114	14.4895	0.1281	0.0793	0.6219	0.0004	chr1:16086508-16089624	Rpl7	ribosomal protein L7	0.0006	0.337
321	1415990_at	13.6536	13.4189	0.0948	0.1144	0.2347	0.0205	chr14:20619893-20634433	Vdac2|Comtd1	voltage-dependent anion channel 2|catechol-O-methyltransferase domain containing 1	0.0001	0.304
328	1415997_at	8.9011	9.6296	0.2727	0.2188	0.7285	0.0065	chr3:96643364-96647291	Gm15441|Txnip	predicted gene 15441|thioredoxin interacting protein	0.001	0.338
347	1416016_at	6.9266	7.7935	0.3864	0.4213	0.8669	0.0232	chr17:33797568-33807436	Psmb9|Tap1	proteasome (prosome, macropain) subunit, beta type 9 (large multifunctional peptidase 2)|transporter 1, ATP-binding cassette, sub-family B (MDR/TAP)	0.0012	0.272
352	1416021_a_at	15.0847	14.8656	0.0867	0.0198	0.2191	0.0127	chr3:9995110-9999142	Fabp5	fatty acid binding protein 5, epidermal	0.0009	0.34
353	1416022_at	14.3375	14.2016	0.0339	0.0357	0.1359	0.0015	chr3:9995110-9999142	Fabp5	fatty acid binding protein 5, epidermal	0.0009	0.34
357	1416026_a_at	14.8316	14.3193	0.065	0.0878	0.5123	0.0001	chr2:32783718-32786498	Rpl12|Snora65	ribosomal protein L12|small nucleolar RNA, H/ACA box 65	0.0003	0.186
361	1416030_a_at	13.3296	12.5635	0.0601	0.2638	0.7661	0.0083	chr5:138394371-138401661	Mcm7|Mir25|Mir93|Mir106b	minichromosome maintenance deficient 7 (S. cerevisiae)|microRNA 25|microRNA 93|microRNA 106b	0.0003	0.297
362	1416031_s_at	12.9782	12.0182	0.0513	0.2526	0.96	0.0038	chr5:138394371-138401661	Mcm7|Mir25|Mir93|Mir106b	minichromosome maintenance deficient 7 (S. cerevisiae)|microRNA 25|microRNA 93|microRNA 106b	0.0003	0.297
365	1416034_at	15.093	13.7484	0.1357	0.0518	1.3446	0.0001	chr10:43267539-43272682	Cd24a	CD24a antigen	0.0002	0.359
404	1416073_a_at	11.5593	11.0085	0.0376	0.3446	0.5508	0.0486	chr10:75828578-75886628	Pcnt|1700094J05Rik	pericentrin (kendrin)|RIKEN cDNA 1700094J05 gene	0.0008	0.402
405	1416074_a_at	15.1408	14.7184	0.0738	0.1876	0.4224	0.0145	chr7:4396069-4397717	Rpl28	ribosomal protein L28	0.0003	0.458
410	1416079_a_at	10.9402	11.4355	0.0693	0.0821	0.4953	0.0001	chr5:145337395-145362288	Arpc1a	actin related protein 2/3 complex, subunit 1A	0.001	0.119
417	1416086_at	9.4174	9.7733	0.0831	0.0477	0.3559	0.0008	chr5:112517013-112555661	Tpst2	protein-tyrosine sulfotransferase 2	0.0001	0.312
426	1416095_x_at	12.9123	12.0771	0.0541	0.0714	0.8352	0	chr10:128224712-128280578	Sarnp	SAP domain containing ribonucleoprotein	0	0.372
435	1416104_at	10.1042	9.7986	0.0838	0.1977	0.3056	0.046	chr11:69472891-69478815	Sox15|Mpdu1	SRY-box containing gene 15|mannose-P-dolichol utilization defect 1	0	0.357
446	1416115_at	10.889	11.1345	0.1083	0.1019	0.2455	0.0164	chr4:34758006-34803826	Orc3	origin recognition complex, subunit 3	0.0006	0.325
467	1416136_at	7.6253	8.0476	0.1509	0.1907	0.4223	0.0144	chr8:95716424-95742548	Mmp2	matrix metallopeptidase 2	0.0017	0.415
489	1416158_at	8.3776	8.9155	0.1582	0.1817	0.5379	0.0045	chr7:70226132-70234105	Nr2f2	nuclear receptor subfamily 2, group F, member 2	0.0014	0.123
490	1416159_at	7.8546	9.0531	0.1659	0.2525	1.1985	0.0004	chr7:70226132-70234105	Nr2f2	nuclear receptor subfamily 2, group F, member 2	0.0014	0.123
491	1416160_at	6.999	7.5884	0.0524	0.198	0.5894	0.0072	chr7:70226132-70234105	Nr2f2	nuclear receptor subfamily 2, group F, member 2	0.0014	0.123
495	1416164_at	7.4598	8.1196	0.263	0.2762	0.6598	0.0135	chr12:102150987-102220158	Fbln5	fibulin 5	0.0006	0.259
503	1416172_at	10.3729	10.6473	0.1359	0.0676	0.2744	0.0191	chr11:3864033-3880489	Pes1	pescadillo homolog 1, containing BRCT domain (zebrafish)	0.0001	0.334
506	1416175_a_at	13.3582	12.9816	0.1266	0.0813	0.3766	0.0038	chr8:24042535-24059521	Vdac3	voltage-dependent anion channel 3	0.0011	0.293
513	1416182_at	8.7234	9.3983	0.0776	0.3126	0.6749	0.0197	chr10:80671300-80676365	Apba3|Mir3057|Tjp3	amyloid beta (A4) precursor protein-binding, family A, member 3|microRNA 3057|tight junction protein 3	0.0004	0.42
515	1416184_s_at	11.5849	11.9627	0.1879	0.1708	0.3778	0.025	chr17:27284192-27291260	Hmga1	high mobility group AT-hook 1	0	0.253
519	1416188_at	7.1277	9.006	0.4269	0.5169	1.8783	0.0015	chr11:54941381-54954321	Gm2a	GM2 ganglioside activator protein	0.0014	0.298
523	1416192_at	8.0158	7.4325	0.2547	0.3479	0.5833	0.0386	chr7:15256958-15276505	Napa	N-ethylmaleimide sensitive fusion protein attachment protein alpha	0.0006	0.528
526	1416195_at	8.5469	9.2326	0.0245	0.1595	0.6857	0.0029	chr11:75447157-75465065	Inpp5k	inositol polyphosphate 5-phosphatase K	0.0004	0.334
545	1416214_at	13.1985	12.4509	0.0229	0.2128	0.7476	0.0056	chr16:15537472-15550952	Mcm4	minichromosome maintenance deficient 4 homolog (S. cerevisiae)	0.0002	0.319
547	1416216_at	9.5485	10.0742	0.1051	0.0988	0.5257	0.0003	chr10:17745355-17814563	Reps1	RalBP1 associated Eps domain containing protein	0.0013	0.34
552	1416221_at	9.2866	11.0711	0.1041	0.3072	1.7845	0.0006	chr16:37696264-37755759	Fstl1	follistatin-like 1	0.0007	0.229
557	1416226_at	11.1938	11.6701	0.0713	0.1385	0.4763	0.0025	chr5:145367782-145383226	Arpc1b|Pdap1	actin related protein 2/3 complex, subunit 1B|PDGFA associated protein 1	0.001	0.119
559	1416228_at	11.4631	10.8008	0.0653	0.2974	0.6623	0.0185	chr9:20402506-20414440	Pin1	protein (peptidyl-prolyl cis/trans isomerase) NIMA-interacting 1	0.0006	0.461
564	1416233_at	14.09	13.462	0.1056	0.1121	0.628	0.0002	chr4:129094277-129102885	Eif3i	eukaryotic translation initiation factor 3, subunit I	0.0017	0.412
578	1416247_at	11.7346	11.3542	0.1414	0.0363	0.3804	0.01	chr4:41903467-41911833	Dctn3	dynactin 3	0.0001	0.377
582	1416251_at	13.5904	13.0108	0.1726	0.171	0.5796	0.0031	chr1:130159135-130187245	Mcm6	minichromosome maintenance deficient 6 (MIS5 homolog, S. pombe) (S. cerevisiae)	0.0012	0.383
587	1416256_a_at	14.5282	13.795	0.082	0.1331	0.7332	0.0002	chr17:35442831-35446316	Tubb5	tubulin, beta 5 class I	0.0005	0.369
589	1416258_at	12.0147	10.8045	0.0622	0.3461	1.2102	0.0051	chr11:117631598-117642182	Tk1|Afmid	thymidine kinase 1|arylformamidase	0.0017	0.394
598	1416267_at	11.1526	10.3973	0.1957	0.2999	0.7553	0.0078	chr8:86324601-86348501	Scoc	short coiled-coil protein	0.0001	0.308
605	1416274_at	7.1764	8.0675	0.2099	0.4141	0.8911	0.0152	chr11:72999790-73015343	Ctns	cystinosis, nephropathic	0.0003	0.324
616	1416285_at	12.1998	11.5421	0.0419	0.2498	0.6577	0.0121	chr3:51493148-51496889	Ndufc1	NADH dehydrogenase (ubiquinone) 1, subcomplex unknown, 1	0.0007	0.259
623	1416292_at	13.7703	13.2441	0.0317	0.1225	0.5262	0.0022	chr19:60918730-60929210	Prdx3	peroxiredoxin 3	0.0001	0.297
635	1416304_at	9.0799	9.8161	0.2359	0.4737	0.7362	0.0446	chr16:10872436-10979735	Litaf|Gm4262	LPS-induced TN factor|predicted gene 4262	0	0.291
648	1416317_a_at	8.2373	9.0543	0.1122	0.1922	0.817	0.0009	chr6:83508867-83538141	Stambp	STAM binding protein	0.0009	0.317
651	1416320_at	8.2533	8.6702	0.073	0.1454	0.4169	0.0052	chr16:35232744-35283663	Sec22a	SEC22 vesicle trafficking protein homologe A (S. cerevisiae)	0.0005	0.332
655	1416324_s_at	9.793	9.2059	0.0861	0.0453	0.5871	0.0001	chr17:28680041-28697138	Kctd20	potassium channel tetramerisation domain containing 20	0.0008	0.43
657	1416326_at	10.3043	9.5489	0.2233	0.2466	0.7554	0.004	chr12:113597228-113601687	Crip1	cysteine-rich protein 1 (intestinal)	0.0003	0.393
661	1416330_at	11.76	12.3545	0.0532	0.1377	0.5945	0.0015	chr7:142862156-142877320	R74862|Cd81	expressed sequence R74862|CD81 antigen	0.0011	0.285
664	1416333_at	8.4217	9.1606	0.1996	0.2188	0.7389	0.0025	chr14:69509450-69513574	Dok2	docking protein 2	0.0009	0.367
667	1416336_s_at	12.4863	11.3878	0.0841	0.2851	1.0985	0.0029	chr18:10617759-10628228	Snrpd1	small nuclear ribonucleoprotein D1	0.0017	0.283
680	1416349_at	11.4991	10.8275	0.0758	0.3492	0.6716	0.0282	chr8:74393947-74394739	Mrpl34	mitochondrial ribosomal protein L34	0.0007	0.305
681	1416350_at	9.7823	8.8151	0.0526	0.3452	0.9672	0.0103	chr10:79970249-79980489	Klf16	Kruppel-like factor 16	0.0005	0.291
710	1416379_at	6.8752	7.8344	0.5767	0.0899	0.9592	0.0431	chr9:14756172-14795853	Panx1	pannexin 1	0.0016	0.182
711	1416380_at	8.1511	8.6335	0.181	0.2301	0.4824	0.0179	chr3:104922884-104946334	Mov10	Moloney leukemia virus 10	0.0005	0.13
715	1416384_a_at	11.9355	12.3643	0.0821	0.1346	0.4288	0.0029	chr8:73231496-73241979	Cope	coatomer protein complex, subunit epsilon	0.0001	0.326
718	1416387_at	10.7408	9.8865	0.0461	0.1073	0.8543	0.0001	chr10:126600015-126614571	F420014N23Rik|Pip4k2c	RIKEN cDNA F420014N23 gene|phosphatidylinositol-5-phosphate 4-kinase, type II, gamma	0.0013	0.376
719	1416388_at	8.8248	8.1313	0.1417	0.2205	0.6935	0.003	chr10:126600015-126614571	F420014N23Rik|Pip4k2c	RIKEN cDNA F420014N23 gene|phosphatidylinositol-5-phosphate 4-kinase, type II, gamma	0.0013	0.376
725	1416394_at	12.0246	11.5481	0.0748	0.0255	0.4765	0.0004	chr4:41125069-41136949	Bag1	BCL2-associated athanogene 1	0.0011	0.496
726	1416395_at	10.0875	9.5291	0.1925	0.2614	0.5584	0.0158	chr11:59000058-59008011	Guk1	guanylate kinase 1	0	0.652
732	1416401_at	12.0994	9.9081	0.0675	0.4221	2.1913	0.0016	chr2:93219938-93263323	Cd82|Gm10804	CD82 antigen|predicted gene 10804	0.0011	0.312
741	1416410_at	9.2667	9.9997	0.2768	0.221	0.733	0.0067	chr7:25003808-25006715	Pafah1b3	platelet-activating factor acetylhydrolase, isoform 1b, subunit 3	0.0008	0.3
745	1416414_at	8.9038	9.7833	0.1931	0.1771	0.8795	0.0005	chr5:31189982-31197848	Emilin1	elastin microfibril interfacer 1	0.0003	0.49
746	1416415_a_at	14.9895	14.4404	0.0744	0.2596	0.5491	0.02	chr3:137801705-137804309	H2afz	H2A histone family, member Z	0.0016	0.27
751	1416420_a_at	15.1281	14.6405	0.1194	0.0873	0.4876	0.0008	chr5:65667498-65670530	Rpl9	ribosomal protein L9	0.0002	0.378
763	1416432_at	7.5096	9.601	0.2744	0.5705	2.0914	0.0021	chr2:11389282-11419928	Pfkfb3	6-phosphofructo-2-kinase/fructose-2,6-biphosphatase 3	0.0007	0.241
764	1416433_at	11.4675	10.669	0.066	0.2693	0.7985	0.0076	chr4:132040414-132050822	Rpa2	replication protein A2	0.0004	0.483
766	1416435_at	8.2067	8.8799	0.1104	0.1443	0.6732	0.0004	chr6:125272189-125279480	Ltbr	lymphotoxin B receptor	0.001	0.285
780	1416449_x_at	8.235	9.322	0.0773	0.1701	1.087	0.0002	chr8:3631168-3642794	Stxbp2	syntaxin binding protein 2	0.0005	0.165
785	1416454_s_at	10.3308	11.2259	0.2063	0.3074	0.8951	0.0042	chr19:34306902-34321370	Acta2	actin, alpha 2, smooth muscle, aorta	0.0008	0.344
786	1416455_a_at	6.8048	5.6179	0.2432	0.6773	1.1869	0.0328	chr9:50504987-50508917	Cryab	crystallin, alpha B	0.0002	0.313
812	1416481_s_at	8.173	8.5129	0.1532	0.2187	0.3399	0.0482	chr9:121697260-121706324	Higd1a	HIG1 domain family, member 1A	0	0.404
816	1416485_at	13.364	12.7466	0.1433	0.2182	0.6174	0.0047	chr14:31009170-31030894	Timm23	translocase of inner mitochondrial membrane 23 homolog (yeast)	0.0013	0.433
819	1416488_at	10.4145	11.9534	0.0679	0.7192	1.5389	0.0229	chr5:94342460-94351435	Ccng2	cyclin G2	0.0016	0.215
822	1416491_at	6.8659	7.8453	0.3385	0.2032	0.9794	0.0044	chr7:26967636-26991121	Numbl	numb-like	0.0002	0.411
824	1416493_at	12.0263	12.4757	0.0655	0.1048	0.4494	0.0007	chr4:137576805-137584695	Ddost	dolichyl-di-phosphooligosaccharide-protein glycotransferase	0.0017	0.432
827	1416496_at	13.3257	12.8346	0.0557	0.2086	0.4911	0.0148	chr5:37083115-37085984	Mrfap1	Morf4 family associated protein 1	0.0011	0.485
836	1416505_at	5.2438	7.4844	1.1124	0.5515	2.2406	0.0193	chr15:101094884-101102833	Nr4a1	nuclear receptor subfamily 4, group A, member 1	0.0001	0.252
837	1416506_at	13.2275	12.7106	0.0654	0.1082	0.5169	0.0005	chr12:56316954-56350510	Psma6	proteasome (prosome, macropain) subunit, alpha type 6	0.0015	0.241
839	1416508_at	11.6721	11.2812	0.0991	0.0983	0.3909	0.0014	chr5:45808549-45815244	Med28	mediator of RNA polymerase II transcription, subunit 28 homolog (yeast)	0.0016	0.29
848	1416517_at	8.7062	8.4312	0.1325	0.1692	0.275	0.0452	chr8:3515383-3544267	Pnpla6	patatin-like phospholipase domain containing 6	0.0003	0.427
850	1416519_at	14.8686	14.4052	0.089	0.1077	0.4634	0.0007	chr17:56298577-56299365	Rpl36	ribosomal protein L36	0.0008	0.458
851	1416520_x_at	13.7421	13.3995	0.0929	0.1404	0.3426	0.0089	chr17:56298577-56299365	Rpl36	ribosomal protein L36	0.0008	0.458
859	1416528_at	10.6934	11.2485	0.1047	0.2385	0.5551	0.0123	chr4:133399481-133400865	Sh3bgrl3	SH3 domain binding glutamic acid-rich protein-like 3	0.0005	0.165
861	1416530_a_at	12.8463	12.0819	0.04	0.2516	0.7644	0.008	chr14:49866452-49874404	Pnp	purine-nucleoside phosphorylase	0.0001	0.292
862	1416531_at	11.9048	11.7434	0.0838	0.0637	0.1614	0.0241	chr19:47908295-47918101	Gsto1	glutathione S-transferase omega 1	0.0016	0.36
863	1416532_at	10.114	10.8997	0.0453	0.1347	0.7857	0.0006	chr5:145090690-145113305	Trrap	transformation/transcription domain-associated protein	0.0004	0.245
872	1416541_at	8.6798	9.6932	0.1385	0.1123	1.0134	0	chr7:101537553-101661635	Clpb	ClpB caseinolytic peptidase B homolog (E. coli)	0.0001	0.407
884	1416553_at	10.7177	10.0449	0.1045	0.1887	0.6728	0.002	chr11:120527031-120529828	Stra13	stimulated by retinoic acid 13	0.0014	0.188
885	1416554_at	10.8887	10.4993	0.1299	0.1608	0.3894	0.0101	chr19:40275549-40324873	Pdlim1	PDZ and LIM domain 1 (elfin)	0.0015	0.315
887	1416556_at	12.5648	12.229	0.0215	0.0747	0.3358	0.0018	chr10:126470235-126473279	Tspan31	tetraspanin 31	0.0001	0.444
903	1416572_at	5.8951	8.0508	0.6442	0.0627	2.1557	0.0065	chr14:53385724-53395502	Mmp14	matrix metallopeptidase 14 (membrane-inserted)	0.0011	0.201
904	1416573_at	6.5145	7.6714	0.6487	0.0347	1.1569	0.0374	chr10:76702977-76713303	Pofut2	protein O-fucosyltransferase 2	0.0002	0.413
913	1416582_a_at	9.8846	8.849	0.0922	0.1636	1.0356	0.0001	chr19:7008904-7018937	Gpr137|Bad	G protein-coupled receptor 137|BCL2-associated agonist of cell death	0.0003	0.508
914	1416583_at	9.6056	8.8843	0.2311	0.329	0.7213	0.0139	chr19:7008904-7018937	Gpr137|Bad	G protein-coupled receptor 137|BCL2-associated agonist of cell death	0.0003	0.508
931	1416600_a_at	9.782	9.3087	0.1202	0.0464	0.4733	0.0021	chr16:92280809-92354984	Rcan1	regulator of calcineurin 1	0.0001	0.33
932	1416601_a_at	8.2613	7.5626	0.2903	0.166	0.6987	0.0096	chr16:92280809-92354984	Rcan1	regulator of calcineurin 1	0.0001	0.33
935	1416604_at	13.5973	13.0083	0.0725	0.2147	0.589	0.0082	chr15:76170777-76173515	Cyc1	cytochrome c-1	0.0003	0.414
936	1416605_at	12.3448	11.2478	0.0919	0.3274	1.097	0.0048	chr11:51463171-51467137	Nhp2|Rmnd5b	NHP2 ribonucleoprotein homolog (yeast)|required for meiotic nuclear division 5 homolog B (S. cerevisiae)	0.0011	0.489
937	1416606_s_at	13.2101	12.3133	0.1661	0.4092	0.8968	0.0156	chr11:51463171-51467137	Nhp2|Rmnd5b	NHP2 ribonucleoprotein homolog (yeast)|required for meiotic nuclear division 5 homolog B (S. cerevisiae)	0.0011	0.489
942	1416611_at	9.8351	9.9472	0.0343	0.0725	0.1121	0.0455	chr9:57359087-57386935	Scamp2	secretory carrier membrane protein 2	0.0001	0.371
945	1416614_at	11.9303	11.334	0.1076	0.3441	0.5963	0.035	chr2:125357713-125366226	Shc4|Eid1	SHC (Src homology 2 domain containing) family, member 4|EP300 interacting inhibitor of differentiation 1	0.0006	0.374
946	1416615_at	11.3889	10.7402	0.0981	0.2146	0.6487	0.0046	chr17:56675155-56681481	Clpp	caseinolytic peptidase, ATP-dependent, proteolytic subunit homolog (E. coli)	0.0009	0.359
947	1416616_s_at	10.9389	10.5633	0.1402	0.1672	0.3756	0.0144	chr17:56675155-56681481	Clpp	caseinolytic peptidase, ATP-dependent, proteolytic subunit homolog (E. coli)	0.0009	0.359
949	1416618_at	12.4208	11.7721	0.0633	0.1727	0.6487	0.0026	chr1:173113641-173117890	Ppox	protoporphyrinogen oxidase	0	0.252
961	1416630_at	9.5597	10.2171	0.0872	0.2631	0.6574	0.0112	chr4:135415828-135417463	Id3	inhibitor of DNA binding 3	0.0014	0.362
972	1416641_at	12.2908	11.3872	0.0959	0.2208	0.9036	0.0015	chr7:12177461-12211605	6330408A02Rik|Lig1	RIKEN cDNA 6330408A02 gene|ligase I, DNA, ATP-dependent	0	0.335
994	1416663_at	13.1508	12.6302	0.065	0.1223	0.5206	0.001	chr6:126787572-126814748	Ndufa9	NADH dehydrogenase (ubiquinone) 1 alpha subcomplex, 9	0.0008	0.413
1000	1416669_s_at	14.5968	14.1488	0.0893	0.0733	0.448	0.0003	chr10:127438583-127451586	Naca	nascent polypeptide-associated complex alpha polypeptide	0	0.332
1001	1416670_at	6.774	8.2568	0.2909	0.3995	1.4828	0.0013	chr3:95408926-95442577	Lass2|Setdb1	LAG1 homolog, ceramide synthase 2|SET domain, bifurcated 1	0.0001	0.501
1003	1416672_s_at	8.4091	8.9791	0.1346	0.163	0.57	0.0019	chr8:3500473-3515245	Mcoln1	mucolipin 1	0.0003	0.427
1005	1416674_at	7.6782	6.5996	0.2339	0.399	1.0786	0.006	chr4:131040532-131110354	Ptpru	protein tyrosine phosphatase, receptor type, U	0.0004	0.416
1014	1416683_at	9.1508	9.8036	0.1823	0.2308	0.6528	0.005	chr15:88983314-88994898	Plxnb2	plexin B2	0.0002	0.253
1029	1416698_a_at	14.166	13.6279	0.0454	0.0273	0.5381	0	chr3:89501398-89504310	Cks1b	CDC28 protein kinase 1b	0.0001	0.253
1040	1416709_a_at	10.7763	10.3108	0.0792	0.089	0.4655	0.0002	chr7:80134760-80138889	Ngrn	neugrin, neurite outgrowth associated	0.0007	0.356
1043	1416712_at	10.6461	9.4519	0.0293	0.1676	1.1942	0.0006	chr7:34621166-34753467	Pepd	peptidase D	0.0011	0.246
1050	1416719_a_at	14.637	14.2193	0.0955	0.1789	0.4177	0.011	chr17:27358010-27362844	Rps10	ribosomal protein S10	0.0006	0.338
1053	1416722_at	9.2859	10.0941	0.2016	0.0461	0.8082	0.003	chr9:56216963-56295077	Hmg20a	high mobility group 20A	0.0002	0.285
1059	1416728_at	12.6488	12.1932	0.0878	0.1879	0.4556	0.0103	chr17:34723910-34729503	Csnk2b	casein kinase 2, beta polypeptide	0.0014	0.347
1068	1416737_at	7.4005	8.6153	0.0333	0.5614	1.2148	0.0225	chr7:45302880-45324677	Gys1	glycogen synthase 1, muscle	0.0003	0.472
1070	1416739_a_at	6.5063	7.5678	0.354	0.314	1.0615	0.0043	chr5:121921485-121947865	Brap	BRCA1 associated protein	0.0004	0.438
1071	1416740_at	9.8168	10.4373	0.1532	0.2492	0.6205	0.0082	chr2:27708418-27860732	Col5a1	collagen, type V, alpha 1	0.0003	0.409
1090	1416759_at	6.6377	7.3542	0.2804	0.169	0.7165	0.0074	chr10:41164728-41175445	Mical1	microtubule associated monoxygenase, calponin and LIM domain containing 1	0.0005	0.225
1095	1416764_at	12.3063	11.489	0.0422	0.1384	0.8173	0.0007	chr5:137246703-137250861	Fis1	fission 1 (mitochondrial outer membrane) homolog (yeast)	0.0002	0.359
1100	1416769_s_at	11.2347	11.6235	0.0929	0.2431	0.3888	0.0423	chr4:117382257-117385275	Atp6v0b	ATPase, H+ transporting, lysosomal V0 subunit B	0.0004	0.557
1111	1416780_at	10.2587	10.9884	0.089	0.176	0.7297	0.0012	chr15:97936499-97960475	Pfkm	phosphofructokinase, muscle	0.0003	0.53
1123	1416792_at	12.8651	12.0588	0.0832	0.2599	0.8063	0.0056	chr5:31479248-31497221	Ppm1g	protein phosphatase 1G (formerly 2C), magnesium-dependent, gamma isoform	0.0001	0.391
1133	1416802_a_at	12.0502	11.5061	0.0307	0.2949	0.5441	0.0338	chr19:6084982-6091775	Cdca5	cell division cycle associated 5	0.0007	0.387
1135	1416804_at	9.5553	7.7803	0.1427	0.2164	1.775	0	chr19:5707375-5726270	Ehbp1l1	EH domain binding protein 1-like 1	0	0.867
1140	1416809_at	7.9338	5.1666	0.5208	0.5761	2.7672	0.0004	chr5:145877618-146184110	Cyp3a41a|Cyp3a44|Cyp3a11	cytochrome P450, family 3, subfamily a, polypeptide 41A|cytochrome P450, family 3, subfamily a, polypeptide 44|cytochrome P450, family 3, subfamily a, polypeptide 11	0.0002	0.449
1150	1416819_at	11.7766	12.275	0.0556	0.1643	0.4984	0.0058	chr9:20888938-20900364	Cdc37	cell division cycle 37 homolog (S. cerevisiae)	0.0004	0.336
1152	1416821_at	7.6854	8.0776	0.0418	0.1108	0.3922	0.0031	chr16:17814267-17824911	Dgcr14	DiGeorge syndrome critical region gene 14	0.0001	0.154
1160	1416829_at	14.6685	14.3167	0.1657	0.1866	0.3518	0.0308	chr10:127486241-127493338	Atp5b|Mir677	ATP synthase, H+ transporting mitochondrial F1 complex, beta subunit|microRNA 677	0.0011	0.249
1161	1416830_at	10.2787	10.7335	0.0857	0.2039	0.4548	0.0145	chr3:88410946-88414603	0610031J06Rik|Tmem79	RIKEN cDNA 0610031J06 gene|transmembrane protein 79	0	0.357
1173	1416842_at	12.6461	12.255	0.0782	0.03	0.3911	0.0009	chr3:108023879-108026742	4933431E20Rik|Gstm5	RIKEN cDNA 4933431E20 gene|glutathione S-transferase, mu 5	0.0002	0.374
1179	1416848_at	9.5468	9.3114	0.0537	0.0574	0.2354	0.001	chr9:20394951-20397192	Fbxl12|Ubl5	F-box and leucine-rich repeat protein 12|ubiquitin-like 5	0.0006	0.461
1195	1416864_at	9.9056	8.9939	0.175	0.2374	0.9117	0.0011	chr2:26712444-26724896	Surf6	surfeit gene 6	0.0001	0.32
1202	1416871_at	6.4731	8.0996	0.2863	0.703	1.6265	0.013	chr7:139830221-139843855	Adam8	a disintegrin and metallopeptidase domain 8	0.0016	0.43
1204	1416873_a_at	11.4066	11.1066	0.1277	0.0711	0.3	0.0106	chr10:128100879-128107928	Cdk2	cyclin-dependent kinase 2	0.0016	0.367
1213	1416882_at	11.503	12.1775	0.0903	0.0257	0.6745	0.0003	chr7:128164768-128209334	Rgs10	regulator of G-protein signalling 10	0.0013	0.316
1245	1416914_s_at	10.466	9.465	0.1234	0.1463	1.001	0.0001	chr19:5728086-5729653	Fam89b	family with sequence similarity 89, member B	0	0.867
1247	1416916_at	7.2775	7.9618	0.3139	0.3556	0.6843	0.0284	chr1:137069984-137074981	Elf3	E74-like factor 3	0.0003	0.492
1252	1416921_x_at	12.8259	14.3673	0.1469	0.1357	1.5414	0	chr7:126586381-126590332	Aldoa	aldolase A, fructose-bisphosphate	0.0013	0.292
1255	1416924_at	9.2396	9.759	0.1396	0.2401	0.5194	0.0143	chr5:144508773-144517929	Bri3	brain protein I3	0.0004	0.338
1259	1416928_at	11.1696	10.4051	0.0778	0.2452	0.7645	0.0056	chr2:155785644-155803376	Cpne1|Rbm12	copine I|RNA binding motif protein 12	0.0015	0.203
1268	1416937_at	12.4821	12.7494	0.0301	0.123	0.2673	0.0194	chr11:69807796-69811145	Gabarap	gamma-aminobutyric acid receptor associated protein	0.0016	0.44
1278	1416947_s_at	9.9444	10.3097	0.0322	0.129	0.3653	0.0087	chr9:119188373-119198993	Myd88|Acaa1a	myeloid differentiation primary response gene 88|acetyl-Coenzyme A acyltransferase 1A	0	0.362
1279	1416948_at	11.7316	11.357	0.1134	0.1353	0.3746	0.0058	chr7:142342425-142350137	Mrpl23	mitochondrial ribosomal protein L23	0.0011	0.461
1280	1416949_s_at	10.4588	10.7846	0.097	0.0146	0.3258	0.006	chr17:33638719-33642506	Slc39a7|Rxrb	solute carrier family 39 (zinc transporter), member 7|retinoid X receptor beta	0.0006	0.326
1281	1416950_at	10.1474	10.6409	0.1841	0.1607	0.4935	0.0071	chr18:50177050-50217112	Tnfaip8	tumor necrosis factor, alpha-induced protein 8	0.001	0.348
1297	1416966_at	6.8821	5.6586	0.3384	0.6562	1.2235	0.0248	chr19:8658329-8677731	Slc22a8	solute carrier family 22 (organic anion transporter), member 8	0.0005	0.214
1317	1416986_a_at	6.5449	8.1746	0.3511	0.37	1.6297	0.0007	chr2:129284645-129323669	Sirpa	signal-regulatory protein alpha	0.0017	0.331
1323	1416992_at	7.5815	8.2205	0.081	0.0957	0.639	0.0001	chr15:78583136-78600751	Mfng	MFNG O-fucosylpeptide 3-beta-N-acetylglucosaminyltransferase	0.0016	0.325
1333	1417002_at	11.7867	11.3706	0.0604	0.1816	0.4161	0.0148	chr16:31866797-31868268	0610012G03Rik	RIKEN cDNA 0610012G03 gene	0.0006	0.241
1337	1417006_at	10.5715	10.062	0.1325	0.0713	0.5095	0.0015	chr9:56953175-56956436	Commd4	COMM domain containing 4	0.0004	0.529
1338	1417007_a_at	11.892	12.2438	0.0818	0.2087	0.3518	0.0361	chr1:108598334-108624253	Vps4b	vacuolar protein sorting 4b (yeast)	0.0006	0.426
1344	1417013_at	6.6198	7.6189	0.4401	0.6413	0.9991	0.0474	chr5:116669489-116683996	Hspb8	heat shock protein 8	0.0009	0.186
1350	1417019_a_at	11.95	11.1369	0.0864	0.188	0.8131	0.0011	chr11:98724240-98738350	Cdc6	cell division cycle 6 homolog (S. cerevisiae)	0	0.276
1353	1417022_at	6.4734	8.8254	0.1799	0.5882	2.352	0.0025	chrX:97281924-97288087	Slc7a3	solute carrier family 7 (cationic amino acid transporter, y+ system), member 3	0.001	0.333
1354	1417023_a_at	9.6097	12.2045	0.0396	0.6214	2.5948	0.0035	chr3:10186873-10191108	Fabp4	fatty acid binding protein 4, adipocyte	0.0006	0.22
1355	1417024_at	11.1417	11.7147	0.0652	0.0528	0.573	0	chr18:36892501-36909164	Hars	histidyl-tRNA synthetase	0.0007	0.314
1365	1417034_at	8.7725	10.4631	0.1633	0.1534	1.6906	0	chr7:18667246-18674667	Trappc6a	trafficking protein particle complex 6A	0.0007	0.196
1368	1417037_at	11.4292	10.3888	0.0744	0.1469	1.0404	0.0001	chr8:88189747-88198580	Orc6	origin recognition complex, subunit 6	0.0007	0.264
1369	1417038_at	10.2173	10.8642	0.3064	0.1221	0.6469	0.0178	chr11:117147809-117178416	Sept9	septin 9	0.0011	0.398
1374	1417043_at	9.9331	9.2626	0.1308	0.1568	0.6705	0.0007	chr8:108828679-108832524	Lcat	lecithin cholesterol acyltransferase	0.0004	0.333
1381	1417050_at	6.049	8.7597	0.7076	0.1065	2.7107	0.0041	chr2:90686683-90691367	C1qtnf4	C1q and tumor necrosis factor related protein 4	0.0006	0.527
1388	1417057_a_at	12.6931	12.262	0.0234	0.1932	0.4311	0.0201	chr3:79677305-79689732	Ppid|Etfdh	peptidylprolyl isomerase D (cyclophilin D)|electron transferring flavoprotein, dehydrogenase	0.0014	0.5
1389	1417058_a_at	9.9394	10.9824	0.0665	0.4006	1.043	0.0125	chr3:89331920-89335650	Krtcap2	keratinocyte associated protein 2	0.0003	0.454
1391	1417060_at	7.2943	8.4108	0.1178	0.2352	1.1165	0.0007	chr17:36556406-36559842	Ppp1r11	protein phosphatase 1, regulatory (inhibitor) subunit 11	0	0.674
1395	1417064_at	10.641	10.1936	0.0814	0.2752	0.4474	0.0423	chr6:113408361-113414006	Jagn1	jagunal homolog 1 (Drosophila)	0.0013	0.276
1400	1417069_a_at	8.5699	9.8443	0.1771	0.3268	1.2744	0.0014	chr14:45730025-45744082	Gmfb	glia maturation factor, beta	0.0005	0.373
1418	1417087_at	8.8524	9.6803	0.1909	0.2864	0.8279	0.0043	chr8:114041475-114145875	Glg1	golgi apparatus protein 1	0	0.336
1424	1417093_a_at	9.9875	9.5048	0.0242	0.209	0.4827	0.0184	chr17:35275780-35281792	Gtf2h4	general transcription factor II H, polypeptide 4	0.0002	0.305
1425	1417094_at	9.6058	10.336	0.2755	0.0528	0.7302	0.0115	chr4:151021933-151115656	Acot7	acyl-CoA thioesterase 7	0.0005	0.404
1436	1417105_at	10.7982	10.3369	0.0401	0.0492	0.4613	0	chr8:125497723-125501681	Trappc2l	trafficking protein particle complex 2-like	0.001	0.351
1443	1417112_at	10.408	9.7901	0.1018	0.2351	0.6179	0.0081	chr8:97555722-97563557	Arl2bp	ADP-ribosylation factor-like 2 binding protein	0.0003	0.315
1450	1417119_at	7.9918	8.1823	0.0788	0.0699	0.1905	0.0114	chr19:6080761-6084927	BC048609|Zfpl1	cDNA sequence BC048609|zinc finger like protein 1	0.0002	0.358
1465	1417134_at	8.7103	9.3367	0.212	0.2438	0.6264	0.0085	chr5:23017576-23128390	Srpk2	serine/arginine-rich protein specific kinase 2	0.0008	0.298
1466	1417135_at	6.7425	8.219	0.3587	0.2923	1.4765	0.0008	chr5:23017576-23128390	Srpk2	serine/arginine-rich protein specific kinase 2	0.0008	0.298
1467	1417136_s_at	4.7385	7.3718	1.426	0.3573	2.6333	0.0307	chr5:23017576-23128390	Srpk2	serine/arginine-rich protein specific kinase 2	0.0008	0.298
1473	1417142_at	7.9728	8.3879	0.2096	0.1684	0.4151	0.0227	chr17:15101214-15137007	Fam120b	family with sequence similarity 120, member B	0.0007	0.29
1477	1417146_at	10.076	10.3179	0.1267	0.1215	0.2419	0.0331	chr8:87141584-87147429	Mri1	methylthioribose-1-phosphate isomerase homolog (S. cerevisiae)	0.0003	0.496
1481	1417150_at	7.0951	7.7885	0.2926	0.3471	0.6934	0.0232	chr11:76814791-76848540	Slc6a4	solute carrier family 6 (neurotransmitter transporter, serotonin), member 4	0	0.287
1489	1417158_at	6.4697	8.2317	0.468	0.6121	1.762	0.0045	chr6:90334997-90349496	Zxdc	ZXD family zinc finger C	0.0001	0.191
1495	1417164_at	7.6465	8.305	0.1028	0.3547	0.6585	0.0293	chr1:185735701-185776897	Dusp10	dual specificity phosphatase 10	0.0013	0.228
1508	1417177_at	11.5801	11.9794	0.0812	0.1285	0.3993	0.0032	chr11:115824446-115828807	Itgb4|Galk1	integrin beta 4|galactokinase 1	0.0006	0.333
1533	1417202_s_at	11.2458	11.5774	0.078	0.2109	0.3316	0.0446	chr6:97149278-97171022	Uba3	ubiquitin-like modifier activating enzyme 3	0.0008	0.383
1534	1417203_at	9.9146	8.9954	0.0795	0.2268	0.9192	0.0021	chr7:24296302-24317685	Zfp575|Ethe1	zinc finger protein 575|ethylmalonic encephalopathy 1	0.0001	0.312
1538	1417207_at	7.7387	8.2593	0.1878	0.1357	0.5206	0.0052	chr11:69816770-69826314	Dvl2	dishevelled 2, dsh homolog (Drosophila)	0.0016	0.44
1543	1417212_at	10.1244	9.3927	0.2328	0.3277	0.7317	0.013	chr17:25591297-25596364	Fam195a	family with sequence similarity 195, member A	0.0014	0.256
1547	1417216_at	7.5829	8.1019	0.2492	0.2891	0.519	0.0354	chrX:7035264-7040391	Pim2	proviral integration site 2	0.0004	0.236
1557	1417226_at	9.0725	9.6552	0.0813	0.3605	0.5827	0.0448	chr19:45631564-45713795	Dpcd|Fbxw4	deleted in primary ciliary dyskinesia|F-box and WD-40 domain protein 4	0.0001	0.445
1559	1417228_at	9.1064	8.5374	0.0947	0.3172	0.569	0.0321	chr19:5988545-6015897	Capn1|Gm10814	calpain 1|predicted gene 10814	0.0008	0.344
1561	1417230_at	7.2822	8.2672	0.2566	0.136	0.985	0.0015	chr1:158644367-158776270	Ralgps2|Angptl1	Ral GEF with PH domain and SH3 binding motif 2|angiopoietin-like 1	0.0008	0.194
1567	1417236_at	8.7854	9.745	0.2198	0.2738	0.9596	0.0018	chr17:73709656-73736975	Ehd3	EH-domain containing 3	0.0001	0.352
1575	1417244_a_at	7.9083	8.845	0.4021	0.5988	0.9367	0.0462	chr7:141114502-141117740	Irf7	interferon regulatory factor 7	0.0001	0.236
1590	1417259_a_at	11.8032	12.0363	0.1045	0.1438	0.2331	0.0431	chr4:138464993-138563848	Capzb	capping protein (actin filament) muscle Z-line, beta	0.0004	0.318
1604	1417273_at	6.5596	7.7718	0.1383	0.761	1.2122	0.0476	chr6:5433350-5446311	Pdk4	pyruvate dehydrogenase kinase, isoenzyme 4	0.0014	0.301
1605	1417274_at	10.6448	11.1276	0.0724	0.2895	0.4828	0.0406	chr7:26895765-26905005	Snrpa|BC024978	small nuclear ribonucleoprotein polypeptide A|cDNA sequence BC024978	0.0011	0.348
1610	1417279_at	8.516	9.128	0.1165	0.0492	0.612	0.0006	chr6:108178894-108516891	Itpr1	inositol 1,4,5-trisphosphate receptor 1	0	0.549
1612	1417281_a_at	4.8266	7.1076	0.8871	0.4741	2.281	0.0076	chr4:154494455-154497184	Mmp23	matrix metallopeptidase 23	0.0007	0.353
1616	1417285_a_at	12.4401	11.5325	0.0647	0.2036	0.9076	0.0017	chr6:24468671-24477697	Ndufa5	NADH dehydrogenase (ubiquinone) 1 alpha subcomplex, 5	0.0008	0.513
1617	1417286_at	12.115	10.8731	0.1296	0.436	1.2419	0.0078	chr6:24468671-24477697	Ndufa5	NADH dehydrogenase (ubiquinone) 1 alpha subcomplex, 5	0.0008	0.513
1618	1417287_at	9.8054	10.5191	0.1324	0.1058	0.7137	0.0002	chr2:152360902-152396493	H13|Mcts2	histocompatibility 13|malignant T cell amplified sequence 2	0.0002	0.345
1628	1417297_at	6.7172	7.5654	0.3692	0.2226	0.8482	0.0113	chr17:26838170-26849811	Itpr3	inositol 1,4,5-triphosphate receptor 3	0.0003	0.266
1630	1417299_at	10.1777	9.5536	0.1163	0.16	0.6241	0.001	chr1:193522124-193533664	Nek2	NIMA (never in mitosis gene a)-related expressed kinase 2	0.0002	0.594
1640	1417309_at	7.0371	7.5891	0.096	0.177	0.552	0.0035	chr15:81675524-81679400	Tob2	transducer of ERBB2, 2	0.0001	0.419
1642	1417311_at	10.3783	9.5117	0.089	0.2007	0.8666	0.0012	chr12:113588139-113593316	Crip2	cysteine rich protein 2	0.0003	0.393
1653	1417322_at	10.0807	9.4644	0.1659	0.238	0.6163	0.0069	chr10:80787569-80791481	Dohh	deoxyhypusine hydroxylase/monooxygenase	0	0.65
1663	1417332_at	7.8646	7.2252	0.1225	0.114	0.6394	0.0003	chr17:56461020-56516137	Rfx2	regulatory factor X, 2 (influences HLA class II expression)	0.0003	0.228
1682	1417351_a_at	12.8759	11.8831	0.1109	0.2418	0.9928	0.0014	chr7:65939351-65953537	Snrpa1	small nuclear ribonucleoprotein polypeptide A'	0.0004	0.2
1683	1417352_s_at	12.5406	11.7378	0.1693	0.2862	0.8028	0.0051	chr7:65939351-65953537	Snrpa1	small nuclear ribonucleoprotein polypeptide A'	0.0004	0.2
1686	1417355_at	9.0135	11.1839	0.1458	0.2988	2.1704	0.0001	chr7:6308973-6334507	Peg3|Peg3as	paternally expressed 3|PEG3 antisense RNA	0.0003	0.285
1687	1417356_at	10.4538	11.3195	0.0673	0.1523	0.8657	0.0004	chr7:6308973-6334507	Peg3|Peg3as	paternally expressed 3|PEG3 antisense RNA	0.0003	0.285
1695	1417364_at	14.5055	14.1996	0.1067	0.0547	0.3059	0.0051	chr19:9034034-9045520	Eef1g	eukaryotic translation elongation factor 1 gamma	0.0004	0.795
1699	1417368_s_at	13.2201	12.8059	0.1663	0.0814	0.4142	0.009	chr18:36868323-36870551	Tmco6|Ndufa2	transmembrane and coiled-coil domains 6|NADH dehydrogenase (ubiquinone) 1 alpha subcomplex, 2	0.0006	0.35
1709	1417378_at	9.7267	9.1261	0.0769	0.3414	0.6006	0.0357	chr9:47281251-47604385	Cadm1|Gm10677	cell adhesion molecule 1|predicted gene 10677	0.0002	0.281
1716	1417385_at	8.1826	9.5401	0.4816	0.2733	1.3575	0.0051	chr11:97021931-97096653	Npepps	aminopeptidase puromycin sensitive	0.0016	0.333
1717	1417386_at	9.6107	10.2556	0.2204	0.3115	0.6449	0.0175	chr11:97021931-97096653	Npepps	aminopeptidase puromycin sensitive	0.0016	0.333
1722	1417391_a_at	7.6299	8.4407	0.2717	0.3963	0.8108	0.018	chr7:83519009-83611675	Il16	interleukin 16	0.0005	0.501
1723	1417392_a_at	8.4003	7.8825	0.2857	0.1953	0.5178	0.0282	chr14:53324427-53363256	Oxa1l|Slc7a7	oxidase assembly 1-like|solute carrier family 7 (cationic amino acid transporter, y+ system), member 7	0	0.357
1724	1417393_a_at	12.2831	10.197	0.0229	0.156	2.0861	0.0001	chr4:154806104-154810426	Fam132a	family with sequence similarity 132, member A	0.0015	0.392
1731	1417400_at	9.5229	10.1637	0.2584	0.2315	0.6408	0.0104	chr15:10513693-10658244	Rai14|Gm10389	retinoic acid induced 14|predicted gene 10389	0.0001	0.25
1737	1417406_at	9.3527	8.9853	0.1784	0.2072	0.3674	0.0369	chr7:27195669-27199073	Sertad1	SERTA domain containing 1	0.0002	0.449
1750	1417419_at	8.0827	9.2937	0.2469	0.6055	1.211	0.021	chr7:144739320-144749680	Ccnd1	cyclin D1	0.0002	0.168
1758	1417427_at	11.9497	11.3258	0.0613	0.3595	0.6239	0.0383	chr19:5601885-5602936	Rnaseh2c	ribonuclease H2, subunit C	0	0.454
1771	1417440_at	9.339	10.6924	0.0627	0.1787	1.3534	0.0002	chr4:132951083-133024952	Arid1a	AT rich interactive domain 1A (SWI-like)	0.0004	0.46
1776	1417445_at	10.3062	9.7641	0.1576	0.1716	0.5421	0.0036	chr17:71400958-71431714	Ndc80	NDC80 homolog, kinetochore complex component (S. cerevisiae)	0.0006	0.494
1782	1417451_a_at	15.2097	14.4932	0.0878	0.224	0.7165	0.0043	chr11:6315445-6319757	Ppia	peptidylprolyl isomerase A	0.0007	0.419
1787	1417456_at	10.5065	10.1323	0.1906	0.2172	0.3742	0.0419	chr8:127749122-127776147	Gnpat	glyceronephosphate O-acyltransferase	0.0002	0.345
1798	1417467_a_at	8.0422	8.8838	0.2174	0.146	0.8416	0.0011	chr6:113331801-113343614	Tada3	transcriptional adaptor 3	0	0.441
1811	1417480_at	12.2874	11.1014	0.0322	0.3365	1.186	0.0056	chr9:77867182-77894339	Fbxo9	f-box protein 9	0.0005	0.31
1830	1417499_at	11.7877	10.8475	0.0743	0.3402	0.9402	0.0098	chr2:84627859-84631050	Timm10	translocase of inner mitochondrial membrane 10 homolog (yeast)	0.0007	0.469
1836	1417505_s_at	9.3934	9.0203	0.1588	0.2398	0.3731	0.0467	chr4:41948705-41957987	Il11ra1|Ccl27a	interleukin 11 receptor, alpha chain 1|chemokine (C-C motif) ligand 27A	0	0.411
1841	1417510_at	9.5951	9.9336	0.0919	0.0892	0.3385	0.0019	chr8:109920429-109934889	Vps4a	vacuolar protein sorting 4a (yeast)	0.0017	0.426
1842	1417511_at	12.298	11.397	0.0336	0.3584	0.901	0.0147	chr5:38508788-38522555	Lyar	Ly1 antibody reactive clone	0.001	0.626
1847	1417516_at	9.0869	10.66	0.0745	0.9729	1.5731	0.0476	chr10:126693722-126699237	Ddit3|Mars	DNA-damage inducible transcript 3|methionine-tRNA synthetase	0.0004	0.413
1857	1417526_at	7.6536	8.0166	0.0898	0.0706	0.363	0.0009	chr10:76205571-76405637	Pcbp3	poly(rC) binding protein 3	0	0.398
1882	1417551_at	7.087	7.8045	0.3756	0.239	0.7175	0.0228	chr7:126363233-126374384	Cln3	ceroid lipofuscinosis, neuronal 3, juvenile (Batten, Spielmeyer-Vogt disease)	0.0011	0.226
1888	1417557_at	8.8853	9.7834	0.2068	0.1515	0.8981	0.0006	chr17:55661541-55668321	Ubxn6	UBX domain protein 6	0.0009	0.172
1889	1417558_at	9.1608	9.7321	0.1078	0.1535	0.5713	0.0013	chr10:39059191-39254797	Fyn	Fyn proto-oncogene	0.0013	0.096
1892	1417561_at	13.1699	11.9708	0.0462	0.2119	1.1991	0.001	chr7:18848002-18851095	Apoc1	apolipoprotein C-I	0	0.417
1896	1417565_at	9.9689	9.1509	0.142	0.3717	0.818	0.0158	chr9:122200313-122230222	Abhd5	abhydrolase domain containing 5	0.0017	0.395
1901	1417570_at	7.8893	8.3603	0.1025	0.2929	0.471	0.0423	chr2:128302995-128378832	Anapc1	anaphase promoting complex subunit 1	0.0005	0.228
1912	1417581_at	9.1851	8.8406	0.1132	0.1481	0.3445	0.0114	chr8:112482600-112497752	Dhodh	dihydroorotate dehydrogenase	0.0009	0.552
1925	1417594_at	8.721	9.7521	0.1843	0.1281	1.0311	0.0002	chr13:58242971-58283724	Gkap1	G kinase anchoring protein 1	0.0012	0.51
1930	1417599_at	6.3604	6.9951	0.4048	0.2182	0.6347	0.0435	chr9:58322265-58353574	Cd276	CD276 antigen	0.0016	0.241
1939	1417608_a_at	14.708	14.2579	0.058	0.1901	0.4501	0.0139	chr7:44993883-44996751	Rpl13a|Snord35a|Snord34|Snord33|Mir5121|Snord32a	ribosomal protein L13A|small nucleolar RNA, C/D box 35A|small nucleolar RNA, C/D box 34|small nucleolar RNA, C/D box 33|microRNA 5121|small nucleolar RNA, C/D box 32A	0.0006	0.305
1943	1417612_at	10.0561	10.4254	0.1365	0.1407	0.3693	0.0093	chr1:156859232-156861851	Ier5	immediate early response 5	0.0014	0.276
1952	1417621_at	7.489	8.1291	0.3077	0.1891	0.6401	0.0166	chr18:80809583-80870232	Nfatc1	nuclear factor of activated T cells, cytoplasmic, calcineurin dependent 1	0.0012	0.311
1955	1417624_at	10.1916	11.1209	0.0602	0.1103	0.9293	0	chr1:52401838-52444993	Nab1	Ngfi-A binding protein 1	0.0004	0.255
1958	1417627_a_at	6.8284	7.5048	0.1716	0.2525	0.6764	0.006	chr5:134940478-134973028	Limk1	LIM-domain containing, protein kinase	0.0001	0.299
1961	1417630_at	9.3589	10.3161	0.183	0.178	0.9572	0.0003	chr4:115337143-115377180	Mknk1	MAP kinase-interacting serine/threonine kinase 1	0.0011	0.375
1962	1417631_at	8.1828	9.0582	0.1615	0.0931	0.8754	0.0003	chr4:115337143-115377180	Mknk1	MAP kinase-interacting serine/threonine kinase 1	0.0011	0.375
1965	1417634_at	4.1543	6.7332	1.1899	0.7622	2.5789	0.0142	chr5:52652038-52657986	Sod3	superoxide dismutase 3, extracellular	0.0007	0.337
1967	1417636_at	10.8734	10.1924	0.0851	0.1493	0.681	0.0006	chr4:117333171-117367237	Slc6a9|Ccdc24	solute carrier family 6 (neurotransmitter transporter, glycine), member 9|coiled-coil domain containing 24	0.0004	0.557
2001	1417670_at	10.4285	10.1502	0.0464	0.0745	0.2783	0.0014	chr8:4259730-4275905	Timm44	translocase of inner mitochondrial membrane 44	0.0002	0.21
2018	1417687_at	7.4807	6.5438	0.3019	0.2518	0.9369	0.0034	chr19:7663694-7674223	Lgals12	lectin, galactose binding, soluble 12	0.0012	0.36
2030	1417699_at	10.4861	10.8384	0.1305	0.1808	0.3523	0.0222	chr17:56688525-56696547	Gtf2f1	general transcription factor IIF, polypeptide 1	0.0009	0.359
2034	1417703_at	8.1944	8.6916	0.1135	0.1464	0.4972	0.0021	chr7:18875165-18907824	Pvrl2	poliovirus receptor-related 2	0.0004	0.373
2037	1417706_at	7.3449	7.9093	0.1003	0.2339	0.5644	0.0109	chr11:100886173-100893780	Naglu	alpha-N-acetylglucosaminidase (Sanfilippo disease IIIB)	0.0013	0.516
2045	1417714_x_at	15.1961	14.4588	0.0703	0.0972	0.7373	0	chr11:32183686-32184493	Hba-a1|Hba-a2	hemoglobin alpha, adult chain 1|hemoglobin alpha, adult chain 2	0.0006	0.438
2047	1417716_at	10.9476	11.2887	0.0706	0.2225	0.3411	0.0492	chr8:98753263-98777624	Got2	glutamate oxaloacetate transaminase 2, mitochondrial	0.0003	0.261
2055	1417724_at	12.325	11.7366	0.0938	0.3378	0.5884	0.0354	chr11:120410487-120414455	Alyref	Aly/REF export factor	0.0006	0.295
2074	1417743_at	9.9693	10.5406	0.1023	0.0784	0.5713	0.0002	chr3:89250752-89263014	Clk2	CDC-like kinase 2	0.0003	0.373
2075	1417744_a_at	9.8336	10.4478	0.1086	0.0629	0.6142	0.0002	chr1:121297850-121332174	Ralb	v-ral simian leukemia viral oncogene homolog B (ras related)	0.0004	0.219
2081	1417750_a_at	15.077	12.366	0.1332	0.074	2.711	0	chr14:68195174-68238443	Slc25a37	solute carrier family 25, member 37	0.0001	0.381
2086	1417755_at	7.6738	8.2364	0.3221	0.273	0.5626	0.0383	chr4:40448273-40458511	Topors|2010003O02Rik	topoisomerase I binding, arginine/serine-rich|RIKEN cDNA 2010003O02 gene	0.0002	0.267
2089	1417758_at	10.0094	11.7681	0.0778	0.2017	1.7587	0.0001	chr11:102269388-102285937	Itga2b	integrin alpha 2b	0.0004	0.337
2093	1417762_a_at	14.9333	14.4068	0.1252	0.1699	0.5265	0.0031	chr15:76731398-76733569	Rpl8	ribosomal protein L8	0.0001	0.685
2121	1417790_at	9.1313	8.6852	0.1466	0.1269	0.4461	0.0039	chr6:82996588-82999121	Dok1	docking protein 1	0.0002	0.425
2135	1417804_at	8.4922	9.8358	0.0275	0.2549	1.3436	0.0017	chr19:6400566-6415216	Rasgrp2	RAS, guanyl releasing protein 2	0.0009	0.307
2137	1417806_at	8.9799	8.655	0.1406	0.1713	0.3249	0.0274	chr16:38281432-38297453	Popdc2	popeye domain containing 2	0.0002	0.356
2151	1417820_at	8.1593	8.4799	0.0569	0.1972	0.3206	0.0425	chr2:30774969-30781024	Tor1b	torsin family 1, member B	0.0012	0.409
2152	1417821_at	12.4247	11.7075	0.0528	0.2338	0.7172	0.0071	chr17:34604778-34792317	Vars|D17H6S56E-3|Ng23|Msh5|Clic1|Ddah2|AU023871|G6b|Ly6g6c|Ly6g6d|Ly6g6e|Ly6g6f|Abhd16a|Ly6g5c|Ly6g5b|Csnk2b|Gpank1|D17H6S53E|Apom|Bag6|Prrc2a|Aif1	valyl-tRNA synthetase|DNA segment, Chr 17, human D6S56E 3|Ng23 protein|mutS homolog 5 (E. coli)|chloride intracellular channel 1|dimethylarginine dimethylaminohydrolase 2|expressed sequence AU023871|G6B protein|lymphocyte antigen 6 complex, locus G6C|lymphocyte antigen 6 complex, locus G6D|lymphocyte antigen 6 complex, locus G6E|lymphocyte antigen 6 complex, locus G6F|abhydrolase domain containin…	0.0004	0.473
2153	1417822_at	12.5694	11.7495	0.0877	0.3119	0.8199	0.0104	chr17:34604778-34792317	Vars|D17H6S56E-3|Ng23|Msh5|Clic1|Ddah2|AU023871|G6b|Ly6g6c|Ly6g6d|Ly6g6e|Ly6g6f|Abhd16a|Ly6g5c|Ly6g5b|Csnk2b|Gpank1|D17H6S53E|Apom|Bag6|Prrc2a|Aif1	valyl-tRNA synthetase|DNA segment, Chr 17, human D6S56E 3|Ng23 protein|mutS homolog 5 (E. coli)|chloride intracellular channel 1|dimethylarginine dimethylaminohydrolase 2|expressed sequence AU023871|G6B protein|lymphocyte antigen 6 complex, locus G6C|lymphocyte antigen 6 complex, locus G6D|lymphocyte antigen 6 complex, locus G6E|lymphocyte antigen 6 complex, locus G6F|abhydrolase domain containin…	0.0004	0.473
2183	1417852_x_at	9.2069	10.0513	0.2012	0.1459	0.8444	0.0007	chr3:144667062-144698341	Clca1	chloride channel calcium activated 1	0.0007	0.475
2184	1417853_at	6.3064	7.22	0.1277	0.4526	0.9136	0.0231	chr3:144667062-144698341	Clca1	chloride channel calcium activated 1	0.0007	0.475
2186	1417855_at	8.2002	7.4252	0.111	0.2923	0.775	0.0085	chr19:46381494-46383756	Fbxl15|Cuedc2	F-box and leucine-rich repeat protein 15|CUE domain containing 2	0	0.635
2196	1417865_at	6.097	9.9354	0.5379	0.2408	3.8384	0.0002	chr11:78339063-78352406	Tnfaip1	tumor necrosis factor, alpha-induced protein 1 (endothelial)	0.0002	0.545
2197	1417866_at	8.3352	8.8927	0.2931	0.1414	0.5575	0.0235	chr11:78339063-78352406	Tnfaip1	tumor necrosis factor, alpha-induced protein 1 (endothelial)	0.0002	0.545
2209	1417878_at	8.5448	7.9386	0.2949	0.3015	0.6062	0.0283	chr2:154250840-154261335	E2f1	E2F transcription factor 1	0.0001	0.398
2238	1417907_at	12.1476	11.6496	0.0793	0.2672	0.498	0.0288	chr16:17065577-17116212	Ube2l3	ubiquitin-conjugating enzyme E2L 3	0.0006	0.309
2262	1417931_at	8.8845	9.6665	0.2456	0.143	0.782	0.003	chr14:19512281-19519662	Ndst2	N-deacetylase/N-sulfotransferase (heparan glucosaminyl) 2	0.0001	0.271
2263	1417932_at	8.8342	7.8054	0.1844	0.3805	1.0288	0.0067	chr9:50307140-50334071	Bco2|Tex12|Il18	beta-carotene oxygenase 2|testis expressed gene 12|interleukin 18	0.0001	0.371
2266	1417935_at	9.5123	9.8803	0.0541	0.1292	0.368	0.0062	chr6:115567533-115584305	Mkrn2|Raf1	makorin, ring finger protein, 2|v-raf-leukemia viral oncogene 1	0.0006	0.273
2269	1417938_at	11.7553	11.0509	0.0249	0.0692	0.7044	0.0001	chr6:126888666-126905206	Rad51ap1	RAD51 associated protein 1	0.0001	0.237
2270	1417939_at	9.5985	9.0644	0.0317	0.1207	0.5341	0.002	chr6:126888666-126905206	Rad51ap1	RAD51 associated protein 1	0.0001	0.237
2301	1417970_at	9.4756	9.1553	0.1289	0.1144	0.3203	0.0101	chr12:70643572-70663275	Atp5s	ATP synthase, H+ transporting, mitochondrial F0 complex, subunit s	0.0003	0.285
2303	1417972_s_at	11.7566	11.2082	0.0555	0.1636	0.5484	0.0042	chr5:115496846-115501977	Pop5	processing of precursor 5, ribonuclease P/MRP family (S. cerevisiae)	0.0009	0.311
2304	1417973_at	9.7954	9.2822	0.1689	0.1348	0.5132	0.0036	chr14:29758188-29772297	Itih1	inter-alpha trypsin inhibitor, heavy chain 1	0.0005	0.308
2314	1417983_a_at	11.7608	11.0921	0.0654	0.2235	0.6687	0.0067	chr16:15466908-15508090	Ube2v2	ubiquitin-conjugating enzyme E2 variant 2	0.0005	0.18
2329	1417998_at	13.4884	13.0732	0.0708	0.2338	0.4152	0.0329	chr10:127461902-127480219	Ptges3	prostaglandin E synthase 3 (cytosolic)	0.0002	0.351
2331	1418000_a_at	14.0477	13.8311	0.0707	0.1127	0.2166	0.0223	chr14:72095368-72119450	Itm2b	integral membrane protein 2B	0.0017	0.23
2334	1418003_at	12.9878	9.0904	0.0252	0.2574	3.8974	0.0001	chr14:78022904-78035988	1190002H23Rik	RIKEN cDNA 1190002H23 gene	0.0006	0.53
2336	1418005_at	13.0498	12.5194	0.0506	0.2543	0.5304	0.0228	chr4:140233278-140251271	Sdhb	succinate dehydrogenase complex, subunit B, iron sulfur (Ip)	0.0005	0.404
2366	1418035_a_at	11.3804	10.195	0.1165	0.1245	1.1854	0	chr1:33398353-33614335	Prim2	DNA primase, p58 subunit	0.0001	0.434
2367	1418036_at	11.0959	10.2025	0.08	0.2166	0.8934	0.0018	chr1:33398353-33614335	Prim2	DNA primase, p58 subunit	0.0001	0.434
2375	1418044_at	8.9294	9.2942	0.2066	0.1579	0.3648	0.0332	chr18:61256645-61302419	Hmgxb3	HMG box domain containing 3	0.0016	0.4
2376	1418045_at	7.2373	7.8359	0.2849	0.1382	0.5986	0.0167	chr1:52733962-52762207	Inpp1	inositol polyphosphate-1-phosphatase	0.0015	0.329
2380	1418049_at	6.4065	7.154	0.2887	0.3571	0.7475	0.0184	chr19:5742126-5758627	Ltbp3|Scyl1	latent transforming growth factor beta binding protein 3|SCY1-like 1 (S. cerevisiae)	0	0.867
2388	1418057_at	8.8804	9.501	0.2562	0.3414	0.6206	0.0295	chr16:89675969-89849686	Tiam1	T cell lymphoma invasion and metastasis 1	0.0012	0.417
2391	1418060_a_at	5.4236	7.4554	1.1952	0.243	2.0318	0.0397	chr11:61305006-61310398	Mapk7	mitogen-activated protein kinase 7	0.0002	0.421
2400	1418069_at	13.4228	12.623	0.0887	0.3642	0.7998	0.0188	chr7:18830100-18836463	Apoc2	apolipoprotein C-II	0	0.417
2401	1418070_at	10.8875	9.8967	0.2088	0.2624	0.9908	0.0012	chr13:35667297-35881529	Cdyl	chromodomain protein, Y chromosome-like	0.0001	0.221
2402	1418071_s_at	11.0797	10.1491	0.134	0.1484	0.9306	0.0001	chr13:35667297-35881529	Cdyl	chromodomain protein, Y chromosome-like	0.0001	0.221
2408	1418077_at	7.7316	8.4889	0.3544	0.2165	0.7573	0.015	chr7:102431742-102439290	Trim21	tripartite motif-containing 21	0.0004	0.359
2415	1418084_at	8.3737	9.5653	0.1835	0.1468	1.1916	0.0001	chr8:131245121-131391566	Nrp1|Mir1903	neuropilin 1|microRNA 1903	0.0003	0.391
2418	1418087_at	10.0176	9.7598	0.0593	0.1125	0.2578	0.0119	chr16:18725870-18748825	Ufd1l	ubiquitin fusion degradation 1 like	0.0005	0.372
2420	1418089_at	8.943	9.4588	0.1752	0.0916	0.5158	0.0046	chr11:67782652-68020074	Stx8	syntaxin 8	0.0006	0.363
2433	1418102_at	7.9739	8.6165	0.393	0.1529	0.6426	0.0396	chr16:29985090-29987543	Hes1	hairy and enhancer of split 1 (Drosophila)	0.0008	0.268
2435	1418104_at	4.7256	7.2478	0.8517	0.6399	2.5222	0.0039	chr7:109549130-109572725	Nrip3	nuclear receptor interacting protein 3	0	0.395
2445	1418114_at	7.8512	9.068	0.1777	0.127	1.2168	0.0001	chr5:53878592-53944903	Rbpj	recombination signal binding protein for immunoglobulin kappa J region	0.0002	0.508
2450	1418119_at	12.9311	12.2494	0.0413	0.1203	0.6817	0.0006	chr3:96715314-96718700	Rbm8a	RNA binding motif protein 8a	0.0001	0.354
2464	1418133_at	7.133	8.4081	0.1868	0.3577	1.2751	0.0021	chr7:18966983-18981237	Bcl3	B cell leukemia/lymphoma 3	0.0015	0.341
2466	1418135_at	10.9787	10.3172	0.1669	0.0629	0.6615	0.0021	chr5:104092196-104095935	Aff1	AF4/FMR2 family, member 1	0.0002	0.324
2467	1418136_at	7.9262	9.335	0.3449	0.5117	1.4088	0.0053	chr7:128039165-128044993	Tgfb1i1	transforming growth factor beta 1 induced transcript 1	0.0002	0.448
2475	1418144_a_at	7.9455	9.7467	0.273	0.1308	1.8012	0.0002	chr3:95143933-95192292	Pip5k1a	phosphatidylinositol-4-phosphate 5-kinase, type 1 alpha	0.0016	0.503
2477	1418146_a_at	8.0535	8.6512	0.2776	0.3387	0.5977	0.0355	chr8:93960213-94013949	Rbl2|Aktip	retinoblastoma-like 2|thymoma viral proto-oncogene 1 interacting protein	0.0006	0.459
2484	1418153_at	6.1321	6.9891	0.3279	0.562	0.857	0.0479	chr17:67602211-67727594	Lama1	laminin, alpha 1	0.0001	0.327
2495	1418164_at	11.3497	9.9239	0.0827	0.2367	1.4258	0.0005	chr5:129299264-129323278	Stx2	syntaxin 2	0.0007	0.419
2499	1418168_at	8.4847	8.848	0.2133	0.0937	0.3633	0.0342	chr8:124484764-124538023	Zcchc14	zinc finger, CCHC domain containing 14	0.0016	0.354
2500	1418169_at	6.6484	7.5016	0.421	0.236	0.8532	0.0183	chr8:124484764-124538023	Zcchc14	zinc finger, CCHC domain containing 14	0.0016	0.354
2512	1418181_at	11.6768	9.3654	0.0671	0.1087	2.3114	0	chr15:73576503-73586021	Ptp4a3	protein tyrosine phosphatase 4a3	0.0006	0.296
2519	1418188_a_at	9.3417	11.4235	0.1664	0.4035	2.0818	0.0007	chr11:101062502-101064336	Ramp2	receptor (calcitonin) activity modifying protein 2	0	0.341
2520	1418189_s_at	9.9942	11.6323	0.111	0.2512	1.6381	0.0002	chr11:101062502-101064336	Ramp2	receptor (calcitonin) activity modifying protein 2	0	0.341
2521	1418190_at	7.8293	6.3195	0.076	0.6044	1.5098	0.0146	chr6:5118092-5143992	Pon1	paraoxonase 1	0.0001	0.39
2522	1418191_at	8.4015	9.192	0.4466	0.3623	0.7905	0.0348	chr6:121211553-121236535	Usp18	ubiquitin specific peptidase 18	0.0003	0.418
2525	1418194_at	8.5905	7.6267	0.0786	0.1314	0.9638	0.0001	chr11:57461636-57603709	Galnt10	UDP-N-acetyl-alpha-D-galactosamine:polypeptide N-acetylgalactosaminyltransferase 10	0.001	0.283
2526	1418195_at	8.7843	7.7579	0.1509	0.4821	1.0264	0.0191	chr11:57461636-57603709	Galnt10	UDP-N-acetyl-alpha-D-galactosamine:polypeptide N-acetylgalactosaminyltransferase 10	0.001	0.283
2545	1418214_at	6.588	7.7644	0.4647	0.1985	1.1764	0.0093	chr19:5107745-5118274	Klc2	kinesin light chain 2	0.0001	0.201
2554	1418223_at	12.3915	12.035	0.0784	0.033	0.3565	0.0011	chr7:80788337-80821255	Sec11a	SEC11 homolog A (S. cerevisiae)	0.0004	0.414
2570	1418239_at	11.6108	10.0259	0.1938	0.3596	1.5849	0.0008	chr10:127670945-127673474	Apof	apolipoprotein F	0.0011	0.35
2580	1418249_at	9.6853	9.1084	0.081	0.2977	0.5769	0.0263	chr5:130313992-130345495	Crcp	calcitonin gene-related peptide-receptor component protein	0.0012	0.265
2584	1418253_a_at	10.1243	9.5291	0.1502	0.1499	0.5952	0.0014	chr3:40842044-40886997	Hspa4l	heat shock protein 4 like	0.001	0.352
2591	1418260_at	8.0431	8.4565	0.1487	0.2234	0.4134	0.0259	chr16:90275243-90388412	Hunk	hormonally upregulated Neu-associated kinase	0.0013	0.263
2593	1418262_at	7.5424	8.5319	0.2057	0.2432	0.9895	0.0009	chr13:52595604-52661214	Syk	spleen tyrosine kinase	0	0.562
2613	1418282_x_at	14.6166	14.1364	0.03	0.0655	0.4802	0.0001	chr12:104129205-104176993	Serpina1b|Serpina1d	serine (or cysteine) preptidase inhibitor, clade A, member 1B|serine (or cysteine) peptidase inhibitor, clade A, member 1D	0.001	0.291
2621	1418290_a_at	6.7689	7.8794	0.2055	0.6724	1.1105	0.0403	chr11:101007204-101042532	Ezh1	enhancer of zeste homolog 1 (Drosophila)	0.0007	0.238
2626	1418295_s_at	8.505	9.1555	0.0577	0.2663	0.6505	0.0142	chr15:76329269-76339222	Dgat1	diacylglycerol O-acyltransferase 1	0.0009	0.295
2627	1418296_at	8.7635	9.5025	0.1413	0.2933	0.739	0.0088	chr7:30741485-30750599	Fxyd5	FXYD domain-containing ion transport regulator 5	0.0011	0.322
2631	1418300_a_at	12.4743	12.2171	0.0409	0.1016	0.2572	0.0096	chr10:80068453-80079339	Mknk2	MAP kinase-interacting serine/threonine kinase 2	0.0001	0.343
2633	1418302_at	9.3923	9.6716	0.1678	0.1428	0.2793	0.0454	chr17:34224718-34235196	Ppt2	palmitoyl-protein thioesterase 2	0.0001	0.491
2642	1418311_at	10.7673	3.1937	0.0895	0.9751	7.5736	0.0005	chr11:121251002-121266581	Fn3k	fructosamine 3 kinase	0	0.405
2644	1418313_at	7.1402	7.6044	0.2358	0.2216	0.4642	0.0286	chr8:126141393-126155899	Zfp276|Fanca	zinc finger protein (C2H2 type) 276|Fanconi anemia, complementation group A	0.0006	0.276
2647	1418316_a_at	10.8998	10.4296	0.0903	0.1814	0.4702	0.0077	chr12:112022319-112104031	Mark3	MAP/microtubule affinity-regulating kinase 3	0.0011	0.378
2648	1418317_at	8.429	7.9959	0.1607	0.1747	0.4331	0.0108	chr2:38173593-38191747	Lhx2	LIM homeobox protein 2	0.0013	0.278
2655	1418324_at	11.8615	12.2909	0.0727	0.0919	0.4294	0.0004	chr9:62589829-62609630	Fem1b	feminization 1 homolog b (C. elegans)	0.001	0.255
2657	1418326_at	10.3304	10.6307	0.1322	0.1466	0.3003	0.0231	chr8:124767239-124793777	Slc7a5	solute carrier family 7 (cationic amino acid transporter, y+ system), member 5	0.0005	0.164
2659	1418328_at	6.4255	7.706	0.4229	0.4599	1.2805	0.0065	chr15:89244170-89253629	Cpt1b|BC090627	carnitine palmitoyltransferase 1b, muscle|cDNA sequence BC090627	0.0002	0.272
2662	1418331_at	10.2296	9.798	0.0334	0.2516	0.4316	0.0403	chr11:120993680-121020796	1110031I02Rik|Hexdc	RIKEN cDNA 1110031I02 gene|hexosaminidase (glycosyl hydrolase family 20, catalytic domain) containing	0.0002	0.616
2667	1418336_at	6.5822	7.0724	0.3165	0.2011	0.4902	0.0467	chr8:126363958-126390006	Afg3l1	AFG3(ATPase family gene 3)-like 1 (yeast)	0	0.305
2672	1418341_at	9.4399	9.9631	0.1246	0.1891	0.5232	0.0052	chr8:126692098-126721924	Rab4a	RAB4A, member RAS oncogene family	0.0006	0.314
2686	1418355_at	7.3577	8.5161	0.2662	0.6879	1.1584	0.0363	chr7:116295517-116331835	Nucb2	nucleobindin 2	0	0.439
2700	1418369_at	12.7626	11.7144	0.0156	0.2061	1.0482	0.0019	chr10:127418120-127432986	Prim1	DNA primase, p49 subunit	0	0.332
2701	1418370_at	10.2311	9.0392	0.4152	0.5206	1.1919	0.0126	chr14:30037320-30040732	Tnnc1	troponin C, cardiac/slow skeletal	0.0005	0.349
2750	1418419_at	8.4768	9.2573	0.1949	0.2122	0.7805	0.0017	chr11:97898643-97902089	Fbxl20	F-box and leucine-rich repeat protein 20	0.0008	0.383
2763	1418432_at	8.8611	9.9877	0.1066	0.1756	1.1266	0.0001	chr1:87624611-87682748	Cab39	calcium binding protein 39	0.0003	0.228
2769	1418438_at	9.3136	7.363	0.2165	0.7247	1.9506	0.0093	chr3:122887093-122891528	4933405D12Rik|Fabp2	RIKEN cDNA 4933405D12 gene|fatty acid binding protein 2, intestinal	0.0004	0.265
2770	1418439_at	12.466	11.6582	0.052	0.3275	0.8078	0.0147	chr10:94910388-94930211	Mrpl42	mitochondrial ribosomal protein L42	0.0005	0.402
2781	1418450_at	7.3423	8.1396	0.2076	0.3805	0.7973	0.0163	chr9:57954403-57957320	Islr	immunoglobulin superfamily containing leucine-rich repeat	0.0009	0.275
2789	1418458_at	10.4639	10.7927	0.0833	0.119	0.3288	0.0052	chr5:122683016-122705523	Anapc7	anaphase promoting complex subunit 7	0.0003	0.41
2800	1418469_at	6.5031	8.8191	0.2301	0.3659	2.316	0.0001	chr16:76172334-76255625	Nrip1	nuclear receptor interacting protein 1	0.001	0.367
2830	1418499_a_at	6.1532	8.3943	0.1109	0.8487	2.2411	0.0125	chr7:100052780-100058951	Kcne3	potassium voltage-gated channel, Isk-related subfamily, gene 3	0.0001	0.61
2832	1418501_a_at	10.7935	10.6396	0.066	0.0655	0.1539	0.0162	chr15:41619588-41691119	Oxr1	oxidation resistance 1	0.001	0.322
2854	1418523_at	7.253	7.878	0.2811	0.1637	0.625	0.0129	chr9:108461364-108506768	Arih2	ariadne homolog 2 (Drosophila)	0.0001	0.269
2868	1418537_at	6.7466	7.5715	0.2329	0.2108	0.8249	0.002	chr7:4448042-4469280	Isoc2b	isochorismatase domain containing 2b	0.0015	0.292
2872	1418541_at	8.4202	7.8926	0.2073	0.0936	0.5276	0.0088	chr12:4214583-4241569	Adcy3|Cenpo	adenylate cyclase 3|centromere protein O	0.0004	0.329
2901	1418570_at	8.5068	9.4211	0.3074	0.19	0.9143	0.0039	chr1:173902511-173919380	Ncstn|Copa	nicastrin|coatomer protein complex subunit alpha	0.0002	0.504
2909	1418578_at	7.0847	7.601	0.2163	0.2576	0.5163	0.0228	chr10:128123079-128147005	Pmel|Dgka	premelanosome protein|diacylglycerol kinase, alpha	0.0016	0.367
2912	1418581_a_at	8.1186	8.7327	0.1369	0.2265	0.6141	0.0058	chr11:3244258-3309179	Limk2	LIM motif-containing protein kinase 2	0.0006	0.337
2913	1418582_at	7.42	9.0988	0.4527	0.6673	1.6788	0.0078	chr8:125516031-125585067	Cbfa2t3	core-binding factor, runt domain, alpha subunit 2, translocated to, 3 (human)	0.0002	0.2
2922	1418591_at	10.2721	8.938	0.0747	0.6104	1.3341	0.0213	chr9:54497695-54513545	Dnaja4	DnaJ (Hsp40) homolog, subfamily A, member 4	0.0004	0.221
2923	1418592_at	9.1408	8.1544	0.1553	0.4359	0.9864	0.0149	chr9:54497695-54513545	Dnaja4	DnaJ (Hsp40) homolog, subfamily A, member 4	0.0004	0.221
2925	1418594_a_at	7.2864	8.8843	0.3309	0.3153	1.5979	0.0004	chr12:4257420-4491183	Ncoa1	nuclear receptor coactivator 1	0.0015	0.487
2947	1418616_at	9.8355	9.1466	0.2027	0.134	0.6889	0.0021	chr5:140043995-140055126	Mafk	v-maf musculoaponeurotic fibrosarcoma oncogene family, protein K (avian)	0.0009	0.35
2950	1418619_at	6.878	4.3868	0.2595	1.3684	2.4912	0.0334	chr9:20782491-20789438	Icam5|Mir1900	intercellular adhesion molecule 5, telencephalin|microRNA 1900	0.0004	0.429
2958	1418627_at	12.6276	13.2845	0.1113	0.1091	0.6569	0.0002	chr3:122237617-122258965	Gclm	glutamate-cysteine ligase, modifier subunit	0.0002	0.307
2960	1418629_a_at	11.4208	11.7833	0.0314	0.2172	0.3625	0.043	chr4:129216110-129244609	Khdrbs1	KH domain containing, RNA binding, signal transduction associated 1	0.0003	0.182
2977	1418646_at	8.0505	8.4485	0.2519	0.1584	0.398	0.0436	chr17:35587903-35597515	Gnl1	guanine nucleotide binding protein-like 1	0.0001	0.189
2986	1418655_at	7.5863	8.735	0.3673	0.4007	1.1487	0.0056	chr10:126568779-126575533	B4galnt1|Slc26a10	beta-1,4-N-acetyl-galactosaminyl transferase 1|solute carrier family 26, member 10	0.0013	0.376
2987	1418656_at	12.1689	11.6598	0.0666	0.0763	0.5091	0.0001	chr6:56630640-56634272	Lsm5	LSM5 homolog, U6 small nuclear RNA associated (S. cerevisiae)	0.0001	0.335
3005	1418674_at	5.1804	6.7329	0.6564	0.8928	1.5525	0.0341	chr15:6760788-6822184	Osmr	oncostatin M receptor	0.0002	0.1
3011	1418680_at	12.4051	11.9701	0.0087	0.1032	0.435	0.0034	chr16:17244950-17257134	Pi4ka|Serpind1	phosphatidylinositol 4-kinase, catalytic, alpha polypeptide|serine (or cysteine) peptidase inhibitor, clade D, member 1	0.0009	0.362
3031	1418700_at	10.8313	10.6093	0.0539	0.0558	0.222	0.0012	chr5:65670631-65688343	Lias	lipoic acid synthetase	0.0002	0.378
3033	1418702_a_at	10.2769	9.7628	0.0971	0.2646	0.5141	0.0239	chr8:73433283-73435737	2810428I15Rik	RIKEN cDNA 2810428I15 gene	0.0003	0.442
3047	1418716_at	8.1143	7.6419	0.1006	0.2931	0.4724	0.0422	chr6:92138961-92149515	Mrps25	mitochondrial ribosomal protein S25	0.0006	0.371
3050	1418719_at	10.1834	9.7821	0.0947	0.0407	0.4013	0.0014	chr8:74179749-74201579	Haus8	4HAUS augmin-like complex, subunit 8	0.001	0.286
3095	1418764_a_at	9.2021	8.7217	0.1739	0.3067	0.4804	0.0439	chr1:187032962-187058560	Bpnt1	bisphosphate 3'-nucleotidase 1	0.0009	0.26
3096	1418765_at	9.8365	8.7465	0.1385	0.5582	1.09	0.0263	chr11:46513431-46532962	Timd2	T cell immunoglobulin and mucin domain containing 2	0.0002	0.286
3097	1418766_s_at	10.2869	9.1301	0.1695	0.3537	1.1568	0.0033	chr11:46513431-46532962	Timd2	T cell immunoglobulin and mucin domain containing 2	0.0002	0.286
3112	1418781_at	8.1744	8.6507	0.2031	0.1945	0.4763	0.0148	chr11:114998919-115003475	Nat9	N-acetyltransferase 9 (GCN5-related, putative)	0.0008	0.243
3148	1418817_at	9.9486	9.6701	0.0466	0.0892	0.2785	0.0036	chr18:67330727-67333255	Gnal|Chmp1b	guanine nucleotide binding protein, alpha stimulating, olfactory type|charged multivesicular body protein 1B	0.0005	0.381
3172	1418841_s_at	10.91	11.1623	0.1021	0.1061	0.2523	0.0141	chr4:154468682-154493738	Cdk11b	cyclin-dependent kinase 11B	0.0007	0.353
3175	1418844_at	9.4775	9.608	0.0374	0.0522	0.1305	0.0081	chr9:50527515-50595869	Alg9	asparagine-linked glycosylation 9 homolog (yeast, alpha 1,2 mannosyltransferase)	0.0002	0.313
3176	1418845_at	11.2097	10.7164	0.2096	0.2148	0.4933	0.0167	chr18:32266135-32281214	Proc	protein C	0.0007	0.326
3191	1418860_a_at	9.0499	10.0031	0.1117	0.1385	0.9532	0.0001	chr15:100297126-100307198	Letmd1	LETM1 domain containing 1	0.0007	0.314
3193	1418862_at	8.8465	8.4979	0.0373	0.1605	0.3486	0.0197	chr2:6105736-6130305	Echdc3|A230108P19Rik	enoyl Coenzyme A hydratase domain containing 3|RIKEN cDNA A230108P19 gene	0	0.414
3224	1418893_at	10.1253	10.8469	0.1621	0.1596	0.7216	0.0007	chr17:34200412-34205469	Pbx2	pre B cell leukemia homeobox 2	0.0001	0.28
3225	1418894_s_at	8.3389	9.2422	0.1519	0.2713	0.9033	0.0026	chr17:34200412-34205469	Pbx2	pre B cell leukemia homeobox 2	0.0001	0.28
3236	1418905_at	10.3845	9.9053	0.0951	0.303	0.4792	0.0452	chr16:10325522-10338145	Nubp1|Fam18a	nucleotide binding protein 1|family with sequence similarity 18, member A	0.0011	0.451
3237	1418906_at	8.8981	7.87	0.1633	0.2768	1.0281	0.0015	chr16:10325522-10338145	Nubp1|Fam18a	nucleotide binding protein 1|family with sequence similarity 18, member A	0.0011	0.451
3240	1418909_at	14.1962	12.1034	0.09	0.2664	2.0928	0.0002	chr4:118673389-118687943	Ermap	erythroblast membrane-associated protein	0.0002	0.479
3263	1418932_at	6.3698	8.3773	0.5166	0.9632	2.0075	0.0167	chr13:52979640-52993450	Nfil3	nuclear factor, interleukin 3, regulated	0.0001	0.13
3277	1418946_at	9.2596	10.6263	0.0693	0.7536	1.3667	0.0355	chr15:66935955-67006373	St3gal1	ST3 beta-galactoside alpha-2,3-sialyltransferase 1	0.0011	0.233
3279	1418948_at	6.7629	4.5582	0.2646	0.6171	2.2047	0.0026	chr6:28377798-28388632	Fscn3	fascin homolog 3, actin-bundling protein, testicular (Strongylocentrotus purpuratus)	0.0001	0.301
3292	1418961_at	10.7234	9.727	0.1057	0.1276	0.9964	0	chr4:140338587-140350424	Necap2	NECAP endocytosis associated 2	0.0007	0.369
3293	1418962_at	11.3869	10.3258	0.1204	0.1158	1.0611	0	chr4:140338587-140350424	Necap2	NECAP endocytosis associated 2	0.0007	0.369
3301	1418970_a_at	9.8589	10.2808	0.0804	0.2605	0.4219	0.0425	chr3:145861686-145871744	Bcl10	B cell leukemia/lymphoma 10	0.0004	0.515
3302	1418971_x_at	9.6098	9.9576	0.1513	0.2197	0.3478	0.045	chr3:145861686-145871744	Bcl10	B cell leukemia/lymphoma 10	0.0004	0.515
3303	1418972_at	9.2935	9.7819	0.1124	0.2078	0.4884	0.0107	chr3:145861686-145871744	Bcl10	B cell leukemia/lymphoma 10	0.0004	0.515
3306	1418975_at	7.6908	6.919	0.2288	0.3885	0.7718	0.0196	chr9:108665596-108675675	Nckipsd	NCK interacting protein with SH3 domain	0.0004	0.114
3307	1418976_s_at	10.5011	9.3534	0.1684	0.2915	1.1477	0.0012	chr14:54708122-54712475	2610027L16Rik|Cideb	RIKEN cDNA 2610027L16 gene|cell death-inducing DNA fragmentation factor, alpha subunit-like effector B	0.0001	0.327
3311	1418980_a_at	7.9131	7.1653	0.1079	0.0888	0.7478	0	chr11:100391062-100397817	Cnp	2',3'-cyclic nucleotide 3' phosphodiesterase	0.001	0.36
3319	1418988_at	10.8201	10.5443	0.0679	0.1477	0.2758	0.0253	chr10:19549505-19597096	Pex7	peroxisomal biogenesis factor 7	0.0008	0.422
3330	1418999_at	9.8901	8.9509	0.1096	0.3817	0.9392	0.0126	chr11:59024536-59026934	2310033P09Rik	RIKEN cDNA 2310033P09 gene	0	0.652
3335	1419004_s_at	6.3361	7.6299	0.4936	0.7404	1.2938	0.0318	chr9:88521177-88529807	Bcl2a1d	B cell leukemia/lymphoma 2 related protein A1d	0.0016	0.237
3353	1419022_a_at	13.7466	14.3958	0.1793	0.149	0.6492	0.0016	chr4:149080751-149092672	Eno1	enolase 1, alpha non-neuron	0.001	0.298
3354	1419023_x_at	13.6974	14.232	0.0878	0.0765	0.5346	0.0001	chr4:149080751-149092672	Eno1	enolase 1, alpha non-neuron	0.001	0.298
3357	1419026_at	9.6503	10.2375	0.1044	0.2671	0.5872	0.0157	chr17:33519957-33526044	Daxx	Fas death domain-associated protein	0.0011	0.38
3358	1419027_s_at	10.4681	10.0682	0.0519	0.2146	0.3999	0.0301	chr5:114930401-114951957	Gltp	glycolipid transfer protein	0.0002	0.468
3374	1419043_a_at	7.2668	8.2886	0.3265	0.4938	1.0218	0.0171	chr18:60514585-60517998	Iigp1	interferon inducible GTPase 1	0	0.459
3377	1419046_at	8.9516	8.4325	0.1632	0.2502	0.5191	0.0168	chr15:76196152-76198683	Fam203a	family with sequence similarity 203, member A	0.0001	0.487
3399	1419068_at	10.1609	10.636	0.0237	0.0859	0.4751	0.0009	chr5:130471863-130499045	Rabgef1	RAB guanine nucleotide exchange factor (GEF) 1	0.0005	0.331
3400	1419069_at	9.0996	9.7056	0.0989	0.1786	0.606	0.0024	chr5:130471863-130499045	Rabgef1	RAB guanine nucleotide exchange factor (GEF) 1	0.0005	0.331
3422	1419091_a_at	11.9346	12.3687	0.0484	0.2672	0.4341	0.0452	chr9:69252815-69290953	Anxa2|Mir3109	annexin A2|microRNA 3109	0.0006	0.321
3426	1419095_a_at	13.5984	13.2295	0.0658	0.2083	0.3689	0.0328	chr17:34737052-34740105	Apom	apolipoprotein M	0.0014	0.347
3427	1419096_at	13.2837	12.8285	0.0829	0.2167	0.4552	0.0184	chr17:34737052-34740105	Apom	apolipoprotein M	0.0014	0.347
3429	1419098_at	8.2001	10.0171	0.101	0.1986	1.817	0	chr2:35135998-35159035	Stom	stomatin	0.0004	0.315
3430	1419099_x_at	8.1478	9.9895	0.0933	0.188	1.8417	0	chr2:35135998-35159035	Stom	stomatin	0.0004	0.315
3436	1419105_at	7.5736	6.6599	0.0813	0.3119	0.9137	0.0076	chr10:88883949-88936448	Nr1h4	nuclear receptor subfamily 1, group H, member 4	0.0003	0.381
3453	1419122_at	8	8.5189	0.2155	0.2934	0.5189	0.0321	chr10:126444885-126448410	Mettl1	methyltransferase like 1	0.0003	0.286
3456	1419125_at	9.1424	9.5855	0.1405	0.2556	0.4431	0.0315	chr1:34404303-34418329	Ptpn18	protein tyrosine phosphatase, non-receptor type 18	0.0007	0.293
3468	1419137_at	7.2515	8.0181	0.383	0.3269	0.7666	0.0234	chr15:89329049-89388028	Shank3	SH3/ankyrin domain gene 3	0.0011	0.397
3489	1419158_a_at	9.0224	9.308	0.0918	0.101	0.2856	0.0059	chr18:36902149-36918536	Hars|Hars2	histidyl-tRNA synthetase|histidyl-tRNA synthetase 2, mitochondrial (putative)	0.0007	0.314
3495	1419164_at	8.6656	9.5557	0.1827	0.2285	0.8901	0.0011	chr7:29803843-29816588	Zfp260	zinc finger protein 260	0.0002	0.378
3496	1419165_at	9.6445	10.3095	0.1838	0.3113	0.665	0.015	chr7:29803843-29816588	Zfp260	zinc finger protein 260	0.0002	0.378
3499	1419168_at	7.7781	9.1092	0.1511	0.0536	1.3311	0.0001	chr9:75172691-75195907	Mapk6	mitogen-activated protein kinase 6	0.0002	0.286
3500	1419169_at	10.4699	11.0753	0.0701	0.1476	0.6054	0.0013	chr9:75172691-75195907	Mapk6	mitogen-activated protein kinase 6	0.0002	0.286
3505	1419174_at	10.9788	10.3651	0.0494	0.2575	0.6137	0.0157	chr3:145875417-145882216	2410004B18Rik	RIKEN cDNA 2410004B18 gene	0.0004	0.515
3525	1419194_s_at	9.578	10.4024	0.1493	0.4483	0.8244	0.029	chr7:28146206-28155625	Gmfg	glia maturation factor, gamma	0.0002	0.473
3544	1419213_at	8.7922	9.7386	0.1526	0.1402	0.9464	0.0001	chr9:107438840-107442149	Nat6|Hyal3	N-acetyltransferase 6|hyaluronoglucosaminidase 3	0.0002	0.377
3546	1419215_at	5.4951	8.1349	0.5605	0.8284	2.6398	0.0028	chr1:58155015-58213146	Aox4	aldehyde oxidase 4	0.0002	0.433
3565	1419234_at	8.5296	9.3812	0.264	0.4771	0.8516	0.0286	chr10:119486668-119516011	Helb	helicase (DNA) B	0.0001	0.219
3589	1419258_at	12.5424	12.2772	0.0538	0.1525	0.2652	0.0337	chr1:4847779-4887990	Tcea1	transcription elongation factor A (SII) 1	0	0.332
3590	1419259_at	11.0916	12.0263	0.1436	0.0804	0.9347	0.0001	chr2:12994819-13189284	Rsu1	Ras suppressor protein 1	0.0009	0.537
3591	1419260_a_at	12.7789	12.2258	0.0862	0.2398	0.5531	0.014	chr2:129863089-129870828	Snrpb	small nuclear ribonucleoprotein B	0.0016	0.161
3596	1419265_at	8.388	8.6707	0.1151	0.1003	0.2827	0.0104	chr13:97489015-97516281	Poc5	POC5 centriolar protein homolog (Chlamydomonas)	0.0001	0.316
3607	1419276_at	6.7375	7.6514	0.097	0.2105	0.9139	0.0011	chr10:24330818-24401575	Enpp1	ectonucleotide pyrophosphatase/phosphodiesterase 1	0.0008	0.264
3608	1419277_at	8.0759	9.0111	0.1331	0.24	0.9352	0.0013	chr4:136866280-136928906	Usp48	ubiquitin specific peptidase 48	0.0009	0.207
3609	1419278_at	10.774	11.0963	0.0538	0.0687	0.3223	0.0004	chr4:136866280-136928906	Usp48	ubiquitin specific peptidase 48	0.0009	0.207
3629	1419298_at	8.9531	10.2767	0.0548	0.296	1.3236	0.0024	chr6:5171350-5206278	Pon3	paraoxonase 3	0.0011	0.364
3631	1419300_at	6.8164	8.5043	0.5083	0.0943	1.6879	0.0059	chr5:147871952-148036337	Flt1	FMS-like tyrosine kinase 1	0.0006	0.336
3644	1419313_at	8.024	9.2297	0.1907	0.103	1.2057	0.0002	chr15:98371223-98395800	Ccnt1|9330020H09Rik	cyclin T1|RIKEN cDNA 9330020H09 gene	0	0.413
3652	1419321_at	8.8483	7.9792	0.158	0.3358	0.8691	0.0081	chr8:13026017-13035785	F7	coagulation factor VII	0	0.427
3688	1419357_at	9.8759	9.3531	0.163	0.2373	0.5228	0.0135	chr6:87783784-87804439	Isy1	ISY1 splicing factor homolog (S. cerevisiae)	0	0.416
3690	1419359_at	8.3476	7.8444	0.1681	0.2252	0.5032	0.0133	chr11:102932340-102935815	Hexim1	hexamethylene bis-acetamide inducible 1	0.0017	0.271
3701	1419370_a_at	9.668	10.2226	0.0593	0.094	0.5546	0.0002	chr2:121184789-121198102	Mfap1a	microfibrillar-associated protein 1A	0.0017	0.448
3713	1419382_a_at	11.0966	9.9925	0.0371	0.27	1.1041	0.0034	chr14:54432927-54441642	Dhrs4	dehydrogenase/reductase (SDR family) member 4	0.0001	0.295
3728	1419397_at	11.4693	10.5572	0.05	0.1277	0.9121	0.0002	chrX:89557484-89884874	Pola1	polymerase (DNA directed), alpha 1	0.0005	0.346
3738	1419407_at	11.5865	10.738	0.143	0.1236	0.8485	0.0001	chr2:34805337-34883450	Hc	hemolytic complement	0.0006	0.367
3742	1419411_at	9.3873	6.666	0.0316	0.2795	2.7213	0.0003	chr10:127127426-127134717	Tac2	tachykinin 2	0.0017	0.386
3752	1419421_at	13.2027	10.1822	0.0817	0.7213	3.0205	0.0033	chr8:24523819-24616042	Ank1|Mir486|Mir3107	ankyrin 1, erythroid|microRNA 486|microRNA 3107	0.0004	0.292
3754	1419423_at	10.3818	10.8412	0.09	0.1487	0.4594	0.0033	chr10:86270996-86437824	Stab2	stabilin 2	0.0005	0.416
3759	1419428_a_at	8.6285	9.465	0.142	0.1812	0.8365	0.0004	chr11:119084052-119101545	Gaa	glucosidase, alpha, acid	0.0011	0.293
3772	1419441_at	15.5013	14.819	0.1218	0.095	0.6823	0.0002	chr5:115820465-115824726	Rplp0	ribosomal protein, large, P0	0.0003	0.267
3773	1419442_at	7.6333	7.002	0.1185	0.2199	0.6313	0.0049	chr15:34251263-34380863	Matn2|9430069I07Rik	matrilin 2|RIKEN cDNA 9430069I07 gene	0.0002	0.321
3777	1419446_at	6.6162	7.169	0.1802	0.3431	0.5528	0.0399	chr5:64439442-64630616	Tbc1d1	TBC1 domain family, member 1	0.0006	0.305
3778	1419447_s_at	7.7461	8.1631	0.1854	0.1884	0.417	0.0197	chr5:64439442-64630616	Tbc1d1	TBC1 domain family, member 1	0.0006	0.305
3780	1419449_a_at	9.5448	10.5991	0.1337	0.18	1.0543	0.0001	chr9:107472689-107493445	Gnai2	guanine nucleotide binding protein (G protein), alpha inhibiting 2	0.0015	0.176
3782	1419451_at	10.0875	9.9895	0.0613	0.0375	0.098	0.0419	chr10:80770001-80781604	Fzr1	fizzy/cell division cycle 20 related 1 (Drosophila)	0	0.65
3802	1419471_a_at	11.5866	11.0366	0.0993	0.102	0.55	0.0002	chr4:132804621-132818058	Nudc	nuclear distribution gene C homolog (Aspergillus)	0.0016	0.205
3803	1419472_s_at	12.5169	12.0767	0.0684	0.225	0.4402	0.0248	chr4:132804621-132818058	Nudc	nuclear distribution gene C homolog (Aspergillus)	0.0016	0.205
3812	1419481_at	8.1042	8.8379	0.1547	0.325	0.7337	0.0131	chr1:165898762-165917459	Sell	selectin, lymphocyte	0.0008	0.393
3813	1419482_at	6.2862	7.6843	0.4251	0.2949	1.3981	0.0024	chr6:122813562-122821776	C3ar1	complement component 3a receptor 1	0.0006	0.347
3814	1419483_at	5.4925	7.7316	0.4784	0.622	2.2391	0.0016	chr6:122813562-122821776	C3ar1	complement component 3a receptor 1	0.0006	0.347
3836	1419505_a_at	8.0881	9.3451	0.0674	0.5658	1.257	0.0204	chr13:13844227-13855415	Ggps1	geranylgeranyl diphosphate synthase 1	0.0008	0.293
3837	1419506_at	8.8494	9.9334	0.0732	0.224	1.084	0.0012	chr13:13844227-13855415	Ggps1	geranylgeranyl diphosphate synthase 1	0.0008	0.293
3839	1419508_at	7.8131	8.4053	0.1865	0.0494	0.5922	0.0059	chr13:34009861-34041157	Serpinb6a|Ripk1	serine (or cysteine) peptidase inhibitor, clade B, member 6a|receptor (TNFRSF)-interacting serine-threonine kinase 1	0.001	0.285
3847	1419516_at	10.413	10.6201	0.0417	0.0854	0.2071	0.01	chrX:70565752-70572869	Fam50a	family with sequence similarity 50, member A	0.0016	0.295
3875	1419544_at	10.8215	11.0495	0.0671	0.0448	0.228	0.0021	chr15:38606492-38637033	Atp6v1c1	ATPase, H+ transporting, lysosomal V1 subunit C1	0.0004	0.395
3876	1419545_a_at	11.9814	12.1862	0.0981	0.131	0.2048	0.0495	chr15:38606492-38637033	Atp6v1c1	ATPase, H+ transporting, lysosomal V1 subunit C1	0.0004	0.395
3880	1419549_at	8.6639	7.2878	0.48	0.4047	1.3761	0.005	chr10:24604636-24616932	Arg1	arginase, liver	0.0011	0.402
3889	1419558_at	7.8194	8.7265	0.0529	0.3757	0.9071	0.0159	chr1:134818635-134852935	Mdm4	transformed mouse 3T3 cell double minute 4	0.0001	0.279
3904	1419573_a_at	13.6754	12.0979	0.04	0.1632	1.5775	0.0002	chr15:78753979-78757450	Lgals1	lectin, galactose binding, soluble 1	0	0.86
3920	1419589_at	8.5926	10.0994	0.2595	0.4259	1.5068	0.0018	chr2:148128080-148135001	Cd93	CD93 antigen	0.0017	0.327
3940	1419609_at	7.6085	8.4866	0.183	0.5075	0.8781	0.0341	chr9:123810921-123817490	Ccr1	chemokine (C-C motif) receptor 1	0.0004	0.56
3966	1419635_at	8.7131	9.646	0.0604	0.3173	0.9329	0.0085	chr13:120581631-120604993	4833420G17Rik	RIKEN cDNA 4833420G17 gene	0	0.297
3967	1419636_at	9.3	9.6522	0.062	0.1908	0.3522	0.0289	chr13:120581631-120604993	4833420G17Rik	RIKEN cDNA 4833420G17 gene	0	0.297
3968	1419637_s_at	10.4565	10.8889	0.0977	0.1607	0.4324	0.006	chr13:120581631-120604993	4833420G17Rik	RIKEN cDNA 4833420G17 gene	0	0.297
3981	1419650_at	10.9783	11.4516	0.1089	0.0434	0.4733	0.0014	chr15:12062577-12130408	Zfr|Mir1898	zinc finger RNA binding protein|microRNA 1898	0.0001	0.302
4001	1419670_at	10.111	9.2762	0.0976	0.2099	0.8348	0.0016	chr10:76019363-76033277	Ftcd	formiminotransferase cyclodeaminase	0.001	0.421
4047	1419716_a_at	7.0559	8.8164	0.6201	0.0998	1.7605	0.0098	chr1:167712131-167839353	Pou2f1	POU domain, class 2, transcription factor 1	0.0014	0.325
4053	1419722_at	7.7391	8.4998	0.2766	0.3859	0.7607	0.0212	chr7:43665618-43671865	Klk8	kallikrein related-peptidase 8	0	0.342
4072	1419741_at	11.3282	10.6215	0.1774	0.2428	0.7067	0.0042	chr14:51082388-51119191	Rpgrip1|Supt16h	retinitis pigmentosa GTPase regulator interacting protein 1|suppressor of Ty 16 homolog (S. cerevisiae)	0.0015	0.264
4073	1419742_at	9.8088	10.4639	0.1532	0.0986	0.6551	0.0007	chr2:130837756-130851495	1700037H04Rik	RIKEN cDNA 1700037H04 gene	0.0007	0.352
4074	1419743_s_at	10.6957	10.1144	0.1338	0.1958	0.5813	0.0038	chr9:21297322-21339869	Carm1|Yipf2	coactivator-associated arginine methyltransferase 1|Yip1 domain family, member 2	0.0001	0.333
4083	1419752_at	8.4306	9.2027	0.112	0.1508	0.7721	0.0003	chr4:41159658-41214663	Nfx1|Mir3094	nuclear transcription factor, X-box binding 1|microRNA 3094	0.0001	0.33
4084	1419753_at	7.8448	8.7177	0.1436	0.1586	0.8729	0.0002	chr4:41159658-41214663	Nfx1|Mir3094	nuclear transcription factor, X-box binding 1|microRNA 3094	0.0001	0.33
4097	1419766_at	8.0854	7.6415	0.2065	0.157	0.4439	0.0157	chr17:31572956-31584488	Sik1	salt inducible kinase 1	0.0017	0.236
4143	1419812_s_at	12.5647	11.9281	0.1223	0.1828	0.6366	0.0019	chr11:101094060-101094852	Ccdc56	coiled-coil domain containing 56	0.0002	0.338
4166	1419835_s_at	8.3574	9.2627	0.1272	0.2227	0.9053	0.0011	chr15:75998228-75998580	Plec	plectin	0.0003	0.346
4189	1419867_a_at	8.4214	9.0801	0.0592	0.3598	0.6587	0.0334	chr18:36764297-36768961	Ankhd1	ankyrin repeat and KH domain containing 1	0.0004	0.263
4254	1419935_s_at	8.0358	8.9738	0.2197	0.1424	0.938	0.0007	chr8:98340678-98341298	Csnk2a2	casein kinase 2, alpha prime polypeptide	0.0009	0.349
4263	1419944_at	7.6514	6.0198	0.1215	0.5412	1.6316	0.0075	chr13:101879825-101881535	Ccnb1	cyclin B1	0.0001	0.382
4290	1419971_s_at	8.8113	9.7976	0.1176	0.2778	0.9863	0.0027	chr16:45060588-45061179	Slc35a5	solute carrier family 35, member A5	0.0005	0.409
4294	1419975_at	9.5634	8.5102	0.1355	0.153	1.0532	0.0001	chr4:107541773-107542366	Scp2	sterol carrier protein 2, liver	0.0001	0.392
4331	1420012_at	8.7977	8.0058	0.2798	0.2081	0.7919	0.0048	chr11:5425326-5425873	Xbp1	X-box binding protein 1	0.0012	0.117
4352	1420033_s_at	11.0547	10.8896	0.0826	0.0597	0.1651	0.0203	chr7:138720546-138721071	Ppp2r2d	protein phosphatase 2, regulatory subunit B, delta isoform	0.0017	0.24
4365	1420046_s_at	10.7966	11.1718	0.0857	0.0812	0.3752	0.0007	chr15:76181133-76181627	Maf1	MAF1 homolog (S. cerevisiae)	0.0003	0.414
4373	1420054_s_at	7.5349	7.8804	0.0736	0.1901	0.3455	0.0289	chr2:164967759-164968235	Slc35c2	solute carrier family 35, member C2	0.0014	0.511
4407	1420088_at	11.3412	12.5467	0.1113	0.6694	1.2055	0.0349	chr12:56407539-56407974	Nfkbia	nuclear factor of kappa light polypeptide gene enhancer in B cells inhibitor, alpha	0.0013	0.32
4442	1420123_at	8.8778	9.3983	0.1364	0.1779	0.5205	0.0042	chr9:108161051-108161453	Tcta	T cell leukemia translocation altered gene	0.0005	0.313
4443	1420124_s_at	8.6602	9.0827	0.1761	0.1245	0.4225	0.0096	chr9:108161051-108161453	Tcta	T cell leukemia translocation altered gene	0.0005	0.313
4451	1420132_s_at	7.3891	6.249	0.1618	0.407	1.1401	0.0068	chr10:77042059-77042447	Pttg1ip	pituitary tumor-transforming 1 interacting protein	0.0013	0.447
4461	1420142_s_at	11.629	10.929	0.0962	0.4371	0.7	0.046	chr10:127960713-127961082	Pa2g4	proliferation-associated 2G4	0.0002	0.395
4480	1420161_at	6.6176	8.2387	0.4331	0.0905	1.6211	0.0039	chr10:117191506-117191843	Nup107	nucleoporin 107	0.0008	0.304
4642	1420336_at	6.7441	5.6878	0.3364	0.4791	1.0563	0.0136	chr10:79745867-79751574	Adamtsl5	ADAMTS-like 5	0.0003	0.222
4680	1420374_at	8.6252	9.0236	0.2185	0.1457	0.3984	0.0274	chr6:122785802-122810982	Foxj2	forkhead box J2	0.0006	0.347
4700	1420394_s_at	8.4944	10.2727	0.1942	0.9936	1.7783	0.0348	chr10:51179389-51185028	Lilrb4	leukocyte immunoglobulin-like receptor, subfamily B, member 4	0.0001	0.316
4713	1420407_at	6.4124	7.494	0.4989	0.6849	1.0816	0.047	chr14:54720037-54722560	Ltb4r1	leukotriene B4 receptor 1	0.0006	0.428
4714	1420408_a_at	6.7779	8.7858	0.1273	0.318	2.0079	0.0003	chr6:142545930-142659537	Abcc9|5330439B14Rik	ATP-binding cassette, sub-family C (CFTR/MRP), member 9|RIKEN cDNA 5330439B14 gene	0.0006	0.249
4733	1420427_a_at	8.9113	9.4843	0.1446	0.3713	0.573	0.0467	chr7:133559375-133615146	Bccip|Dhx32	BRCA2 and CDKN1A interacting protein|DEAH (Asp-Glu-Ala-His) box polypeptide 32	0.0015	0.149
4778	1420472_at	9.8493	10.1276	0.08	0.1793	0.2783	0.0452	chr6:35439008-35469982	Mtpn	myotrophin	0.0008	0.163
4779	1420473_at	12.3471	12.6313	0.1295	0.0844	0.2842	0.0136	chr6:35439008-35469982	Mtpn	myotrophin	0.0008	0.163
4780	1420474_at	11.836	12.2967	0.035	0.1035	0.4607	0.0015	chr6:35439008-35469982	Mtpn	myotrophin	0.0008	0.163
4781	1420475_at	10.6864	11.3524	0.1064	0.2267	0.666	0.005	chr6:35439008-35469982	Mtpn	myotrophin	0.0008	0.163
4787	1420481_at	7.9648	8.6878	0.2401	0.1193	0.723	0.0043	chr1:36457352-36472607	Cnnm3	cyclin M3	0.0001	0.296
4789	1420483_at	6.9837	7.2076	0.0555	0.0968	0.2239	0.0112	chr1:36457352-36472607	Cnnm3	cyclin M3	0.0001	0.296
4794	1420488_at	9.2766	8.6188	0.2618	0.3771	0.6578	0.0326	chr1:162031904-162037113	Mrps14	mitochondrial ribosomal protein S14	0.0006	0.395
4795	1420489_at	12.5148	11.9983	0.1043	0.1684	0.5165	0.0034	chr1:162031904-162037113	Mrps14	mitochondrial ribosomal protein S14	0.0006	0.395
4799	1420493_a_at	10.1467	10.7097	0.0905	0.2128	0.563	0.008	chr11:120426176-120434027	Pcyt2	phosphate cytidylyltransferase 2, ethanolamine	0.0003	0.366
4800	1420494_x_at	14.1647	13.7221	0.0743	0.1076	0.4426	0.0008	chr5:125675634-125677994	Ubc	ubiquitin C	0.0006	0.37
4805	1420499_at	7.9953	8.9039	0.2165	0.2805	0.9086	0.0026	chr14:46075772-46111314	Gch1	GTP cyclohydrolase 1	0.0005	0.287
4811	1420505_a_at	7.605	8.1991	0.2337	0.2085	0.5941	0.0093	chr2:32609969-32669175	Stxbp1	syntaxin binding protein 1	0.0002	0.352
4832	1420526_at	6.9084	9.2119	0.2479	0.4188	2.3035	0.0003	chr16:58403273-58409333	Dcbld2	discoidin, CUB and LCCL domain containing 2	0.0007	0.218
4859	1420553_x_at	13.7821	12.8934	0.1555	0.279	0.8887	0.0031	chr12:104254638-104261526	Serpina1a	serine (or cysteine) peptidase inhibitor, clade A, member 1A	0	0.276
4876	1420570_x_at	11.0255	10.2651	0.2583	0.2176	0.7604	0.0044	chr12:105592092-105596662	Tcl1b3	T cell leukemia/lymphoma 1B, 3	0.0016	0.464
4925	1420619_a_at	10.2528	10.6222	0.1148	0.1704	0.3694	0.0143	chr10:80962683-80969293	Aes	amino-terminal enhancer of split	0.0006	0.338
4955	1420649_at	7.7617	8.4544	0.1287	0.1555	0.6927	0.0005	chr8:111603772-111847066	Zfhx3|Mir3108	zinc finger homeobox 3|microRNA 3108	0.0006	0.314
4956	1420650_at	5.1814	7.1339	0.1215	0.3826	1.9525	0.001	chr8:111603772-111847066	Zfhx3|Mir3108	zinc finger homeobox 3|microRNA 3108	0.0006	0.314
4963	1420657_at	7.0692	5.8719	0.2748	0.4379	1.1973	0.0055	chr7:100347072-100360816	Ucp3	uncoupling protein 3 (mitochondrial, proton carrier)	0	0.523
4979	1420673_a_at	9.5921	8.757	0.2112	0.2916	0.8351	0.0045	chr14:7019266-7053081	Acox2	acyl-Coenzyme A oxidase 2, branched chain	0.0003	0.304
4981	1420675_at	6.3241	7.4208	0.46	0.118	1.0967	0.0145	chr5:138372412-138385523	Zfp113	zinc finger protein 113	0.0011	0.352
4988	1420682_at	5.6214	6.7431	0.206	0.2698	1.1217	0.0008	chr11:69600230-69612130	Chrnb1	cholinergic receptor, nicotinic, beta polypeptide 1 (muscle)	0.0015	0.352
4991	1420685_at	7.986	9.5427	0.074	0.2584	1.5567	0.0007	chr15:80450737-80477553	Grap2	GRB2-related adaptor protein 2	0.0006	0.434
4999	1420693_at	6.6727	7.9259	0.344	0.2064	1.2532	0.0016	chr17:70924377-71031713	Myom1	myomesin 1	0.0001	0.558
5013	1420707_a_at	9.2774	8.9654	0.1485	0.1859	0.312	0.0413	chr9:107809074-107830371	Traip	TRAF-interacting protein	0.0005	0.51
5018	1420712_a_at	9.4951	9.9998	0.1751	0.0436	0.5047	0.0082	chr7:30807484-30824035	Hpn	hepsin	0.0002	0.456
5037	1420731_a_at	9.7104	10.3958	0.0858	0.4011	0.6854	0.0389	chr10:110324285-110343605	Csrp2	cysteine and glycine-rich protein 2	0.0016	0.36
5114	1420808_at	14.0127	13.5492	0.0855	0.0602	0.4635	0.0002	chr14:30988920-31008379	Ncoa4	nuclear receptor coactivator 4	0.0007	0.354
5124	1420818_at	7.6756	8.9597	0.215	0.3256	1.2841	0.001	chr15:66610487-66642391	Tg|Sla	thyroglobulin|src-like adaptor	0.0002	0.289
5125	1420819_at	8.9632	10.5044	0.1733	0.3379	1.5412	0.0008	chr15:66610487-66642391	Tg|Sla	thyroglobulin|src-like adaptor	0.0002	0.289
5139	1420833_at	6.604	7.6536	0.2127	0.239	1.0496	0.0006	chr11:68904704-68908581	Vamp2	vesicle-associated membrane protein 2	0.0017	0.34
5140	1420834_at	7.9718	8.8166	0.1237	0.1673	0.8448	0.0003	chr11:68904704-68908581	Vamp2	vesicle-associated membrane protein 2	0.0017	0.34
5147	1420841_at	7.5448	8.438	0.1389	0.3038	0.8932	0.0051	chr4:117706144-117789333	Ptprf	protein tyrosine phosphatase, receptor type, F	0.0003	0.402
5149	1420843_at	9.2044	10.5428	0.169	0.1944	1.3384	0.0001	chr4:117706144-117789333	Ptprf	protein tyrosine phosphatase, receptor type, F	0.0003	0.402
5158	1420852_a_at	8.0163	8.7275	0.0873	0.3223	0.7112	0.018	chr11:22734739-22759716	B3gnt2	UDP-GlcNAc:betaGal beta-1,3-N-acetylglucosaminyltransferase 2	0.0004	0.216
5171	1420865_at	10.4837	9.9695	0.16	0.236	0.5142	0.0141	chr17:69288746-69295654	Zfp161	zinc finger protein 161	0.0009	0.483
5172	1420866_at	9.415	9.1073	0.1551	0.1281	0.3077	0.0233	chr17:69288746-69295654	Zfp161	zinc finger protein 161	0.0009	0.483
5173	1420867_at	12.0909	11.7789	0.1209	0.1374	0.312	0.0147	chr5:124801388-124810382	Tmed2	transmembrane emp24 domain trafficking protein 2	0.0013	0.381
5177	1420871_at	8.2791	9.637	0.2269	0.2022	1.3579	0.0001	chr3:82117931-82160612	Gucy1b3	guanylate cyclase 1, soluble, beta 3	0.0016	0.286
5178	1420872_at	9.0127	10.5442	0.0846	0.4416	1.5315	0.0051	chr3:82117931-82160612	Gucy1b3	guanylate cyclase 1, soluble, beta 3	0.0016	0.286
5202	1420896_at	10.1201	11.1559	0.0514	0.2095	1.0358	0.0015	chr2:120259111-120292704	Snap23	synaptosomal-associated protein 23	0	0.383
5203	1420897_at	10.8275	11.9618	0.1738	0.258	1.1343	0.0006	chr2:120259111-120292704	Snap23	synaptosomal-associated protein 23	0	0.383
5204	1420898_at	8.5993	9.6943	0.1413	0.374	1.095	0.0061	chr2:120259111-120292704	Snap23	synaptosomal-associated protein 23	0	0.383
5207	1420901_a_at	9.4127	10.5364	0.074	0.1603	1.1237	0.0002	chr10:61664460-61775240	Hk1|2210417K05Rik	hexokinase 1|RIKEN cDNA 2210417K05 gene	0.0012	0.609
5221	1420915_at	7.8801	8.7855	0.3382	0.4734	0.9054	0.0237	chr1:52063982-52105552	Stat1	signal transducer and activator of transcription 1	0.0002	0.36
5225	1420919_at	11.476	11.1731	0.0506	0.0957	0.3029	0.0034	chr1:9783356-9886064	Sgk3	serum/glucocorticoid regulated kinase 3	0.0009	0.279
5226	1420920_a_at	11.3813	12.3384	0.2871	0.0921	0.9571	0.0044	chr11:59028244-59029720	Arf1	ADP-ribosylation factor 1	0	0.652
5235	1420929_at	7.8552	9.0768	0.1407	0.2553	1.2216	0.0005	chr4:56904989-56959249	Ctnnal1	catenin (cadherin associated protein), alpha-like 1	0.0004	0.331
5236	1420930_s_at	8.5869	10.1766	0.0847	0.4488	1.5897	0.0048	chr4:56904989-56959249	Ctnnal1	catenin (cadherin associated protein), alpha-like 1	0.0004	0.331
5237	1420931_at	6.2364	7.945	0.5556	0.3023	1.7086	0.0037	chr14:32209783-32276250	Mapk8	mitogen-activated protein kinase 8	0.0012	0.323
5238	1420932_at	8.8267	9.3094	0.1539	0.0989	0.4827	0.003	chr14:32209783-32276250	Mapk8	mitogen-activated protein kinase 8	0.0012	0.323
5259	1420953_at	11.4293	10.9096	0.0491	0.0838	0.5197	0.0001	chr5:34890680-34949165	Add1	adducin 1 (alpha)	0	0.323
5262	1420956_at	9.2667	9.6846	0.0844	0.0689	0.4179	0.0003	chr18:34345137-34444776	Gm10548|Apc	ribosomal protein L29 pseudogene|adenomatosis polyposis coli	0.0006	0.427
5280	1420974_at	6.4702	8.3893	0.3908	0.1518	1.9191	0.0009	chr14:54612851-54614560	Mdp1	magnesium-dependent phosphatase 1	0.0003	0.173
5329	1421023_at	8.8925	9.8939	0.1519	0.1946	1.0014	0.0003	chr7:116128402-116209201	Pik3c2a	phosphatidylinositol 3-kinase, C2 domain containing, alpha polypeptide	0.0006	0.319
5337	1421031_a_at	7.8087	9.3141	0.249	0.885	1.5054	0.0377	chr6:29222666-29225452	Hilpda	hypoxia inducible lipid droplet associated	0.0012	0.307
5344	1421038_a_at	11.6071	8.7475	0.0303	0.1988	2.8596	0.0001	chr7:24079156-24093623	Kcnn4	potassium intermediate/small conductance calcium-activated channel, subfamily N, member 4	0.0005	0.251
5347	1421041_s_at	5.8556	7.1159	0.6486	0.2412	1.2603	0.0238	chr9:78116724-78132849	Gsta2	glutathione S-transferase, alpha 2 (Yc2)	0	0.288
5371	1421065_at	9.5437	10.2186	0.0817	0.2411	0.6749	0.0076	chr19:29318451-29379077	Jak2	Janus kinase 2	0.0001	0.351
5403	1421097_at	8.5284	8.0279	0.2005	0.3032	0.5005	0.0384	chr2:29993522-29996078	Endog|D2Wsu81e	endonuclease G|DNA segment, Chr 2, Wayne State University 81, expressed	0.0005	0.468
5427	1421121_at	7.3089	8.2765	0.1977	0.1059	0.9676	0.0005	chr11:61688545-61746447	Akap10	A kinase (PRKA) anchor protein 10	0.0015	0.24
5446	1421140_a_at	7.3308	8.9334	0.3396	0.2565	1.6026	0.0004	chr6:98894794-99231995	Foxp1	forkhead box P1	0	0.241
5447	1421141_a_at	7.4402	8.6621	0.2674	0.2966	1.2219	0.0009	chr6:98894794-99231995	Foxp1	forkhead box P1	0	0.241
5448	1421142_s_at	7.0694	8.3992	0.3327	0.2619	1.3298	0.0009	chr6:98894794-99231995	Foxp1	forkhead box P1	0	0.241
5450	1421144_at	14.3236	12.2946	0.0302	0.2372	2.029	0.0004	chr14:51032869-51082884	Rpgrip1|Supt16h	retinitis pigmentosa GTPase regulator interacting protein 1|suppressor of Ty 16 homolog (S. cerevisiae)	0.0015	0.264
5453	1421147_at	8.235	9.8075	0.2891	0.168	1.5725	0.0003	chr8:109959034-109985656	Terf2	telomeric repeat binding factor 2	0.0012	0.298
5457	1421151_a_at	6.6065	8.0193	0.6006	0.3786	1.4128	0.0103	chr4:140573345-140601454	Epha2	Eph receptor A2	0.0009	0.263
5511	1421205_at	7.7272	8.8575	0.1825	0.3827	1.1303	0.0049	chr9:53201543-53296361	Atm	ataxia telangiectasia mutated homolog (human)	0.0002	0.273
5539	1421233_at	7.7399	8.2903	0.152	0.3296	0.5504	0.036	chr17:31293510-31335518	Pknox1	Pbx/knotted 1 homeobox	0.0003	0.256
5573	1421267_a_at	8.0669	10.4149	0.236	0.2204	2.348	0	chr10:17412658-17414204	Cited2	Cbp/p300-interacting transactivator, with Glu/Asp-rich carboxy-terminal domain, 2	0.0016	0.414
5591	1421285_at	4.7188	6.7248	0.8627	0.1594	2.006	0.017	chr19:41327418-41438404	Pik3ap1	phosphoinositide-3-kinase adaptor protein 1	0.0003	0.289
5598	1421292_a_at	10.4183	10.8274	0.0574	0.1012	0.4091	0.0011	chr2:25021725-25033407	Cobra1	cofactor of BRCA1	0.0001	0.423
5623	1421317_x_at	11.9297	11.7928	0.0829	0.0709	0.1369	0.0468	chr10:20814410-20842402	Myb	myeloblastosis oncogene	0.0002	0.232
5694	1421388_at	6.9178	7.6696	0.2697	0.2154	0.7518	0.0054	chr3:88228353-88254761	Mef2d	myocyte enhancer factor 2D	0	0.417
5699	1421393_at	6.8787	6.202	0.2521	0.4423	0.6767	0.0472	chr7:45700821-45735171	Grin2d	glutamate receptor, ionotropic, NMDA2D (epsilon 4)	0.0006	0.41
5708	1421402_at	9.3604	10.197	0.0646	0.2003	0.8366	0.002	chr17:83614488-83712924	Mta3	metastasis associated 3	0.0002	0.46
5711	1421405_at	4.8495	7.0375	0.8083	0.5361	2.188	0.0057	chr7:6279824-6300515	Zim1	zinc finger, imprinted 1	0.0003	0.285
5731	1421425_a_at	5.8395	6.7486	0.4364	0.2733	0.9091	0.0165	chr17:43416307-43502567	Rcan2	regulator of calcineurin 2	0.0014	0.231
5818	1421512_at	7.1145	8.1205	0.6517	0.3959	1.006	0.0465	chr2:155682357-155690314	Cep250	centrosomal protein 250	0.0005	0.17
5856	1421550_a_at	7.4497	8.5965	0.3851	0.2469	1.1468	0.0038	chr7:104118318-104210602	Trim34a|Trim12a|LOC622070|Trim34b	tripartite motif-containing 34A|tripartite motif-containing 12A|uncharacterized LOC622070|tripartite motif-containing 34B	0.0012	0.248
5863	1421557_x_at	11.1979	10.5722	0.0776	0.2068	0.6257	0.0055	chr15:77742301-77756212	Txn2	thioredoxin 2	0.0003	0.352
5869	1421563_at	8.0263	7.4434	0.2206	0.2584	0.5829	0.0145	chr8:23459265-23525621	Atp7b	ATPase, Cu++ transporting, beta polypeptide	0.0002	0.163
5888	1421582_a_at	6.0406	7.3782	0.7058	0.216	1.3376	0.0272	chr1:64467164-64531753	Creb1	cAMP responsive element binding protein 1	0.0003	0.33
5960	1421654_a_at	11.9142	10.6713	0.1257	0.2186	1.2429	0.0002	chr3:88569132-88579239	Lmna	lamin A	0.0007	0.432
5968	1421662_a_at	10.8014	9.9079	0.0699	0.1589	0.8935	0.0004	chr8:40474424-40663931	Tusc3	tumor suppressor candidate 3	0.0002	0.447
6014	1421708_a_at	7.6823	8.5936	0.2009	0.1606	0.9113	0.0005	chr10:127046119-127063352	Stat6	signal transducer and activator of transcription 6	0.0002	0.537
6035	1421729_a_at	8.4457	9.0604	0.1786	0.0861	0.6147	0.0026	chr17:63623200-63824374	Fert2	fer (fms/fps related) protein kinase, testis specific 2	0.0013	0.274
6038	1421732_at	6.2222	7.342	0.2474	0.4506	1.1198	0.0086	chr1:90331042-90341237	Glrp1	glutamine repeat protein 1	0.0006	0.071
6049	1421743_a_at	13.7881	13.5033	0.1042	0.0659	0.2848	0.0056	chr15:102298817-102326895	Pcbp2|Map3k12	poly(rC) binding protein 2|mitogen-activated protein kinase kinase kinase 12	0.0012	0.191
6076	1421770_a_at	7.8503	7.3443	0.1286	0.2416	0.506	0.0165	chr6:83034248-83035801	Tlx2	T cell leukemia, homeobox 2	0	0.366
6090	1421784_a_at	7.0903	6.2821	0.2719	0.1918	0.8082	0.0038	chr3:89420101-89423872	Efna4	ephrin A4	0.0017	0.308
6106	1421800_at	6.5369	7.7826	0.4589	0.2122	1.2457	0.0068	chr2:3349139-3349657	Dclre1c	DNA cross-link repair 1C, PSO2 homolog (S. cerevisiae)	0.0003	0.199
6108	1421802_at	6.7636	8.8057	0.4657	0.8125	2.0421	0.0081	chr14:42698808-42699276	Ear1	eosinophil-associated, ribonuclease A family, member 1	0.0006	0.169
6115	1421809_at	8.2614	7.8697	0.2253	0.114	0.3917	0.0314	chr16:17753917-17805266	Dgcr2	DiGeorge syndrome critical region gene 2	0.0001	0.154
6116	1421810_at	9.4369	8.8634	0.0548	0.1874	0.5735	0.0063	chr16:17753917-17805266	Dgcr2	DiGeorge syndrome critical region gene 2	0.0001	0.154
6117	1421811_at	12.294	13.3906	0.0702	0.1613	1.0966	0.0002	chr2:117803333-117818574	Thbs1	thrombospondin 1	0.0005	0.278
6118	1421812_at	10.225	10.9302	0.1226	0.2589	0.7052	0.0066	chr17:33529790-33539746	Tapbp	TAP binding protein	0.0007	0.257
6134	1421828_at	10.0761	9.6298	0.0757	0.1739	0.4463	0.0087	chr14:60319295-60393972	Kpna3	karyopherin (importin) alpha 3	0.0004	0.183
6135	1421829_at	6.1048	8.2279	0.6969	0.3971	2.1231	0.0037	chr4:100917670-100965703	Ak4	adenylate kinase 4	0.0007	0.362
6136	1421830_at	8.8013	10.1948	0.2092	0.374	1.3935	0.0016	chr4:100917670-100965703	Ak4	adenylate kinase 4	0.0007	0.362
6148	1421842_a_at	8.4263	7.9868	0.2718	0.0716	0.4395	0.0438	chr10:80006091-80018913	Adat3|Scamp4	adenosine deaminase, tRNA-specific 3, TAD2 homolog (S. cerevisiae)|secretory carrier membrane protein 4	0.0006	0.277
6161	1421855_at	7.6137	8.1033	0.1092	0.2735	0.4896	0.03	chr5:20884467-20890211	Ccdc146|Fgl2	coiled-coil domain containing 146|fibrinogen-like protein 2	0.0016	0.276
6179	1421873_s_at	9.8491	10.1875	0.142	0.1218	0.3384	0.0116	chr13:55329506-55331589	Rab24	RAB24, member RAS oncogene family	0.0009	0.474
6182	1421876_at	9.2683	9.7527	0.0622	0.221	0.4844	0.0181	chr11:49690175-49729844	Mapk9	mitogen-activated protein kinase 9	0.0015	0.139
6184	1421878_at	8.5029	9.1139	0.2988	0.1178	0.611	0.0199	chr11:49690175-49729844	Mapk9	mitogen-activated protein kinase 9	0.0015	0.139
6216	1421910_at	9.3138	9.0217	0.1048	0.1315	0.2921	0.0143	chr15:82636212-82739900	Tcf20|Tbrg3|Gm20324	transcription factor 20|transforming growth factor beta regulated gene 3|predicted gene, 20324	0.0005	0.322
6244	1421938_at	8.2237	8.4189	0.1113	0.0768	0.1952	0.0319	chr15:82927978-82950511	Serhl|Rrp7a	serine hydrolase-like|ribosomal RNA processing 7 homolog A (S. cerevisiae)	0	0.277
6281	1421975_a_at	8.3205	7.3949	0.1286	0.1208	0.9256	0	chr6:85994363-86086151	Add2	adducin 2 (beta)	0.0013	0.17
6289	1421983_s_at	8.6067	9.2354	0.2049	0.1719	0.6287	0.0036	chr2:163238595-163263046	Hnf4a	hepatic nuclear factor 4, alpha	0	0.381
6291	1421985_a_at	11.8688	11.4479	0.047	0.2212	0.4209	0.0291	chr1:89045084-89070653	Eif4e2	eukaryotic translation initiation factor 4E member 2	0.0005	0.233
6311	1422005_at	7.447	8.0977	0.2971	0.1104	0.6507	0.0163	chr17:78758831-78787630	Eif2ak2	eukaryotic translation initiation factor 2-alpha kinase 2	0.0003	0.396
6312	1422006_at	7.9632	8.8745	0.423	0.2461	0.9113	0.0146	chr17:78758831-78787630	Eif2ak2	eukaryotic translation initiation factor 2-alpha kinase 2	0.0003	0.396
6315	1422009_at	7.4883	10.0884	0.2784	0.1079	2.6001	0.0001	chr11:69417313-69422155	Atp1b2	ATPase, Na+/K+ transporting, beta 2 polypeptide	0.0002	0.407
6322	1422016_a_at	10.827	10.0774	0.1143	0.2009	0.7496	0.0016	chr13:101859942-101876156	Cenph	centromere protein H	0.0001	0.382
6338	1422032_a_at	13.811	13.4375	0.1126	0.0729	0.3735	0.0024	chr7:84491229-84566041	Zfand6|2610206C17Rik	zinc finger, AN1-type domain 6|RIKEN cDNA 2610206C17 gene	0.0016	0.261
6421	1422115_a_at	7.6014	8.3542	0.2112	0.2736	0.7528	0.0055	chr7:44999229-45004327	Flt3l	FMS-like tyrosine kinase 3 ligand	0.0006	0.305
6425	1422119_at	7.1329	8.4205	0.2057	0.4497	1.2876	0.0057	chr10:128081904-128099207	Rab5b	RAB5B, member RAS oncogene family	0.0016	0.367
6429	1422123_s_at	7.4	8.0887	0.21	0.244	0.6887	0.0055	chr7:25172125-25186332	4732471J01Rik|Ceacam1	RIKEN cDNA 4732471J01 gene|carcinoembryonic antigen-related cell adhesion molecule 1	0.0004	0.368
6437	1422131_at	6.3013	7.3413	0.3874	0.2048	1.04	0.0065	chr14:29308573-29353494	Cacna1d|Dcp1a	calcium channel, voltage-dependent, L type, alpha 1D subunit|DCP1 decapping enzyme homolog A (S. cerevisiae)	0.0002	0.286
6453	1422147_a_at	8.936	9.4223	0.0996	0.1041	0.4863	0.0005	chr15:79113484-79155408	Pla2g6	phospholipase A2, group VI	0.0001	0.392
6462	1422156_a_at	15.4973	14.8557	0.0981	0.2234	0.6416	0.0058	chr17:24447708-24449522	Rps2|Snora64	ribosomal protein S2|small nucleolar RNA, H/ACA box 64	0.0003	0.31
6478	1422172_x_at	7.0666	6.1283	0.1661	0.1994	0.9383	0.0004	chr13:62139521-62183549	Zfp808	zinc finger protein 80	0.0004	0.345
6551	1422245_a_at	6.8026	8.0021	0.3865	0.3921	1.1995	0.0048	chr7:110659452-110737368	Mrvi1|Gm16336	MRV integration site 1|predicted gene 16336	0.0007	0.271
6620	1422314_at	6.1448	6.9277	0.4088	0.1563	0.7829	0.0247	chr4:146850283-146882567	Clcn6	chloride channel 6	0.0002	0.29
6622	1422316_at	8.4975	9.5076	0.2788	0.1597	1.0101	0.0018	chr11:70455316-70458253	Gp1ba	glycoprotein 1b, alpha polypeptide	0	0.563
6646	1422340_a_at	7.1439	8.0091	0.1258	0.4068	0.8652	0.0192	chr6:83478567-83501883	Actg2	actin, gamma 2, smooth muscle, enteric	0.0011	0.353
6713	1422407_s_at	10.9722	9.8291	0.0409	0.2919	1.1431	0.0039	chr7:141042667-141044260	Hras1	Harvey rat sarcoma virus oncogene 1	0.0005	0.363
6717	1422411_s_at	9.2332	10.4253	0.3071	0.642	1.1921	0.0255	chr14:42982753-42983224	Ear2|Ear3|Ear12	eosinophil-associated, ribonuclease A family, member 2|eosinophil-associated, ribonuclease A family, member 3|eosinophil-associated, ribonuclease A family, member 12	0.0006	0.21
6738	1422432_at	12.8395	12.0835	0.1397	0.3375	0.756	0.0144	chr1:121940835-121948620	Dbi	diazepam binding inhibitor	0.001	0.212
6745	1422439_a_at	12.2341	11.385	0.048	0.1769	0.8491	0.0015	chr10:126466508-126470344	Cdk4|Tspan31	cyclin-dependent kinase 4|tetraspanin 31	0.0001	0.444
6747	1422441_x_at	12.1502	11.7338	0.1442	0.2377	0.4164	0.0307	chr10:126466508-126470344	Cdk4|Tspan31	cyclin-dependent kinase 4|tetraspanin 31	0.0001	0.444
6759	1422453_at	12.0926	12.4234	0.0601	0.0939	0.3308	0.0018	chr11:75303027-75325642	Prpf8	pre-mRNA processing factor 8	0.0001	0.323
6763	1422457_s_at	12.6005	12.3515	0.1274	0.138	0.249	0.0382	chr10:77049845-77061131	Sumo3	SMT3 suppressor of mif two 3 homolog 3 (yeast)	0.0013	0.447
6779	1422473_at	3.8377	8.2883	1.4652	0.4659	4.4506	0.0061	chr4:101752673-102105190	Pde4b	phosphodiesterase 4B, cAMP specific	0.0008	0.312
6780	1422474_at	7.3074	8.5361	0.2415	0.4037	1.2287	0.0036	chr4:101752673-102105190	Pde4b	phosphodiesterase 4B, cAMP specific	0.0008	0.312
6781	1422475_a_at	15.3046	14.9147	0.0747	0.0556	0.3899	0.0002	chr3:86223871-86228573	Rps3a|Snord73a|Rnu73b	ribosomal protein S3A|small nucleolar RNA, C/D box U73A|U73B small nuclear RNA	0.0012	0.344
6784	1422478_a_at	9.6091	10.2062	0.1691	0.2411	0.5971	0.0084	chr2:155209482-155254187	Acss2|4930471I20Rik	acyl-CoA synthetase short-chain family member 2|RIKEN cDNA 4930471I20 gene	0.0014	0.39
6788	1422482_at	12.0804	11.8096	0.0796	0.1373	0.2708	0.0202	chr7:45289893-45302657	Lhb|Ruvbl2	luteinizing hormone beta|RuvB-like protein 2	0.0003	0.472
6796	1422490_at	10.9192	11.1505	0.1227	0.1155	0.2313	0.0337	chr9:69788778-69807481	Bnip2	BCL2/adenovirus E1B interacting protein 2	0.0016	0.511
6797	1422491_a_at	10.9512	11.2691	0.0626	0.1045	0.3179	0.0036	chr9:69788778-69807481	Bnip2	BCL2/adenovirus E1B interacting protein 2	0.0016	0.511
6801	1422495_a_at	14.0592	13.3867	0.0861	0.1054	0.6725	0.0001	chr16:96225527-96232890	Hmgn1	high mobility group nucleosomal binding domain 1	0.0007	0.415
6813	1422507_at	10.9308	11.1758	0.0396	0.108	0.245	0.0146	chr10:77828825-77830751	Cstb	cystatin B	0.0017	0.277
6815	1422509_at	13.1551	12.478	0.0747	0.2084	0.6771	0.0044	chr17:31375790-31387467	U2af1	U2 small nuclear ribonucleoprotein auxiliary factor (U2AF) 1	0.0013	0.257
6817	1422511_a_at	10.2975	10.9446	0.29	0.1787	0.6471	0.0127	chr2:180518850-180525239	Ogfr	opioid growth factor receptor	0.0013	0.381
6820	1422514_at	7.723	8.2851	0.2134	0.0704	0.5621	0.0095	chr11:5761949-5772242	Aebp1|Pold2	AE binding protein 1|polymerase (DNA directed), delta 2, regulatory subunit	0.0007	0.256
6830	1422524_at	11.3963	10.9852	0.0955	0.0428	0.4111	0.0012	chr1:75054775-75063546	Abcb6	ATP-binding cassette, sub-family B (MDR/TAP), member 6	0.0003	0.567
6831	1422525_at	13.5046	12.9891	0.0443	0.2656	0.5155	0.0285	chr5:108673554-108674584	Atp5k	ATP synthase, H+ transporting, mitochondrial F1F0 complex, subunit e	0.0016	0.381
6833	1422527_at	6.8149	7.4732	0.1444	0.3124	0.6583	0.0169	chr17:33746071-33749537	H2-DMa	histocompatibility 2, class II, locus DMa	0	0.634
6853	1422547_at	13.8543	13.0491	0.1034	0.505	0.8052	0.0469	chr16:18153347-18162265	Ranbp1	RAN binding protein 1	0.0003	0.45
6860	1422554_at	10.1496	9.5401	0.0908	0.2107	0.6095	0.0057	chr7:64750597-64751990	Fam189a1|Ndnl2	family with sequence similarity 189, member A1|necdin-like 2	0.0004	0.295
6861	1422555_s_at	7.8452	10.6904	0.2635	0.2513	2.8452	0	chr11:109178935-109216816	Gm11696|Gna13	predicted gene 11696|guanine nucleotide binding protein, alpha 13	0.0002	0.229
6862	1422556_at	9.0508	9.7494	0.076	0.1002	0.6986	0.0001	chr11:109178935-109216816	Gm11696|Gna13	predicted gene 11696|guanine nucleotide binding protein, alpha 13	0.0002	0.229
6865	1422559_at	12.2035	11.8536	0.0966	0.2074	0.3499	0.0349	chr10:94944701-94972979	Ube2n	ubiquitin-conjugating enzyme E2N	0.0005	0.402
6866	1422560_at	9.3832	8.8873	0.1415	0.1242	0.4959	0.002	chr4:140955637-140957971	Rsc1a1|Ddi2	regulatory solute carrier protein, family 1, member 1|DNA-damage inducible protein 2	0.0004	0.478
6909	1422603_at	9.9979	9.5912	0.173	0.177	0.4067	0.0167	chr14:50013048-50028098	Ang|Rnase4	angiogenin, ribonuclease, RNase A family, 5|ribonuclease, RNase A family 4	0.0001	0.232
6919	1422613_a_at	15.3048	14.7885	0.0976	0.1118	0.5163	0.0005	chr2:26732835-26735321	Rpl7a	ribosomal protein L7A	0.0001	0.32
6929	1422623_x_at	14.8149	13.6142	0.0327	0.2234	1.2007	0.0015	chr10:127951062-127952048	Rpl41	ribosomal protein L41	0.0002	0.395
6930	1422624_at	9.9706	10.2296	0.1218	0.0837	0.259	0.0155	chr1:37997331-38074212	Eif5b|Rev1	eukaryotic translation initiation factor 5B|REV1 homolog (S. cerevisiae)	0.0004	0.252
6953	1422647_at	7.7272	8.5634	0.4726	0.1081	0.8362	0.0351	chr17:33631537-33635100	Ring1	ring finger protein 1	0.0006	0.326
6966	1422660_at	14.1441	13.5677	0.0815	0.0443	0.5764	0.0001	chrX:7299317-7302706	Rbm3|2900002K06Rik	RNA binding motif protein 3|RIKEN cDNA 2900002K06 gene	0	0.738
6967	1422661_at	8.3415	8.9947	0.0759	0.3336	0.6532	0.0266	chr13:12493743-12515752	Lgals8	lectin, galactose binding, soluble 8	0.0001	0.36
6968	1422662_at	9.4922	9.8622	0.1416	0.2411	0.37	0.047	chr13:12493743-12515752	Lgals8	lectin, galactose binding, soluble 8	0.0001	0.36
6979	1422673_at	6.9148	6.355	0.1618	0.3249	0.5598	0.0324	chr12:51217349-51571105	Prkd1	protein kinase D1	0.0012	0.316
7005	1422699_at	9.3707	10.3504	0.1474	0.246	0.9797	0.0011	chr11:70057653-70071565	Alox12	arachidonate 12-lipoxygenase	0.0002	0.283
7008	1422702_at	12.2844	11.5735	0.0845	0.3332	0.7109	0.0202	chr15:38432702-38462810	Azin1	antizyme inhibitor 1	0.0005	0.259
7015	1422709_a_at	8.7016	7.7072	0.0731	0.3557	0.9944	0.0097	chr17:33551118-33560149	Wdr46	WD repeat domain 46	0.0002	0.38
7016	1422710_a_at	5.738	7.5246	0.9977	0.6507	1.7866	0.0289	chr17:25101884-25161383	Tpsg1|Cacna1h	tryptase gamma 1|calcium channel, voltage-dependent, T type, alpha 1H subunit	0.0011	0.199
7018	1422712_a_at	12.5954	12.2916	0.0737	0.1067	0.3038	0.0046	chr17:24988110-25001897	Ube2i|Gm17801	ubiquitin-conjugating enzyme E2I|predicted gene, 17801	0	0.466
7019	1422713_a_at	9.7355	8.9742	0.3383	0.1563	0.7613	0.0134	chr17:24988110-25001897	Ube2i|Gm17801	ubiquitin-conjugating enzyme E2I|predicted gene, 17801	0	0.466
7020	1422714_at	11.7896	10.9479	0.167	0.2448	0.8417	0.002	chr17:24988110-25001897	Ube2i|Gm17801	ubiquitin-conjugating enzyme E2I|predicted gene, 17801	0	0.466
7053	1422747_at	10.7766	9.9105	0.0687	0.1758	0.8661	0.0009	chr5:111071892-111114537	Hscb|Chek2	HscB iron-sulfur cluster co-chaperone homolog (E. coli)|checkpoint kinase 2	0.0003	0.522
7054	1422748_at	7.8725	9.2912	0.1553	0.2687	1.4187	0.0003	chr2:44810029-44935055	Zeb2|Mir5129|Gm13476	zinc finger E-box binding homeobox 2|microRNA 5129|predicted gene 13476	0.0011	0.114
7065	1422759_a_at	9.4795	9.8559	0.1313	0.1678	0.3764	0.0135	chr7:125892865-125991578	Xpo6	exportin 6	0	0.395
7068	1422762_at	7.2071	6.2861	0.3556	0.5627	0.921	0.0389	chr4:137534326-137574049	Kif17	kinesin family member 17	0.0017	0.432
7069	1422763_at	9.532	9.2739	0.1396	0.0764	0.2581	0.0254	chr8:86547121-86554894	Gipc1	GIPC PDZ domain containing family, member 1	0.0006	0.24
7092	1422786_at	8.3262	9.6487	0.2565	0.4648	1.3225	0.005	chr1:193607474-193610871	1700034H15Rik|Slc30a1	RIKEN cDNA 1700034H15 gene|solute carrier family 30 (zinc transporter), member 1	0.0002	0.504
7099	1422793_at	9.3005	10.2777	0.1437	0.3226	0.9772	0.0047	chr9:45716305-45735866	Pafah1b2	platelet-activating factor acetylhydrolase, isoform 1b, subunit 2	0.0004	0.144
7110	1422804_at	9.2765	8.4091	0.0895	0.3957	0.8674	0.0193	chr13:32972917-32986532	Serpinb6b	serine (or cysteine) peptidase inhibitor, clade B, member 6b	0.0003	0.335
7113	1422807_at	11.9178	10.6414	0.0622	0.1218	1.2764	0	chr6:28373611-28376612	Arf5	ADP-ribosylation factor 5	0.0001	0.301
7114	1422808_s_at	7.9203	9.1198	0.1971	0.4748	1.1995	0.0095	chr11:34127193-34627315	Dock2|Fam196b	dedicator of cyto-kinesis 2|family with sequence similarity 196, member B	0.0003	0.335
7122	1422816_a_at	7.0733	7.7685	0.1471	0.2575	0.6952	0.0061	chr4:116305684-116317369	Mutyh	mutY homolog (E. coli)	0.0001	0.291
7159	1422853_at	8.075	9.0559	0.2388	0.2058	0.9809	0.0009	chr3:89504488-89515954	Shc1	src homology 2 domain-containing transforming protein C1	0.0001	0.253
7160	1422854_at	9.6684	10.1293	0.0711	0.0834	0.4609	0.0002	chr3:89504488-89515954	Shc1	src homology 2 domain-containing transforming protein C1	0.0001	0.253
7170	1422864_at	6.305	8.233	0.4348	0.1796	1.928	0.0012	chr16:92491765-92586187	Runx1	runt related transcription factor 1	0.0003	0.366
7171	1422865_at	7.5891	8.9313	0.3513	0.1961	1.3422	0.0014	chr16:92491765-92586187	Runx1	runt related transcription factor 1	0.0003	0.366
7175	1422869_at	8.3638	8.7586	0.2258	0.2229	0.3948	0.0473	chr2:128390437-128494452	Mertk	c-mer proto-oncogene tyrosine kinase	0.0001	0.377
7189	1422883_at	9.89	10.3462	0.1539	0.1262	0.4562	0.0041	chr2:126398788-126450753	Usp8	ubiquitin specific peptidase 8	0.0017	0.252
7194	1422888_at	10.7899	11.2199	0.1215	0.0898	0.43	0.0017	chr17:34209144-34211747	Rnf5	ring finger protein 5	0.0001	0.28
7226	1422920_at	13.1988	11.7089	0.0206	0.5579	1.4899	0.0128	chr5:135198876-135200153	Cldn13	claudin 13	0.0005	0.332
7228	1422922_at	9.0621	8.1465	0.1797	0.3011	0.9156	0.0036	chr15:76530812-76537803	Mfsd3|Recql4	major facilitator superfamily domain containing 3|RecQ protein-like 4	0.0002	0.434
7231	1422925_s_at	8.3438	7.8253	0.1762	0.2482	0.5185	0.0169	chr12:84943010-84949313	Acot3	acyl-CoA thioesterase 3	0.0008	0.512
7236	1422930_at	12.8877	9.7438	0.14	0.314	3.1439	0	chr9:20779837-20780995	Icam4	intercellular adhesion molecule 4, Landsteiner-Wiener blood group	0.0004	0.429
7241	1422935_x_at	8.7226	8.1626	0.0862	0.1258	0.56	0.0006	chr11:96605226-96624733	Cbx1|Gm11517	chromobox homolog 1 (Drosophila HP1 beta)|ubiquitin A-52 residue ribosomal protein fusion product 1 pseudogene	0.0016	0.291
7252	1422946_a_at	11.9511	11.584	0.0671	0.2314	0.3671	0.0454	chr9:20657610-20703381	Dnmt1	DNA methyltransferase (cytosine-5) 1	0.0016	0.414
7260	1422954_at	6.1093	7.2416	0.3569	0.2255	1.1323	0.0029	chr7:27440170-27459219	Zfp60	zinc finger protein 60	0.0007	0.436
7276	1422970_at	8.3937	6.4919	0.3457	0.6354	1.9018	0.0041	chr13:55335261-55339367	Mxd3	Max dimerization protein 3	0.0009	0.474
7280	1422974_at	8.0163	7.5754	0.1544	0.2773	0.4409	0.0417	chr9:88125501-88168388	Nt5e	5' nucleotidase, ecto	0.0005	0.406
7283	1422977_at	9.7973	10.564	0.0563	0.1532	0.7667	0.0009	chr16:18207580-18535325	D16H22S680E|Mir185|Arvcf|Comt|Txnrd2|Gnb1l|Tbx1|Gp1bb	DNA segment, Chr 16, human D22S680E, expressed|microRNA 185|armadillo repeat gene deleted in velo-cardio-facial syndrome|catechol-O-methyltransferase|thioredoxin reductase 2|guanine nucleotide binding protein (G protein), beta polypeptide 1-like|T-box 1|glycoprotein Ib, beta polypeptide	0.0005	0.171
7297	1422991_at	5.9657	6.8991	0.5509	0.2469	0.9334	0.0346	chr4:148494083-148542498	Pik3cd	phosphatidylinositol 3-kinase catalytic delta polypeptide	0.0017	0.244
7298	1422992_s_at	6.6171	7.8671	0.4589	0.4321	1.25	0.0075	chr4:148494083-148542498	Pik3cd	phosphatidylinositol 3-kinase catalytic delta polypeptide	0.0017	0.244
7299	1422993_s_at	12.2468	11.1579	0.0624	0.4296	1.0889	0.0138	chr1:173340152-173341431	Alyref2	Aly/REF export factor 2	0.0004	0.303
7300	1422994_at	6.3916	7.6168	0.4046	0.2703	1.2252	0.0035	chr1:65120977-65208276	Pikfyve	phosphoinositide kinase, FYVE finger containing	0.0001	0.307
7305	1422999_at	7.3288	5.939	0.4272	0.7914	1.3898	0.0302	chr11:103036737-103083489	Map3k14	mitogen-activated protein kinase kinase kinase 14	0.0005	0.442
7331	1423025_a_at	7.4594	8.0099	0.1202	0.3025	0.5505	0.0286	chr3:68660435-68714362	Iqcj-schip1|Schip1	IQ motif containing J-schwannomin interacting protein 1 readthrough|schwannomin interacting protein 1	0.0012	0.254
7337	1423031_at	10.2827	10.1184	0.0979	0.0611	0.1643	0.0357	chr5:33652410-33690151	Maea	macrophage erythroblast attacher	0.0017	0.174
7355	1423049_a_at	9.9939	10.8878	0.1094	0.2161	0.8939	0.0012	chr9:66827035-66848348	Tpm1	tropomyosin 1, alpha	0.0012	0.308
7369	1423063_at	9.4115	9.6031	0.0477	0.1225	0.1916	0.045	chr12:3807054-3914455	Dnmt3a|Gm10485	DNA methyltransferase 3A|predicted gene 10485	0.0002	0.298
7370	1423064_at	8.5751	9.2299	0.1488	0.2338	0.6548	0.005	chr12:3807054-3914455	Dnmt3a|Gm10485	DNA methyltransferase 3A|predicted gene 10485	0.0002	0.298
7371	1423065_at	7.2168	8.0018	0.3053	0.3823	0.785	0.0197	chr12:3807054-3914455	Dnmt3a|Gm10485	DNA methyltransferase 3A|predicted gene 10485	0.0002	0.298
7372	1423066_at	7.5109	8.7546	0.3312	0.323	1.2437	0.0017	chr12:3807054-3914455	Dnmt3a|Gm10485	DNA methyltransferase 3A|predicted gene 10485	0.0002	0.298
7373	1423067_at	9.9903	10.4328	0.2199	0.1149	0.4425	0.0191	chr11:96723515-96732595	Cdk5rap3	CDK5 regulatory subunit associated protein 3	0.0004	0.307
7374	1423068_at	7.6117	8.598	0.0393	0.3432	0.9863	0.0099	chr5:31529754-31531176	Krtcap3|Ift172	keratinocyte associated protein 3|intraflagellar transport 172 homolog (Chlamydomonas)	0.0001	0.374
7381	1423075_at	9.4857	10.0948	0.1296	0.1853	0.6091	0.0024	chr13:55353455-55372424	Lman2	lectin, mannose-binding 2	0.001	0.203
7388	1423082_at	10.2464	11.2795	0.0627	0.3117	1.0331	0.0058	chr15:57700269-57722531	Derl1	Der1-like domain family, member 1	0.0007	0.334
7407	1423101_at	7.8071	6.5832	0.2067	0.3254	1.2239	0.0013	chr17:23463807-23468008	Pkmyt1|Paqr4	protein kinase, membrane associated tyrosine/threonine 1|progestin and adipoQ receptor family member IV	0	0.245
7408	1423102_a_at	11.5219	11.8535	0.0939	0.046	0.3316	0.0024	chr5:115502768-115533894	Rnf10	ring finger protein 10	0.0009	0.311
7411	1423105_a_at	11.6302	10.8364	0.0562	0.1895	0.7938	0.0022	chr10:116619250-116628617	Yeats4	YEATS domain containing 4	0.0004	0.313
7418	1423112_at	8.8271	9.3565	0.2102	0.1382	0.5294	0.0078	chr3:135377032-135405585	Ube2d3	ubiquitin-conjugating enzyme E2D 3 (UBC4/5 homolog, yeast)	0	0.359
7421	1423115_at	8.6524	8.3215	0.1954	0.1747	0.3309	0.0454	chr2:32428972-32442815	St6galnac6	ST6 (alpha-N-acetyl-neuraminyl-2,3-beta-galactosyl-1,3)-N-acetylgalactosaminide alpha-2,6-sialyltransferase 6	0.0001	0.33
7442	1423136_at	6.6867	5.4843	0.3106	0.181	1.2024	0.0013	chr18:38964644-39055321	Fgf1|Gm5820	fibroblast growth factor 1|predicted gene 5820	0.001	0.127
7446	1423140_at	9.2985	9.6505	0.1443	0.2295	0.352	0.048	chr19:34558312-34593448	Lipa	lysosomal acid lipase A	0.0013	0.313
7447	1423141_at	7.4499	8.3687	0.177	0.1035	0.9188	0.0003	chr19:34558312-34593448	Lipa	lysosomal acid lipase A	0.0013	0.313
7460	1423154_at	9.7427	8.8248	0.0494	0.2513	0.9179	0.0044	chr13:24809090-24821995	BC005537	cDNA sequence BC005537	0.0003	0.425
7465	1423159_at	11.3288	11.6092	0.111	0.1215	0.2804	0.0145	chr12:31917617-31937491	Dld	dihydrolipoamide dehydrogenase	0.0001	0.406
7490	1423184_at	6.3577	8.2793	0.4063	0.42	1.9216	0.0006	chr12:4606417-4727867	Itsn2|4930417G10Rik	intersectin 2|RIKEN cDNA 4930417G10 gene	0.0009	0.435
7493	1423187_at	12.2282	11.2994	0.0859	0.0607	0.9288	0	chr8:114827376-114839588	Gabarapl2	gamma-aminobutyric acid (GABA) A receptor-associated protein-like 2	0.0006	0.365
7497	1423191_at	9.686	10.3953	0.0715	0.0756	0.7093	0	chr2:90546208-90581860	Fnbp4	formin binding protein 4	0.0015	0.453
7522	1423216_a_at	10.6396	10.317	0.0413	0.1015	0.3226	0.0043	chr8:75148718-75152757	Fam32a	family with sequence similarity 32, member A	0.0012	0.335
7523	1423217_a_at	10.7484	10.4394	0.1361	0.1756	0.309	0.034	chr8:75148718-75152757	Fam32a	family with sequence similarity 32, member A	0.0012	0.335
7526	1423220_at	11.6084	10.9242	0.069	0.3166	0.6842	0.0202	chr3:138463587-138494986	Eif4e|Mir1956	eukaryotic translation initiation factor 4E|microRNA 1956	0.0009	0.301
7529	1423223_a_at	13.2012	13.3446	0.0837	0.0366	0.1434	0.0336	chr1:163077685-163087855	Prdx6	peroxiredoxin 6	0.0012	0.407
7536	1423230_at	8.1211	7.2408	0.1272	0.1984	0.8803	0.0006	chr2:26218424-26231210	Pmpca|Inpp5e	peptidase (mitochondrial processing) alpha|inositol polyphosphate-5-phosphatase E	0.0012	0.448
7542	1423236_at	12.0198	11.4751	0.023	0.0492	0.5447	0	chr18:24349175-24430071	Galnt1	UDP-N-acetyl-alpha-D-galactosamine:polypeptide N-acetylgalactosaminyltransferase 1	0.0005	0.238
7543	1423237_at	11.0113	10.7745	0.0391	0.0796	0.2368	0.0046	chr18:24349175-24430071	Galnt1	UDP-N-acetyl-alpha-D-galactosamine:polypeptide N-acetylgalactosaminyltransferase 1	0.0005	0.238
7554	1423248_at	10.232	10.6547	0.1599	0.1842	0.4227	0.0138	chr9:121567875-121605627	Nktr|E530011L22Rik	natural killer tumor recognition sequence|RIKEN cDNA E530011L22 gene	0.0009	0.33
7555	1423249_at	6.9955	7.8742	0.1499	0.2695	0.8787	0.0028	chr9:121567875-121605627	Nktr|E530011L22Rik	natural killer tumor recognition sequence|RIKEN cDNA E530011L22 gene	0.0009	0.33
7573	1423267_s_at	7.5671	8.1976	0.1935	0.3154	0.6305	0.0192	chr15:103172319-103194628	Itga5	integrin alpha 5 (fibronectin receptor alpha)	0.0005	0.315
7599	1423293_at	12.5383	11.8964	0.0903	0.2727	0.6419	0.0136	chr11:75116453-75164528	Rpa1	replication protein A1	0.0002	0.347
7600	1423294_at	12.2402	13.2599	0.0574	0.1358	1.0197	0.0001	chr6:30688062-30698476	Mest|Mir335|Copg2	mesoderm specific transcript|microRNA 335|coatomer protein complex, subunit gamma 2	0.0017	0.414
7605	1423299_at	12.8282	12.5131	0.1051	0.1164	0.3151	0.0071	chr18:63789469-63817838	Txnl1	thioredoxin-like 1	0.0016	0.302
7610	1423304_a_at	9.4178	10.2471	0.1193	0.092	0.8293	0.0001	chr9:70224591-70302889	Rnf111	ring finger 111	0.0004	0.339
7614	1423308_at	7.104	7.8317	0.205	0.3035	0.7277	0.0095	chr6:72537926-72546257	Tgoln1	trans-golgi network protein	0.0005	0.405
7615	1423309_at	9.6591	10.6848	0.1011	0.1848	1.0257	0.0003	chr6:72537926-72546257	Tgoln1	trans-golgi network protein	0.0005	0.405
7633	1423327_at	8.1812	6.4639	0.6884	0.5802	1.7173	0.0093	chr16:10083805-10088489	Rpl39l	ribosomal protein L39-like	0.0003	0.498
7636	1423330_at	8.789	8.3555	0.1784	0.268	0.4335	0.0412	chr3:95710405-95717521	Ensa	endosulfine alpha	0.0003	0.358
7668	1423362_at	9.3704	9.7338	0.0819	0.1917	0.3634	0.0246	chr3:108412146-108489586	Sort1	sortilin 1	0.0001	0.362
7670	1423364_a_at	8.0274	8.3173	0.0929	0.1449	0.2899	0.0193	chr8:94013603-94024569	Rbl2|Aktip	retinoblastoma-like 2|thymoma viral proto-oncogene 1 interacting protein	0.0006	0.459
7674	1423368_at	12.3725	12.7142	0.0298	0.1703	0.3417	0.0259	chr12:8947420-8973588	Laptm4a	lysosomal-associated protein transmembrane 4A	0	0.357
7691	1423385_at	9.6069	10.2831	0.0603	0.1494	0.6762	0.0012	chr14:28807372-28822234	Actr8	ARP8 actin-related protein 8 homolog (S. cerevisiae)	0.0011	0.209
7692	1423386_at	10.6516	10.3342	0.0474	0.2001	0.3174	0.0468	chr5:123488863-123510570	Psmd9	proteasome (prosome, macropain) 26S subunit, non-ATPase, 9	0.0005	0.277
7694	1423388_at	8.6776	9.1933	0.2922	0.1223	0.5157	0.031	chr8:112667682-112750664	Ap1g1|Snord71	adaptor protein complex AP-1, gamma 1 subunit|small nucleolar RNA, C/D box 71	0.0001	0.302
7697	1423391_at	10.1041	10.4747	0.1414	0.1341	0.3706	0.009	chr5:114990156-115034492	Git2	G protein-coupled receptor kinase-interactor 2	0.001	0.491
7704	1423398_at	10.7486	9.9453	0.1149	0.3157	0.8033	0.0101	chr4:131546464-131565405	Taf12	TAF12 RNA polymerase II, TATA box binding protein (TBP)-associated factor	0.0001	0.278
7707	1423401_at	6.4295	7.7148	0.6171	0.0764	1.2853	0.0242	chr6:134001632-134232496	Etv6	ets variant gene 6 (TEL oncogene)	0	0.446
7717	1423411_at	5.683	7.0916	0.1977	0.3453	1.4086	0.0011	chr5:66296503-66430113	Rbm47	RNA binding motif protein 47	0.0002	0.299
7720	1423414_at	8.3405	9.2749	0.1071	0.3727	0.9344	0.0119	chr2:36052499-36074281	Ptgs1	prostaglandin-endoperoxide synthase 1	0.0012	0.257
7724	1423418_at	12.4413	13.1772	0.0829	0.0971	0.7359	0	chr3:89179514-89187841	Fdps	farnesyl diphosphate synthetase	0.0016	0.378
7736	1423430_at	10.433	10.9736	0.1448	0.2372	0.5406	0.0117	chr11:72257539-72267966	Mybbp1a|Spns2	MYB binding protein (P160) 1a|spinster homolog 2 (Drosophila)	0.0005	0.37
7744	1423438_at	8.604	8.2044	0.1375	0.1926	0.3996	0.0174	chr7:15278417-15286040	Kptn	kaptin	0.0006	0.528
7755	1423449_a_at	11.5801	12.2462	0.0596	0.1971	0.6661	0.0044	chr7:28602014-28671084	Capn12|Actn4	calpain 12|actinin alpha 4	0.0004	0.367
7759	1423453_at	10.7085	9.7777	0.2453	0.4248	0.9308	0.0137	chr15:78762185-78768124	Nol12	nucleolar protein 12	0	0.86
7763	1423457_at	6.7102	7.9132	0.3039	0.1132	1.203	0.0021	chr16:45058904-45077993	Slc35a5	solute carrier family 35, member A5	0.0005	0.409
7766	1423460_at	8.5331	9.6153	0.2466	0.2787	1.0822	0.0012	chr5:137748925-137756405	Gigyf1	GRB10 interacting GYF protein 1	0.0001	0.309
7794	1423488_at	9.3876	9.6808	0.0861	0.1089	0.2932	0.0062	chr11:90065545-90094679	Mmd	monocyte to macrophage differentiation-associated	0.001	0.547
7795	1423489_at	9.5982	9.9734	0.1007	0.2121	0.3752	0.03	chr11:90065545-90094679	Mmd	monocyte to macrophage differentiation-associated	0.001	0.547
7796	1423490_at	11.4156	11.0085	0.0727	0.1182	0.4071	0.0021	chr2:103828662-103862614	Fbxo3	F-box protein 3	0.0005	0.314
7797	1423491_at	8.8941	8.2485	0.1808	0.1582	0.6456	0.0018	chr2:103828662-103862614	Fbxo3	F-box protein 3	0.0005	0.314
7799	1423493_a_at	5.4224	7.3546	0.6887	0.2549	1.9322	0.0072	chr8:87598718-87690245	Nfix	nuclear factor I/X	0.0004	0.427
7808	1423502_at	9.8075	10.2334	0.2047	0.1643	0.4259	0.0188	chr17:33722483-33730932	Brd2	bromodomain containing 2	0	0.634
7813	1423507_a_at	8.7895	10.4624	0.3285	0.0977	1.6729	0.0011	chr7:28475537-28497420	Sirt2|Gm19897	sirtuin 2 (silent mating type information regulation 2, homolog) 2 (S. cerevisiae)|predicted gene, 19897	0.0002	0.193
7814	1423508_at	8.3508	8.9147	0.2454	0.3017	0.5639	0.0286	chr14:20288405-20460685	Myst4	MYST histone acetyltransferase monocytic leukemia 4	0.0009	0.417
7832	1423526_at	7.9184	8.2523	0.1748	0.1019	0.3339	0.0226	chr9:57588087-57634920	Arid3b	AT rich interactive domain 3B (BRIGHT-like)	0.0003	0.351
7837	1423531_a_at	13.5162	12.7607	0.0812	0.0678	0.7555	0	chr15:103068504-103072996	Hnrnpa1	heterogeneous nuclear ribonucleoprotein A1	0	0.694
7858	1423552_at	9.2948	9.6086	0.1219	0.1295	0.3138	0.0125	chr8:35604083-35615320	Leprotl1	leptin receptor overlapping transcript-like 1	0.0012	0.285
7870	1423564_a_at	13.984	13.4963	0.0391	0.0568	0.4877	0	chr5:78026151-78042284	Ppat|Paics	phosphoribosyl pyrophosphate amidotransferase|phosphoribosylaminoimidazole carboxylase, phosphoribosylaminoribosylaminoimidazole, succinocarboxamide synthetase	0.0003	0.422
7871	1423565_at	13.4586	13.0547	0.0337	0.0232	0.4039	0	chr5:78026151-78042284	Ppat|Paics	phosphoribosyl pyrophosphate amidotransferase|phosphoribosylaminoimidazole carboxylase, phosphoribosylaminoribosylaminoimidazole, succinocarboxamide synthetase	0.0003	0.422
7873	1423567_a_at	12.6891	12.3118	0.0679	0.2121	0.3773	0.0323	chr2:179965781-179971851	Psma7	proteasome (prosome, macropain) subunit, alpha type 7	0.001	0.266
7877	1423571_at	8.142	8.7787	0.132	0.2265	0.6367	0.0051	chr3:115702436-115707049	S1pr1	sphingosine-1-phosphate receptor 1	0.0003	0.271
7878	1423572_at	8.3521	9.497	0.2205	0.2583	1.1449	0.0006	chr14:53837599-53843650	Bcl2l2	BCL2-like 2	0.0002	0.394
7879	1423573_at	8.2787	8.8153	0.1782	0.2825	0.5366	0.0232	chr5:77214914-77230278	Srd5a3	steroid 5 alpha-reductase 3	0.0003	0.372
7880	1423574_s_at	8.2939	8.8207	0.1691	0.0956	0.5268	0.0034	chr5:77214914-77230278	Srd5a3	steroid 5 alpha-reductase 3	0.0003	0.372
7894	1423588_at	11.4195	11.721	0.1172	0.1064	0.3015	0.009	chr6:113346504-113355430	Arpc4|Ttll3	actin related protein 2/3 complex, subunit 4|tubulin tyrosine ligase-like family, member 3	0	0.441
7900	1423594_a_at	6.2027	7.5546	0.326	0.1391	1.3519	0.0015	chr14:102702339-102729551	Ednrb	endothelin receptor type B	0.0006	0.237
7920	1423614_at	8.6724	10.2596	0.1009	0.2962	1.5872	0.0008	chr5:105759710-105849258	Lrrc8c	leucine rich repeat containing 8 family, member C	0.0009	0.443
7948	1423642_at	14.0456	13.3753	0.0871	0.4268	0.6703	0.0488	chr2:25044170-25046652	Fam166a|Tubb4b	family with sequence similarity 166, member A|tubulin, beta 4B class IVB	0.0001	0.423
7954	1423648_at	12.1632	12.4695	0.0701	0.0875	0.3063	0.0018	chr12:17292022-17310247	Pdia6|Atp6v1c2	protein disulfide isomerase associated 6|ATPase, H+ transporting, lysosomal V1 subunit C2	0	0.272
7961	1423655_a_at	8.8624	9.7092	0.2067	0.1175	0.8468	0.001	chr11:68842376-68852668	1500010J02Rik	RIKEN cDNA 1500010J02 gene	0.0002	0.335
7962	1423656_x_at	8.7986	9.702	0.1224	0.0554	0.9034	0.0001	chr11:68842376-68852668	1500010J02Rik	RIKEN cDNA 1500010J02 gene	0.0002	0.335
7966	1423660_at	8.4603	9.7918	0.1197	0.5343	1.3315	0.0133	chr10:126398557-126402918	Ctdsp2|Mir26a-2|Mir546	CTD (carboxy-terminal domain, RNA polymerase II, polypeptide A) small phosphatase 2|microRNA 26a-2|microRNA 546	0.001	0.303
7967	1423661_s_at	8.416	9.1758	0.105	0.3566	0.7598	0.0194	chr10:126398557-126402918	Ctdsp2|Mir26a-2|Mir546	CTD (carboxy-terminal domain, RNA polymerase II, polypeptide A) small phosphatase 2|microRNA 26a-2|microRNA 546	0.001	0.303
7969	1423663_at	8.5648	10.1883	0.2696	0.4682	1.6235	0.0021	chr11:59607602-59626037	Flcn	folliculin	0.0001	0.352
7974	1423668_at	9.0521	7.1406	0.0739	0.149	1.9115	0	chr17:5688022-5710373	Zdhhc14	zinc finger, DHHC domain containing 14	0.0006	0.426
7975	1423669_at	9.3325	10.9099	0.1037	0.4046	1.5774	0.0031	chr11:94752342-94768343	Col1a1	collagen, type I, alpha 1	0.0005	0.381
7982	1423676_at	14.1008	13.2395	0.0863	0.1285	0.8613	0.0001	chr11:115231785-115236007	Atp5h	ATP synthase, H+ transporting, mitochondrial F0 complex, subunit d	0.0004	0.344
7993	1423687_a_at	10.881	11.1836	0.0327	0.0613	0.3026	0.0005	chr9:56928887-56940349	Man2c1	mannosidase, alpha, class 2C, member 1	0.0004	0.529
8000	1423694_at	8.5531	9.1504	0.2223	0.1051	0.5973	0.007	chr5:114624567-114641504	Myo1h|Kctd10	myosin 1H|potassium channel tetramerisation domain containing 10	0.0011	0.419
8007	1423701_at	8.8831	9.4166	0.1105	0.1256	0.5335	0.0007	chr11:100898654-100902709	Coasy	Coenzyme A synthase	0.001	0.327
8008	1423702_at	12.9737	12.3473	0.1104	0.2151	0.6264	0.0048	chr15:78855705-78857759	H1f0	H1 histone family, member 0	0.0001	0.343
8010	1423704_at	7.6475	8.2666	0.138	0.2659	0.6191	0.0113	chr8:109039487-109053844	Pla2g15	phospholipase A2, group XV	0.0012	0.373
8019	1423713_at	7.1996	7.8732	0.3839	0.3062	0.6736	0.0353	chr5:23903727-23920117	Abcb8	ATP-binding cassette, sub-family B (MDR/TAP), member 8	0.0001	0.238
8020	1423714_at	12.0408	10.9252	0.0645	0.2575	1.1156	0.0022	chr8:86845766-86860302	Asf1b	ASF1 anti-silencing function 1 homolog B (S. cerevisiae)	0.0004	0.516
8022	1423716_s_at	12.7805	12.3005	0.0652	0.157	0.48	0.0048	chr10:79545319-79548940	Atp5d	ATP synthase, H+ transporting, mitochondrial F1 complex, delta subunit	0.0013	0.219
8027	1423721_at	10.6753	11.0719	0.1419	0.0973	0.3966	0.005	chr9:66821733-66848479	Tpm1	tropomyosin 1, alpha	0.0012	0.308
8030	1423724_at	11.5129	12.0044	0.0725	0.1968	0.4915	0.0106	chr10:72050179-72070264	Zwint	ZW10 interactor	0.0004	0.529
8039	1423733_a_at	9.4561	10.1815	0.1119	0.1245	0.7254	0.0001	chr7:4610142-4617784	Fiz1	Flt3 interacting zinc finger protein 1	0.0001	0.609
8046	1423740_a_at	12.8975	12.2383	0.0539	0.1708	0.6592	0.0027	chrX:19774883-19807859	Rbm10	RNA binding motif protein 10	0.0002	0.227
8060	1423754_at	11.2733	12.1053	0.2422	0.5452	0.832	0.0475	chr7:140860908-140862071	Ifitm3	interferon induced transmembrane protein 3	0.0002	0.27
8066	1423760_at	9.3249	10.7035	0.1093	0.5063	1.3786	0.0103	chr2:102613011-102702460	Cd44	CD44 antigen	0.0009	0.756
8069	1423763_x_at	14.916	14.512	0.0798	0.1865	0.404	0.0159	chr16:17065756-17066107	Ube2l3	ubiquitin-conjugating enzyme E2L 3	0.0006	0.309
8072	1423766_at	12.0541	11.8003	0.0741	0.0853	0.2538	0.0043	chr13:41011989-41024007	Pak1ip1	PAK1 interacting protein 1	0.0006	0.361
8076	1423770_at	10.0555	7.9046	0.0908	0.2562	2.1509	0.0001	chr11:117582074-117596780	Tmc6	transmembrane channel-like gene family 6	0.0002	0.312
8089	1423783_at	9.7879	9.2993	0.2583	0.091	0.4886	0.0263	chr2:32579253-32584259	Tor2a|Ttc16	torsin family 2, member A|tetratricopeptide repeat domain 16	0.0002	0.352
8091	1423785_at	9.5092	10.4066	0.1065	0.3689	0.8974	0.0131	chr8:127794672-127835047	Egln1	EGL nine homolog 1 (C. elegans)	0.0002	0.345
8097	1423791_at	11.3275	11.6761	0.1329	0.1071	0.3486	0.0071	chr18:36870630-36883609	Ik	IK cytokine	0.0006	0.35
8104	1423798_a_at	14.8405	14.0532	0.0726	0.1393	0.7873	0.0003	chr11:100136087-100138185	Eif1	eukaryotic translation initiation factor 1	0.0016	0.258
8105	1423799_at	13.0417	12.5638	0.0986	0.0816	0.4779	0.0003	chr11:100136087-100138185	Eif1	eukaryotic translation initiation factor 1	0.0016	0.258
8116	1423810_at	9.1152	9.8807	0.1521	0.2619	0.7655	0.0043	chr7:100200819-100246386	Ppme1|C2cd3	protein phosphatase methylesterase 1|C2 calcium-dependent domain containing 3	0	0.523
8119	1423813_at	9.7991	9.5595	0.0364	0.1175	0.2396	0.0218	chr7:126818876-126833609	Kif22	kinesin family member 22	0.0003	0.285
8120	1423814_at	8.39	8.8287	0.0535	0.1595	0.4387	0.0082	chr13:55540038-55546143	Ddx41	DEAD (Asp-Glu-Ala-Asp) box polypeptide 41	0.0013	0.411
8124	1423818_a_at	13.0078	12.6935	0.0935	0.0545	0.3143	0.0024	chr7:117910038-117920811	Arl6ip1	ADP-ribosylation factor-like 6 interacting protein 1	0.0017	0.412
8125	1423819_s_at	12.4756	12.2917	0.0248	0.0946	0.1839	0.0263	chr7:117910038-117920811	Arl6ip1	ADP-ribosylation factor-like 6 interacting protein 1	0.0017	0.412
8126	1423820_at	11.0571	10.4437	0.2114	0.3871	0.6134	0.0421	chr9:21863392-21864701	Elof1	elongation factor 1 homolog (ELF1, S. cerevisiae)	0.0009	0.391
8129	1423823_at	12.2109	11.2977	0.1552	0.3229	0.9132	0.0057	chr4:138619515-138624632	Mrto4	MRT4, mRNA turnover 4, homolog (S. cerevisiae)	0.0011	0.273
8138	1423832_at	6.4118	7.4771	0.5679	0.2011	1.0653	0.0269	chr5:24372808-24610692	Prkag2|4933426D04Rik	protein kinase, AMP-activated, gamma 2 non-catalytic subunit|RIKEN cDNA 4933426D04 gene	0.0001	0.34
8144	1423838_s_at	11.0345	11.5717	0.1059	0.1343	0.5372	0.0009	chr8:112560449-112582392	Pkd1l3|2400003C14Rik	polycystic kidney disease 1 like 3|RIKEN cDNA 2400003C14 gene	0.0009	0.552
8153	1423847_at	11.1533	11.5846	0.1416	0.0245	0.4313	0.0078	chr6:125133625-125157318	Ncapd2|Scarna10	non-SMC condensin I complex, subunit D2|small Cajal body-specific RNA 10	0.0013	0.453
8163	1423857_at	12.9696	12.3765	0.0232	0.0952	0.5931	0.0007	chr1:37835066-37842997	Mrpl30	mitochondrial ribosomal protein L30	0.0012	0.338
8170	1423864_at	8.9409	9.4768	0.1848	0.0705	0.5359	0.0063	chr5:31517463-31528147	Nrbp1	nuclear receptor binding protein 1	0.0004	0.454
8177	1423871_at	8.2209	8.8295	0.3131	0.1481	0.6086	0.022	chr1:182782639-182811782	Tmem63a	transmembrane protein 63a	0.0012	0.262
8178	1423872_a_at	7.9622	8.4283	0.2034	0.2477	0.4661	0.0282	chr9:108064044-108122006	Dag1	dystroglycan 1	0.0017	0.173
8181	1423875_at	6.8807	7.7487	0.2584	0.426	0.868	0.0179	chr19:57432188-57441295	Fam160b1	family with sequence similarity 160, member B1	0.0005	0.373
8188	1423882_at	11.8152	11.5311	0.06	0.1046	0.2841	0.0059	chr8:114157616-114177586	Rfwd3	ring finger and WD repeat domain 3	0	0.336
8195	1423889_at	7.7416	8.3805	0.3735	0.1483	0.6389	0.0345	chr9:48247230-48247939	Rbm7|Gm5617	RNA binding motif protein 7|predicted gene 5617	0.0001	0.34
8201	1423895_a_at	8.3862	9.7085	0.1175	0.3301	1.3223	0.0021	chr2:6458376-7313853	Celf2|5031426D15Rik	CUGBP, Elav-like family member 2|RIKEN cDNA 5031426D15 gene	0.0003	0.478
8213	1423907_a_at	13.6274	12.7961	0.2139	0.173	0.8313	0.0011	chr19:3908866-3912716	Ndufs8	NADH dehydrogenase (ubiquinone) Fe-S protein 8	0.0011	0.33
8214	1423908_at	11.3922	10.9087	0.0683	0.1843	0.4835	0.009	chr19:3908866-3912716	Ndufs8	NADH dehydrogenase (ubiquinone) Fe-S protein 8	0.0011	0.33
8217	1423911_at	11.6243	11.1999	0.2155	0.2306	0.4244	0.0362	chr1:193052589-193097199	Tmem206|Ppp2r5a	transmembrane protein 206|protein phosphatase 2, regulatory subunit B (B56), alpha isoform	0	0.288
8218	1423912_at	9.1936	9.9114	0.288	0.0937	0.7178	0.0114	chr11:120489081-120525537	Aspscr1	alveolar soft part sarcoma chromosome region, candidate 1 (human)	0.0014	0.188
8248	1423942_a_at	6.7741	8.1794	0.1625	0.1316	1.4053	0	chr14:19523424-19582579	Camk2g	calcium/calmodulin-dependent protein kinase II gamma	0.0001	0.271
8251	1423945_a_at	11.2578	10.9409	0.0412	0.0753	0.3169	0.001	chr2:163349851-163417594	Pkig	protein kinase inhibitor, gamma	0.0013	0.558
8253	1423947_at	9.6067	8.8127	0.1369	0.449	0.794	0.0333	chr2:32201113-32203893	1110008P14Rik	RIKEN cDNA 1110008P14 gene	0.0004	0.269
8257	1423951_at	9.778	9.4567	0.1459	0.0602	0.3213	0.0152	chr7:65572366-65580868	Tm2d3	TM2 domain containing 3	0.0016	0.278
8261	1423955_a_at	10.6067	10.9357	0.0824	0.1996	0.329	0.0382	chr3:95400613-95408976	Lass2|Setdb1	LAG1 homolog, ceramide synthase 2|SET domain, bifurcated 1	0.0001	0.501
8262	1423956_at	12.0582	11.7119	0.0843	0.2127	0.3463	0.0399	chr1:23799901-23876564	B3gat2|Smap1	beta-1,3-glucuronyltransferase 2 (glucuronosyltransferase S)|stromal membrane-associated protein 1	0.0007	0.247
8298	1423992_at	11.462	11.1409	0.1208	0.1857	0.3211	0.0326	chr8:72836831-72843631	Gatad2a	GATA zinc finger domain containing 2A	0.0003	0.447
8300	1423994_at	8.8492	9.1654	0.161	0.1318	0.3162	0.0239	chr4:148020118-148151448	Kif1b	kinesin family member 1B	0.0009	0.279
8306	1424000_a_at	14.9047	14.3546	0.099	0.076	0.5501	0.0002	chr7:44990425-44991595	Rps11|Snord35b	ribosomal protein S11|small nucleolar RNA, C/D box 35B	0.0006	0.305
8312	1424006_at	10.9987	10.2415	0.1062	0.3032	0.7572	0.0109	chr11:101222755-101233523	Aarsd1	alanyl-tRNA synthetase domain containing 1	0.0013	0.332
8313	1424007_at	9.4688	10.3937	0.0926	0.1609	0.9249	0.0002	chr14:32752863-32764380	Gdf10	growth differentiation factor 10	0.0012	0.279
8323	1424017_a_at	14.3288	13.7585	0.08	0.0624	0.5703	0	chr11:54709845-54713921	Hint1	histidine triad nucleotide binding protein 1	0	0.463
8324	1424018_at	13.7024	13.1833	0.0577	0.2019	0.5191	0.011	chr11:54709845-54713921	Hint1	histidine triad nucleotide binding protein 1	0	0.463
8332	1424026_s_at	9.867	9.4666	0.0764	0.2317	0.4004	0.0349	chr10:7458136-7471095	BC013529	cDNA sequence BC013529	0.0005	0.382
8333	1424027_at	8.6213	9.3515	0.1156	0.4009	0.7302	0.031	chr5:115767690-115816986	Pxn	paxillin	0.0003	0.267
8342	1424036_at	10.5016	11.2798	0.0746	0.1148	0.7782	0.0001	chr2:181530740-181585067	Prpf6	PRP6 pre-mRNA splicing factor 6 homolog (yeast)	0.001	0.26
8350	1424044_at	7.1858	7.9245	0.2075	0.3608	0.7387	0.0176	chr17:55959767-56036574	Kdm4b	lysine (K)-specific demethylase 4B	0.0004	0.245
8354	1424048_a_at	9.6093	10.6506	0.1827	0.5742	1.0413	0.0306	chr1:136222402-136228149	Cyb5r1	cytochrome b5 reductase 1	0.0015	0.279
8358	1424052_at	8.6039	9.0049	0.1419	0.136	0.401	0.0065	chr1:95535795-95585244	Thap4	THAP domain containing 4	0	0.475
8359	1424053_a_at	10.8194	11.612	0.0969	0.1683	0.7926	0.0005	chr8:126259885-126287575	Tcf25	transcription factor 25 (basic helix-loop-helix)	0.0001	0.298
8364	1424058_at	9.0918	9.4031	0.0991	0.1911	0.3113	0.0385	chr18:57480106-57515597	Prrc1	proline-rich coiled-coil 1	0.0003	0.372
8374	1424068_at	7.8586	8.4713	0.183	0.0906	0.6127	0.0029	chr9:108160787-108164044	Tcta	T cell leukemia translocation altered gene	0.0005	0.313
8393	1424087_at	10.6092	9.9324	0.2187	0.4478	0.6768	0.0486	chr5:140076065-140079368	Psmg3	proteasome (prosome, macropain) assembly chaperone 3	0.0002	0.351
8403	1424097_at	6.4121	7.1894	0.3879	0.3989	0.7773	0.0314	chr13:109335148-109404987	Elovl7	ELOVL family member 7, elongation of long chain fatty acids (yeast)	0.0014	0.592
8410	1424104_at	11.3371	10.3532	0.0418	0.2272	0.9839	0.0026	chr4:134203254-134209626	Syf2	SYF2 homolog, RNA splicing factor (S. cerevisiae)	0.0002	0.511
8426	1424120_at	10.4836	9.8395	0.086	0.145	0.6441	0.0007	chr17:29341806-29368671	Rnf8	ring finger protein 8	0.0006	0.377
8440	1424134_at	8.8291	9.4196	0.2111	0.1298	0.5905	0.0051	chr8:97491093-97549406	Rspry1	ring finger and SPRY domain containing 1	0.0003	0.315
8441	1424135_at	9.7042	9.9461	0.0941	0.1251	0.2419	0.0235	chr8:97491093-97549406	Rspry1	ring finger and SPRY domain containing 1	0.0003	0.315
8442	1424136_a_at	11.4446	10.3493	0.15	0.5398	1.0953	0.0229	chr4:118797941-118818431	Ppih	peptidyl prolyl isomerase H	0.0012	0.446
8445	1424139_at	13.5473	12.9748	0.0717	0.0742	0.5725	0	chr3:105856007-105878385	Rap1a	RAS-related protein-1a	0.001	0.234
8448	1424142_at	6.8529	7.6488	0.4736	0.3722	0.7959	0.0405	chr4:56844827-56896385	Ikbkap|BC026590	inhibitor of kappa light polypeptide enhancer in B cells, kinase complex-associated protein|cDNA sequence BC026590	0	0.338
8451	1424145_at	7.9197	8.3183	0.2458	0.1272	0.3986	0.0391	chr17:35580591-35587024	Prr3	proline-rich polypeptide 3	0.0001	0.189
8461	1424155_at	3.4115	6.9549	0.7778	0.8257	3.5434	0.0008	chr3:10186713-10188930	Fabp4	fatty acid binding protein 4, adipocyte	0.0006	0.22
8463	1424157_at	6.9945	7.669	0.1582	0.3002	0.6745	0.0128	chr7:15106752-15125974	Ehd2	EH-domain containing 2	0.0002	0.443
8475	1424169_at	8.3421	9.6034	0.2713	0.1945	1.2613	0.0004	chr11:72992392-72998362	Tmem93|Tax1bp3	transmembrane protein 93|Tax1 (human T cell leukemia virus type I) binding protein 3	0.0007	0.349
8476	1424170_at	12.4908	11.5797	0.054	0.3745	0.9111	0.0155	chr15:81692571-81699167	Phf5a	PHD finger protein 5A	0.0001	0.419
8479	1424173_at	8.5468	9.1516	0.2048	0.261	0.6048	0.0119	chr4:106865731-106913091	Tmem48	transmembrane protein 48	0.0006	0.55
8481	1424175_at	8.899	9.2204	0.1018	0.1425	0.3214	0.0125	chr15:81629986-81654118	Tef	thyrotroph embryonic factor	0	0.312
8486	1424180_a_at	9.0128	9.7152	0.1394	0.1283	0.7024	0.0003	chr11:98520686-98545508	Med24	mediator complex subunit 24	0.0008	0.277
8494	1424188_at	9.4274	10.0573	0.0902	0.1215	0.6299	0.0002	chr2:37324933-37388457	Rabgap1|Gpr21	RAB GTPase activating protein 1|G protein-coupled receptor 21	0.0011	0.324
8496	1424190_at	6.037	6.6679	0.2449	0.3586	0.6309	0.0314	chr1:163805864-163809007	4930558K02Rik|Pigc	RIKEN cDNA 4930558K02 gene|phosphatidylinositol glycan anchor biosynthesis, class C	0.0002	0.221
8497	1424191_a_at	10.9139	9.6954	0.2152	0.5372	1.2185	0.014	chr16:21847833-21860217	Tmem41a	transmembrane protein 41a	0.0002	0.474
8504	1424198_at	7.3728	8.2509	0.2314	0.3186	0.8781	0.0053	chr14:22966417-22979609	Dlg5	discs, large homolog 5 (Drosophila)	0.0001	0.324
8515	1424209_at	10.882	10.427	0.231	0.2854	0.455	0.0496	chr4:34803855-34849567	Rars2	arginyl-tRNA synthetase 2, mitochondrial	0.0006	0.325
8560	1424254_at	10.2389	11.1298	0.1264	0.4506	0.8909	0.0246	chr7:140819535-140821148	Ifitm1	interferon induced transmembrane protein 1	0	0.404
8564	1424258_at	10.8238	10.5571	0.0458	0.164	0.2667	0.0427	chr18:31932134-31939716	Polr2d	polymerase (RNA) II (DNA directed) polypeptide D	0.0001	0.144
8565	1424259_at	7.2522	7.8536	0.1366	0.3015	0.6014	0.0204	chr17:25306782-25390426	Lmf1	lipase maturation factor 1	0.0006	0.371
8584	1424278_a_at	13.6677	12.5276	0.0187	0.1308	1.1401	0.0003	chr11:117665408-117671833	Birc5	baculoviral IAP repeat-containing 5	0.0017	0.394
8590	1424284_at	8.1953	8.6556	0.1816	0.1162	0.4603	0.0076	chr2:32058651-32077014	Pomt1|Uck1	protein-O-mannosyltransferase 1|uridine-cytidine kinase 1	0.0014	0.285
8593	1424287_at	5.7099	6.9302	0.5651	0.3407	1.2203	0.0144	chrX:74013690-74048699	Prkx	protein kinase, X-linked	0.0017	0.299
8618	1424312_at	10.1331	8.385	0.1816	0.3593	1.7481	0.0006	chr1:136231811-136249766	Adipor1	adiponectin receptor 1	0.0015	0.279
8623	1424317_at	7.7967	7.2307	0.1569	0.2238	0.566	0.0077	chr11:115430245-115444355	Slc25a19	solute carrier family 25 (mitochondrial thiamine pyrophosphate carrier), member 19	0.0009	0.369
8626	1424320_a_at	9.5318	9.9893	0.2075	0.1912	0.4575	0.0178	chr17:24236449-24255446	Caskin1|Traf7	CASK interacting protein 1|TNF receptor-associated factor 7	0.001	0.658
8631	1424325_at	6.5926	7.7028	0.2985	0.3996	1.1102	0.0052	chr18:10566504-10595301	Esco1	establishment of cohesion 1 homolog 1 (S. cerevisiae)	0.0017	0.283
8637	1424331_at	9.0416	9.4667	0.1477	0.1139	0.4251	0.0045	chr17:25609713-25647302	Rab40c|Gm10012	Rab40c, member RAS oncogene family|cytochrome c oxidase, subunit VIIc pseudogene	0.0007	0.404
8641	1424335_at	7.9673	8.4889	0.0882	0.1807	0.5216	0.0052	chr9:57210789-57238094	Ppcdc	phosphopantothenoylcysteine decarboxylase	0.0005	0.349
8642	1424336_at	6.7546	7.828	0.29	0.2364	1.0734	0.0014	chr9:57210789-57238094	Ppcdc	phosphopantothenoylcysteine decarboxylase	0.0005	0.349
8648	1424342_at	10.1098	11.3425	0.078	0.1783	1.2327	0.0002	chr16:32797555-32828710	Fyttd1	forty-two-three domain containing 1	0.0003	0.262
8670	1424364_a_at	12.7474	12.146	0.0752	0.3218	0.6014	0.0301	chr11:4601975-4604334	Uqcr10	ubiquinol-cytochrome c reductase, complex III subunit X	0.0017	0.275
8675	1424369_at	8.5724	8.9601	0.2111	0.0961	0.3877	0.0268	chr2:151407252-151432751	Psmf1	proteasome (prosome, macropain) inhibitor subunit 1	0	0.521
8683	1424377_at	11.0398	10.6351	0.1431	0.2545	0.4047	0.0417	chr9:72910574-72920465	Rsl24d1	ribosomal L24 domain containing 1	0.0016	0.367
8701	1424395_at	8.2517	7.6973	0.1986	0.2846	0.5544	0.0219	chr19:9178759-9202653	Asrgl1	asparaginase like 1	0.0011	0.411
8702	1424396_a_at	10.4008	9.6167	0.1352	0.2195	0.7841	0.0017	chr19:9178759-9202653	Asrgl1	asparaginase like 1	0.0011	0.411
8705	1424399_at	8.9357	9.4767	0.183	0.1861	0.541	0.006	chr2:32077010-32082260	Pomt1|Uck1	protein-O-mannosyltransferase 1|uridine-cytidine kinase 1	0.0014	0.285
8718	1424412_at	9.0033	9.7355	0.2924	0.2043	0.7322	0.008	chr1:23320698-23337450	Ogfrl1	opioid growth factor receptor-like 1	0.0002	0.386
8725	1424419_at	9.2319	8.6322	0.0931	0.3235	0.5997	0.0295	chr15:76537993-76542415	Lrrc14	leucine rich repeat containing 14	0.0002	0.434
8743	1424437_s_at	9.1841	8.1604	0.1887	0.1895	1.0237	0.0003	chr9:44024182-44039384	Abcg4	ATP-binding cassette, sub-family G (WHITE), member 4	0.0015	0.157
8757	1424451_at	8.4433	7.4792	0.24	0.5667	0.9641	0.0346	chr9:118996740-119005755	Acaa1b	acetyl-Coenzyme A acyltransferase 1B	0.0013	0.534
8763	1424457_at	7.0651	7.9757	0.2792	0.2028	0.9106	0.0025	chr18:36797124-36805406	Apbb3|Slc35a4	amyloid beta (A4) precursor protein-binding, family B, member 3|solute carrier family 35, member A4	0.0004	0.263
8766	1424460_s_at	11.0329	10.1327	0.0417	0.2645	0.9002	0.0058	chr13:73933233-73982424	Lpcat1	lysophosphatidylcholine acyltransferase 1	0.0009	0.323
8775	1424469_a_at	9.4762	9.89	0.1825	0.0634	0.4138	0.015	chr5:145432600-145435568	Cpsf4	cleavage and polyadenylation specific factor 4	0.0005	0.406
8780	1424474_a_at	8.3763	8.8052	0.1828	0.1387	0.4289	0.011	chr5:122992580-123040026	Camkk2	calcium/calmodulin-dependent protein kinase kinase 2, beta	0.0002	0.449
8781	1424475_at	7.3454	7.8575	0.1631	0.1458	0.5121	0.0035	chr5:122992580-123040026	Camkk2	calcium/calmodulin-dependent protein kinase kinase 2, beta	0.0002	0.449
8817	1424511_at	11.8692	11.4913	0.0967	0.1647	0.3779	0.0114	chr2:172047394-172061726	Aurka	aurora kinase A	0	0.398
8819	1424513_at	7.3638	7.8993	0.1195	0.1483	0.5355	0.0016	chr5:124890251-125012044	Atp6v0a2	ATPase, H+ transporting, lysosomal V0 subunit A2	0.0009	0.314
8820	1424514_at	9.7449	10.0874	0.0949	0.1875	0.3425	0.0267	chr10:79161662-79170050	Rnf126	ring finger protein 126	0.0001	0.322
8827	1424521_at	8.1854	8.9681	0.1008	0.117	0.7827	0.0001	chr1:75051862-75054773	Zfand2b	zinc finger, AN1 type domain 2B	0.0003	0.567
8829	1424523_at	7.6791	8.0651	0.2072	0.1947	0.386	0.035	chr13:20480190-20613993	Elmo1	engulfment and cell motility 1, ced-12 homolog (C. elegans)	0.0017	0.456
8833	1424527_at	10.1286	9.6891	0.119	0.0612	0.4395	0.0018	chr7:138684706-138721400	Ppp2r2d	protein phosphatase 2, regulatory subunit B, delta isoform	0.0017	0.24
8834	1424528_at	7.7968	6.8073	0.1876	0.564	0.9895	0.0333	chr5:31209723-31222061	Cgref1	cell growth regulator with EF hand domain 1	0.0012	0.239
8839	1424533_a_at	9.767	9.2768	0.0696	0.2252	0.4902	0.0179	chr11:120274215-120280448	Ccdc137|Arl16	coiled-coil domain containing 137|ADP-ribosylation factor-like 16	0.0001	0.339
8856	1424550_at	6.8528	8.5661	0.4296	0.4032	1.7133	0.0012	chr19:42223903-42246188	Zfyve27	zinc finger, FYVE domain containing 27	0.0004	0.314
8862	1424556_at	7.3895	8.3737	0.45	0.4547	0.9842	0.0218	chr11:120455494-120459838	Pycr1	pyrroline-5-carboxylate reductase 1	0.0003	0.366
8866	1424560_at	6.6875	7.9341	0.1953	0.5661	1.2466	0.0165	chr9:55888112-55927025	Pstpip1	proline-serine-threonine phosphatase-interacting protein 1	0.0014	0.441
8871	1424565_at	8.7491	8.134	0.1603	0.2634	0.6151	0.0106	chr14:69173829-69178551	Polr3d	polymerase (RNA) III (DNA directed) polypeptide D	0.0006	0.359
8900	1424594_at	7.7643	8.298	0.1365	0.1567	0.5337	0.0023	chr14:46026476-46027692	Samd4	sterile alpha motif domain containing 4	0.0009	0.286
8903	1424597_at	8.7143	9.408	0.1357	0.211	0.6937	0.0025	chr17:66011097-66019882	Wash	WAS protein family homolog	0.0001	0.398
8925	1424619_at	11.759	11.332	0.0874	0.2792	0.427	0.0495	chr3:96257935-96262971	Sf3b4	splicing factor 3b, subunit 4	0.0004	0.168
8927	1424621_at	10.3054	9.9263	0.122	0.0863	0.3791	0.0031	chr6:71201275-71215470	Krcc1	lysine-rich coiled-coil 1	0.0001	0.318
8928	1424622_at	8.947	8.656	0.1457	0.1345	0.291	0.0263	chr15:76304678-76328410	Hsf1	heat shock factor 1	0.0015	0.369
8950	1424644_at	9.4802	9.1053	0.0396	0.2193	0.3749	0.0396	chr17:46353866-46355654	Tbcc	tubulin-specific chaperone C	0.0004	0.348
8957	1424651_at	7.1372	7.8247	0.3127	0.3357	0.6875	0.0242	chr8:125666352-125703977	Acsf3	acyl-CoA synthetase family member 3	0.0004	0.452
8960	1424654_at	8.447	8.7618	0.1315	0.1991	0.3148	0.0443	chr2:91003757-91013468	Acp2|Ddb2	acid phosphatase 2, lysosomal|damage specific DNA binding protein 2	0.0009	0.34
8961	1424655_at	8.1336	8.5626	0.1839	0.1921	0.429	0.018	chr2:91003757-91013468	Acp2|Ddb2	acid phosphatase 2, lysosomal|damage specific DNA binding protein 2	0.0009	0.34
8962	1424656_s_at	9.3739	10.1304	0.2643	0.1323	0.7565	0.0053	chr9:108348847-108360041	Usp19	ubiquitin specific peptidase 19	0.0006	0.304
8968	1424662_at	11.395	10.8476	0.1037	0.2115	0.5474	0.0078	chr2:26211350-26219148	Pmpca|Inpp5e	peptidase (mitochondrial processing) alpha|inositol polyphosphate-5-phosphatase E	0.0012	0.448
8971	1424665_at	7.8203	8.3269	0.2199	0.0901	0.5066	0.0132	chr11:102292000-102295340	Gpatch8	G patch domain containing 8	0.0004	0.337
8972	1424666_at	9.4321	10.2106	0.0546	0.1181	0.7785	0.0002	chr11:102292000-102295340	Gpatch8	G patch domain containing 8	0.0004	0.337
8975	1424669_at	10.2356	9.8235	0.0655	0.1986	0.4121	0.0202	chr12:112261990-112276196	Zfyve21	zinc finger, FYVE domain containing 21	0.0002	0.436
8976	1424670_s_at	11.3981	11.0123	0.0404	0.1184	0.3858	0.0046	chr12:112261990-112276196	Zfyve21	zinc finger, FYVE domain containing 21	0.0002	0.436
8988	1424682_at	10.7295	10.3696	0.0407	0.1412	0.3599	0.0113	chr5:122633093-122643519	Gpn3	GPN-loop GTPase 3	0.0003	0.267
8992	1424686_at	8.0273	8.5037	0.2088	0.2148	0.4764	0.0191	chr11:83569897-83598928	Heatr6	HEAT repeat containing 6	0.0016	0.221
8994	1424688_at	9.6483	9.1789	0.1639	0.254	0.4694	0.0258	chr10:80487435-80502003	Creb3l3	cAMP responsive element binding protein 3-like 3	0.0007	0.582
9000	1424694_at	11.2808	10.2507	0.1711	0.3831	1.0301	0.0073	chr2:172036815-172046954	2010011I20Rik	RIKEN cDNA 2010011I20 gene	0	0.398
9001	1424695_at	12.4155	11.5441	0.0461	0.222	0.8714	0.0034	chr2:172036815-172046954	2010011I20Rik	RIKEN cDNA 2010011I20 gene	0	0.398
9008	1424702_a_at	9.0568	9.4513	0.1035	0.2147	0.3945	0.0264	chr12:106016691-106037589	Atg2b	ATG2 autophagy related 2 homolog B (S. cerevisiae)	0.0008	0.409
9042	1424736_at	13.8232	14.0361	0.0713	0.0876	0.2129	0.01	chr10:80579780-80585638	Eef2|Snord37	eukaryotic translation elongation factor 2|small nucleolar RNA, C/D box 37	0	0.54
9046	1424740_at	8.552	9.0929	0.1212	0.1567	0.5409	0.0019	chr4:43583474-43588770	Tln1|Creb3|Gba2	talin 1|cAMP responsive element binding protein 3|glucosidase beta 2	0.001	0.479
9047	1424741_s_at	9.2638	9.7954	0.1004	0.1844	0.5316	0.0048	chr4:43583474-43588770	Tln1|Creb3|Gba2	talin 1|cAMP responsive element binding protein 3|glucosidase beta 2	0.001	0.479
9049	1424743_at	8.7298	7.8492	0.1722	0.3447	0.8806	0.0081	chr17:25556644-25559443	Jmjd8|Stub1	jumonji domain containing 8|STIP1 homology and U-Box containing protein 1	0.0002	0.416
9058	1424752_x_at	9.0238	9.2788	0.0518	0.133	0.255	0.0244	chr13:68166337-68223410	Zfp738|Zfp71-rs1	zinc finger protein 738|zinc finger protein 71, related sequence	0.0009	0.515
9074	1424768_at	9.4981	11.4764	0.1561	0.1553	1.9783	0	chr6:34639636-34705621	Cald1	caldesmon 1	0.0012	0.179
9076	1424770_at	7.5801	8.9961	0.2647	0.4291	1.416	0.0025	chr6:34639636-34705621	Cald1	caldesmon 1	0.0012	0.179
9078	1424772_at	9.1264	8.5262	0.2094	0.148	0.6002	0.0045	chr6:136772439-136773864	H2afj	H2A histone family, member J	0.0016	0.215
9084	1424778_at	6.1978	8.4105	0.3219	0.1023	2.2127	0.0004	chr10:66406616-66492297	Reep3	receptor accessory protein 3	0.0003	0.493
9085	1424779_at	7.5549	8.446	0.4915	0.0902	0.8911	0.0339	chr10:66406616-66492297	Reep3	receptor accessory protein 3	0.0003	0.493
9086	1424780_a_at	6.9011	10.3843	0.0449	0.1568	3.4832	0	chr10:66406616-66492297	Reep3	receptor accessory protein 3	0.0003	0.493
9087	1424781_at	7.0776	9.3755	0.3219	0.2102	2.2979	0.0001	chr10:66406616-66492297	Reep3	receptor accessory protein 3	0.0003	0.493
9091	1424785_at	8.5378	9.2273	0.2925	0.2467	0.6895	0.0119	chr9:20624207-20630127	A230050P20Rik|Angptl6	RIKEN cDNA A230050P20 gene|angiopoietin-like 6	0	0.426
9111	1424805_a_at	8.8255	9.3009	0.1688	0.1034	0.4754	0.0049	chr5:31149265-31154043	Tmem214	transmembrane protein 214	0.0001	0.399
9112	1424806_s_at	9.6698	9.9005	0.0822	0.0634	0.2307	0.0051	chr5:31149265-31154043	Tmem214	transmembrane protein 214	0.0001	0.399
9118	1424812_at	9.0393	8.4153	0.0379	0.3082	0.624	0.0262	chr7:128062549-128089254	Slc5a2|BC017158|Mir3103	solute carrier family 5 (sodium/glucose cotransporter), member 2|cDNA sequence BC017158|microRNA 3103	0.0002	0.448
9132	1424826_s_at	9.6383	10.2399	0.0654	0.1525	0.6016	0.0018	chr15:58771879-58912105	Mtss1	metastasis suppressor 1	0.0001	0.328
9168	1424862_s_at	6.9661	8.255	0.1944	0.3585	1.2889	0.0019	chr4:154498269-154513002	Mib2	mindbomb homolog 2 (Drosophila)	0.0006	0.354
9169	1424863_a_at	9.4379	10.8319	0.4555	0.3219	1.394	0.0033	chr6:38626556-38805547	Hipk2	homeodomain interacting protein kinase 2	0.0001	0.337
9205	1424899_at	10.1441	9.8002	0.1356	0.1834	0.3439	0.026	chr9:98105934-98220780	Nmnat3	nicotinamide nucleotide adenylyltransferase 3	0.0015	0.238
9225	1424919_at	6.1239	6.7694	0.3263	0.0878	0.6455	0.0248	chr11:98244911-98253429	Erbb2	v-erb-b2 erythroblastic leukemia viral oncogene homolog 2, neuro/glioblastoma derived oncogene homolog (avian)	0.0003	0.331
9229	1424923_at	6.8829	9.6464	0.1677	1.688	2.7635	0.0459	chr12:104637198-104642989	Serpina3g	serine (or cysteine) peptidase inhibitor, clade A, member 3G	0.0011	0.294
9238	1424932_at	6.173	6.9291	0.1693	0.4646	0.7561	0.0406	chr11:16652270-17152102	Egfr|2810442I21Rik|Fbxo48|Plek|Cnrip1|Ppp3r1|Pno1|Wdr92	epidermal growth factor receptor|RIKEN cDNA 2810442I21 gene|F-box protein 48|pleckstrin|cannabinoid receptor interacting protein 1|protein phosphatase 3, regulatory subunit B, alpha isoform (calcineurin B, type I)|partner of NOB1 homolog (S. cerevisiae)|WD repeat domain 92	0.0007	0.301
9248	1424942_a_at	10.7912	11.2631	0.052	0.1504	0.4719	0.0051	chr15:61817087-61819913	Myc	myelocytomatosis oncogene	0.0002	0.596
9254	1424948_x_at	9.2398	9.9322	0.3354	0.3654	0.6924	0.0318	chr17:33606468-33610743	H2-K1	histocompatibility 2, K1, K region	0.0003	0.281
9257	1424951_at	8.0597	9.0565	0.0418	0.3831	0.9968	0.0132	chr5:144518052-144611639	Bri3|Baiap2l1|Gm15708	brain protein I3|BAI1-associated protein 2-like 1|predicted gene 15708	0.0004	0.338
9260	1424954_a_at	9.3517	8.8466	0.184	0.2445	0.5051	0.0183	chr10:80696125-80723098	Pip5k1c	phosphatidylinositol-4-phosphate 5-kinase, type 1 gamma	0.0004	0.42
9272	1424966_at	10.271	10.5238	0.1334	0.1339	0.2528	0.0368	chr6:115694749-115724618	Tmem40	transmembrane protein 40	0.0008	0.433
9305	1424999_at	8.4638	8.3099	0.0222	0.0841	0.1539	0.0311	chr17:36566644-36573675	Znrd1as	ZNRD1 antisense RNA	0	0.674
9342	1425036_a_at	9.8608	10.5223	0.0263	0.1563	0.6615	0.0029	chr7:122970862-122984895	Tnrc6a	trinucleotide repeat containing 6a	0.0001	0.448
9346	1425040_at	7.0372	8.8529	0.1033	0.7028	1.8157	0.0131	chr2:70918892-70939683	Cybrd1	cytochrome b reductase 1	0.0008	0.419
9362	1425056_s_at	6.9829	7.6982	0.2759	0.4432	0.7153	0.0406	chr15:89039367-89114028	Ppp6r2	protein phosphatase 6, regulatory subunit 2	0	0.36
9443	1425137_a_at	12.1725	11.4854	0.1667	0.2018	0.6871	0.0021	chr17:35078142-35082608	H2-Q10	histocompatibility 2, Q region locus 10	0.0014	0.187
9462	1425156_at	5.7223	7.563	0.3352	0.242	1.8407	0.0002	chr3:142467727-142484448	Gbp7	guanylate binding protein 7	0.0002	0.305
9479	1425173_s_at	8.9121	9.4189	0.3174	0.1251	0.5068	0.0423	chr3:95674347-95704646	Golph3l	golgi phosphoprotein 3-like	0.0003	0.358
9489	1425183_a_at	15.3632	14.82	0.0969	0.1198	0.5432	0.0005	chr9:63971379-63976522	Rpl4|Snord16a	ribosomal protein L4|small nucleolar RNA, C/D box 16A	0.0011	0.447
9493	1425187_at	8.8019	10.2098	0.1281	0.5677	1.4079	0.0134	chr12:92212855-92254686	Sel1l	sel-1 suppressor of lin-12-like (C. elegans)	0.0016	0.191
9494	1425188_s_at	7.951	9.777	0.2628	0.4213	1.826	0.0007	chr12:92212855-92254686	Sel1l	sel-1 suppressor of lin-12-like (C. elegans)	0.0016	0.191
9501	1425195_a_at	11.0826	10.0819	0.0953	0.2378	1.0007	0.0015	chr17:12767250-12783334	Tcp1|Acat3	t-complex protein 1|acetyl-Coenzyme A acetyltransferase 3	0.0012	0.378
9505	1425199_a_at	8.1913	8.9269	0.0943	0.2649	0.7356	0.0076	chr1:121422892-121476509	Epb4.1l5	erythrocyte protein band 4.1-like 5	0.0005	0.59
9508	1425202_a_at	7.1616	8.7394	0.206	0.2685	1.5778	0.0001	chr10:68929089-69419981	Ank3	ankyrin 3, epithelial	0	0.403
9512	1425206_a_at	7.2118	8.3186	0.3661	0.4678	1.1068	0.0108	chr5:137976709-137989537	Tsc22d4	TSC22 domain family, member 4	0	0.584
9534	1425228_a_at	9.0684	9.7184	0.2404	0.0772	0.65	0.0089	chr6:83445876-83472557	Dguok	deoxyguanosine kinase	0.0011	0.353
9559	1425253_a_at	6.0426	6.9629	0.4201	0.233	0.9203	0.0138	chr10:79067725-79071666	Madcam1	mucosal vascular addressin cell adhesion molecule 1	0.0011	0.265
9574	1425268_a_at	7.6392	8.3612	0.0138	0.1723	0.722	0.0034	chr3:87835024-87854867	Pear1	platelet endothelial aggregation receptor 1	0.0014	0.353
9576	1425270_at	6.0096	7.8322	0.5734	0.1079	1.8226	0.0067	chr4:148079679-148151423	Kif1b	kinesin family member 1B	0.0009	0.279
9577	1425271_at	10.3281	9.3055	0.0833	0.3784	1.0226	0.0105	chr11:100908231-100911456	Mlx|Psmc3ip	MAX-like protein X|proteasome (prosome, macropain) 26S subunit, ATPase 3, interacting protein	0.001	0.327
9593	1425287_at	7.3155	7.66	0.1161	0.2226	0.3445	0.0452	chr4:49542320-49552654	Zfp189	zinc finger protein 189	0.0006	0.284
9602	1425296_a_at	7.7075	8.3069	0.3134	0.1326	0.5994	0.024	chr4:62186036-62189376	Rgs3	regulator of G-protein signaling 3	0.0008	0.214
9611	1425305_at	7.8532	8.4406	0.197	0.1545	0.5874	0.0039	chr16:98103727-98117095	Zfp295	zinc finger protein 295	0.0008	0.232
9613	1425307_at	6.8704	5.6726	0.2523	0.1796	1.1978	0.0004	chr14:30137709-30152905	Dnahc1	dynein, axonemal, heavy chain 1	0.0004	0.284
9632	1425326_at	9.6033	10.7714	0.0472	0.1821	1.1681	0.0006	chr11:100292448-100344020	Acly	ATP citrate lyase	0.0003	0.321
9636	1425330_a_at	10.0782	10.8601	0.1283	0.1221	0.7819	0.0001	chr17:84866326-84925522	Ppm1b	protein phosphatase 1B, magnesium dependent, beta isoform	0.0012	0.335
9639	1425333_at	10.7175	9.4155	0.0578	0.1738	1.302	0.0002	chr6:87754505-87775398	Rab43	RAB43, member RAS oncogene family	0	0.416
9642	1425336_x_at	11.5866	12.0475	0.1048	0.1396	0.4609	0.0023	chr17:33606481-33610737	H2-K1	histocompatibility 2, K1, K region	0.0003	0.281
9646	1425340_a_at	9.891	10.4714	0.1089	0.0592	0.5804	0.0003	chr2:130194920-130244909	Ptpra|4930473A02Rik	protein tyrosine phosphatase, receptor type, A|RIKEN cDNA 4930473A02 gene	0.0009	0.344
9652	1425346_at	7.5757	8.5071	0.3657	0.327	0.9314	0.0092	chr17:45847308-45877074	Zfp318	zinc finger protein 318	0.001	0.184
9654	1425348_a_at	9.2972	9.623	0.0797	0.0872	0.3258	0.0015	chr9:103047236-103060257	Srprb	signal recognition particle receptor, B subunit	0.0004	0.356
9655	1425349_a_at	8.9827	8.3842	0.1588	0.3585	0.5985	0.0363	chr2:124779189-124808314	Slc24a5|Myef2	solute carrier family 24, member 5|myelin basic protein expression factor 2, repressor	0.0002	0.455
9656	1425350_a_at	10.06	9.8272	0.0945	0.1198	0.2328	0.0241	chr2:124779189-124808314	Slc24a5|Myef2	solute carrier family 24, member 5|myelin basic protein expression factor 2, repressor	0.0002	0.455
9664	1425358_at	6.5844	8.6324	0.4421	0.1822	2.048	0.001	chr13:38044714-38052612	Riok1	RIO kinase 1 (yeast)	0.0017	0.123
9677	1425371_at	8.2422	8.8625	0.1615	0.0504	0.6203	0.0028	chr8:24102216-24118980	Polb|A930013F10Rik	polymerase (DNA directed), beta|RIKEN cDNA A930013F10 gene	0.0009	0.272
9687	1425381_a_at	10.7017	10.3478	0.0457	0.22	0.3539	0.0458	chr5:137800592-137817253	Tfr2	transferrin receptor 2	0.0001	0.441
9696	1425390_at	5.7711	6.9521	0.7077	0.4065	1.181	0.0358	chr8:114858224-114878971	Adat1	adenosine deaminase, tRNA-specific 1	0.001	0.254
9707	1425401_at	6.806	5.1268	0.2998	0.3883	1.6792	0.0006	chr11:113516665-113525614	Cpsf4l	cleavage and polyadenylation specific factor 4-like	0.0006	0.305
9710	1425404_a_at	8.0907	7.7211	0.0991	0.1824	0.3696	0.0185	chr14:29695453-29703975	Tmem110	transmembrane protein 110	0	0.235
9730	1425424_at	6.7812	7.5844	0.3328	0.1404	0.8032	0.011	chr6:140414171-140416475	Plekha5	pleckstrin homology domain containing, family A member 5	0.0001	0.406
9746	1425440_x_at	7.7833	7.1966	0.1174	0.3292	0.5867	0.0313	chr6:90570467-90611916	Slc41a3	solute carrier family 41, member 3	0.0006	0.236
9760	1425454_a_at	6.2122	7.0525	0.461	0.1313	0.8403	0.031	chr3:68779455-68786020	Il12a	interleukin 12a	0.0017	0.252
9763	1425457_a_at	7.5553	11.1481	0.3262	0.2795	3.5928	0	chr11:11830510-11937395	Grb10	growth factor receptor bound protein 10	0.0015	0.319
9769	1425463_at	7.0742	8.1573	0.307	0.3074	1.0831	0.0025	chr18:11052501-11085682	Gata6	GATA binding protein 6	0.001	0.447
9770	1425464_at	8.4497	9.5223	0.103	0.2525	1.0726	0.0015	chr18:11052501-11085682	Gata6	GATA binding protein 6	0.001	0.447
9778	1425472_a_at	9.0635	8.3124	0.2599	0.2567	0.7511	0.0063	chr3:88567075-88589274	Lmna	lamin A	0.0007	0.432
9780	1425474_a_at	6.8945	7.4512	0.1769	0.0781	0.5567	0.0041	chr2:120007901-120044571	Vps39	vacuolar protein sorting 39 (yeast)	0.0012	0.372
9788	1425482_s_at	8.8634	9.5062	0.1186	0.1196	0.6428	0.0003	chr12:36667394-36707569	Ankmy2	ankyrin repeat and MYND domain containing 2	0.0012	0.282
9810	1425504_at	5.4556	6.7005	0.1551	0.2671	1.2449	0.0006	chr16:34914553-34922169	Mylk	myosin, light polypeptide kinase	0.0011	0.172
9811	1425505_at	6.8384	8.9449	0.5381	0.2217	2.1065	0.002	chr16:34914553-34922169	Mylk	myosin, light polypeptide kinase	0.0011	0.172
9820	1425514_at	9.2516	8.3415	0.1123	0.2638	0.9101	0.003	chr13:102781913-102868422	Pik3r1	phosphatidylinositol 3-kinase, regulatory subunit, polypeptide 1 (p85 alpha)	0.0012	0.214
9837	1425531_at	10.3727	10.0643	0.1453	0.0959	0.3084	0.0155	chr5:137266822-137272648	Znhit1|Plod3	zinc finger, HIT domain containing 1|procollagen-lysine, 2-oxoglutarate 5-dioxygenase 3	0.0005	0.343
9849	1425543_s_at	6.3205	8.0727	1.0507	0.4738	1.7522	0.0363	chr6:140386640-140559516	Plekha5	pleckstrin homology domain containing, family A member 5	0.0001	0.406
9856	1425550_a_at	12.0712	12.3016	0.082	0.1443	0.2304	0.0413	chr11:109465494-109483884	Prkar1a	protein kinase, cAMP dependent regulatory, type I, alpha	0.0002	0.42
9858	1425552_at	7.9104	8.5999	0.3357	0.3221	0.6895	0.0252	chr5:124234278-124263827	Hip1r	huntingtin interacting protein 1 related	0.0011	0.134
9864	1425558_at	4.008	7.0156	1.3915	0.2821	3.0076	0.0205	chr7:18552961-18562598	Ercc2|Klc3	excision repair cross-complementing rodent repair deficiency, complementation group 2|kinesin light chain 3	0.0005	0.539
9871	1425565_at	6.2836	7.8504	0.2025	0.4766	1.5668	0.0036	chr5:78340275-78358668	Rest|Mir5098	RE1-silencing transcription factor|microRNA 5098	0.0005	0.474
9873	1425567_a_at	11.0931	11.8849	0.042	0.1852	0.7918	0.0025	chr3:36640521-36667186	Anxa5	annexin A5	0.0001	0.419
9886	1425580_a_at	8.717	9.4587	0.1156	0.0775	0.7417	0.0001	chr18:30415756-30486126	Pik3c3	phosphoinositide-3-kinase, class 3	0.0004	0.582
9891	1425585_at	9.549	9.9709	0.209	0.0902	0.4219	0.02	chrX:97476847-97500181	Med12	mediator of RNA polymerase II transcription, subunit 12 homolog (yeast)	0.0001	0.404
9897	1425591_a_at	12.1112	11.6574	0.1103	0.154	0.4538	0.0039	chr7:11932192-11934940	Chmp2a	charged multivesicular body protein 2A	0.0006	0.553
9904	1425598_a_at	8.8371	10.1495	0.1615	0.2911	1.3124	0.0007	chr4:3605261-3718224	Lyn|6330407A03Rik	Yamaguchi sarcoma viral (v-yes-1) oncogene homolog|RIKEN cDNA 6330407A03 gene	0.001	0.079
9921	1425615_a_at	10.2401	10.8951	0.1092	0.3826	0.655	0.0369	chr14:54494473-54503005	Pck2	phosphoenolpyruvate carboxykinase 2 (mitochondrial)	0.0001	0.574
9922	1425616_a_at	11.6983	10.8034	0.0766	0.1781	0.8949	0.0007	chr4:118693237-118699230	Ccdc23	coiled-coil domain containing 23	0.0002	0.479
9934	1425628_a_at	11.0592	11.5905	0.1119	0.1002	0.5313	0.0004	chr5:134522469-134599370	Gtf2i	general transcription factor II I	0.0005	0.266
9937	1425631_at	6.4795	7.6506	0.1374	0.5828	1.1711	0.0245	chr19:36797842-36801810	Ppp1r3c	protein phosphatase 1, regulatory (inhibitor) subunit 3C	0.0006	0.507
9941	1425635_at	5.778	6.6623	0.4399	0.4326	0.8843	0.0286	chr11:69670674-69674707	Tnk1	tyrosine kinase, non-receptor, 1	0.0014	0.394
9982	1425676_a_at	10.9994	10.6886	0.058	0.1849	0.3108	0.0382	chr4:117927632-117930204	Elovl1	elongation of very long chain fatty acids (FEN1/Elo2, SUR4/Elo3, yeast)-like 1	0.0009	0.34
9983	1425677_a_at	10.9353	9.5366	0.1838	0.1586	1.3987	0	chr8:24500661-24614335	Ank1|Mir486|Mir3107	ankyrin 1, erythroid|microRNA 486|microRNA 3107	0.0004	0.292
9988	1425682_a_at	8.9453	9.3208	0.0748	0.1134	0.3755	0.0024	chr6:85881371-85894676	Tprkb	Tp53rk binding protein	0.0006	0.333
10008	1425702_a_at	7.8254	8.7452	0.2153	0.4118	0.9198	0.0131	chr17:43541926-43549167	Enpp5	ectonucleotide pyrophosphatase/phosphodiesterase 5	0.0003	0.387
10010	1425704_at	12.5052	10.6762	0.0468	0.2989	1.829	0.001	chr11:84636920-84645211	Dhrs11	dehydrogenase/reductase (SDR family) member 11	0.0001	0.34
10012	1425706_a_at	8.4464	9.0017	0.0881	0.0956	0.5553	0.0001	chr2:91012694-91037817	Acp2|Ddb2	acid phosphatase 2, lysosomal|damage specific DNA binding protein 2	0.0009	0.34
10037	1425731_at	7.6086	8.0856	0.2247	0.1427	0.477	0.0154	chr10:81044067-81050739	Ankrd24	ankyrin repeat domain 24	0.0005	0.589
10041	1425735_at	4.2801	6.6766	1.2713	0.2718	2.3965	0.0298	chr2:90978475-90984707	Madd	MAP-kinase activating death domain	0.0017	0.424
10046	1425740_at	6.1229	7.086	0.5138	0.2075	0.9631	0.0259	chr19:3768145-3806324	Suv420h1	suppressor of variegation 4-20 homolog 1 (Drosophila)	0.0002	0.449
10056	1425750_a_at	6.9614	8.1041	0.156	0.4338	1.1427	0.009	chr8:74605522-74617290	Jak3	Janus kinase 3	0.0015	0.225
10067	1425761_a_at	5.6936	6.9024	0.729	0.3859	1.2088	0.0364	chr18:80810517-80875130	Nfatc1	nuclear factor of activated T cells, cytoplasmic, calcineurin dependent 1	0.0012	0.311
10097	1425791_at	6.0041	7.0909	0.303	0.3161	1.0868	0.0026	chr6:5220172-5248330	Pon2	paraoxonase 2	0.0011	0.364
10103	1425797_a_at	6.152	7.405	0.5208	0.2141	1.253	0.0113	chr13:52609313-52658408	Syk	spleen tyrosine kinase	0	0.562
10140	1425834_a_at	8.7198	9.1999	0.1347	0.1622	0.4801	0.0042	chr19:55122983-55152697	Gpam	glycerol-3-phosphate acyltransferase, mitochondrial	0.0016	0.452
10150	1425844_a_at	9.1524	10.2722	0.2347	0.1068	1.1198	0.0008	chr4:33638988-33829261	Rngtt	RNA guanylyltransferase and 5'-phosphatase	0.0016	0.323
10156	1425850_a_at	8.8917	9.2034	0.101	0.1368	0.3117	0.0122	chr2:38333822-38407773	Nek6	NIMA (never in mitosis gene a)-related expressed kinase 6	0.0002	0.292
10168	1425862_a_at	6.8697	8.1966	0.2445	0.31	1.3269	0.0007	chr7:116131090-116234598	Pik3c2a	phosphatidylinositol 3-kinase, C2 domain containing, alpha polypeptide	0.0006	0.319
10187	1425881_at	7.1585	6.3129	0.2542	0.4569	0.8456	0.0253	chr7:17581059-17844554	Psg28|Psg26|Psg25|Psg27|Psg23|Psg21|Psg20	pregnancy-specific glycoprotein 28|pregnancy-specific glycoprotein 26|pregnancy-specific glycoprotein 25|pregnancy-specific glycoprotein 27|pregnancy-specific glycoprotein 23|pregnancy-specific glycoprotein 21|pregnancy-specific glycoprotein 20	0.0007	0.261
10205	1425899_a_at	8.8553	9.4764	0.1565	0.2438	0.6211	0.0074	chr16:91671051-91759134	Itsn1	intersectin 1 (SH3 domain protein 1A)	0.0014	0.397
10206	1425900_at	9.0391	8.2402	0.2479	0.3642	0.7989	0.0137	chr10:61778493-61817814	Hkdc1	hexokinase domain containing 1	0.0004	0.333
10217	1425911_a_at	6.3377	7.2819	0.4497	0.4457	0.9442	0.0246	chr8:26997882-27039466	Fgfr1	fibroblast growth factor receptor 1	0	0.177
10225	1425919_at	4.4477	8.4872	0.7242	0.2635	4.0395	0.0006	chr5:130472969-130473607	Rabgef1	RAB guanine nucleotide exchange factor (GEF) 1	0.0005	0.331
10242	1425936_a_at	6.6976	8.2577	0.277	0.3317	1.5601	0.0004	chr12:36667423-36698492	Ankmy2	ankyrin repeat and MYND domain containing 2	0.0012	0.282
10256	1425950_at	7.0757	7.528	0.1576	0.2752	0.4523	0.0376	chr2:180654786-180663651	Slc17a9	solute carrier family 17, member 9	0.0016	0.512
10275	1425969_a_at	9.3821	9.7616	0.1624	0.2333	0.3795	0.0414	chr5:35078646-35226253	Htt	huntingtin	0.0006	0.487
10287	1425981_a_at	8.9234	9.5214	0.1076	0.3108	0.598	0.0251	chr8:93960233-94013716	Rbl2|Aktip	retinoblastoma-like 2|thymoma viral proto-oncogene 1 interacting protein	0.0006	0.459
10289	1425983_x_at	9.1996	10.2207	0.1761	0.4469	1.0211	0.0138	chr6:38627516-38766831	Hipk2	homeodomain interacting protein kinase 2	0.0001	0.337
10297	1425991_a_at	4.3925	6.6654	0.7871	0.3919	2.2729	0.0051	chr9:21518463-21548905	Kank2	KN motif and ankyrin repeat domains 2	0.0007	0.47
10308	1426002_a_at	10.531	10.0163	0.0474	0.1925	0.5147	0.0104	chr5:107204623-107224733	Cdc7	cell division cycle 7 (S. cerevisiae)	0.0003	0.388
10315	1426009_a_at	8.5381	10.1992	0.3723	0.2256	1.6611	0.0006	chr3:95143955-95191970	Pip5k1a	phosphatidylinositol-4-phosphate 5-kinase, type 1 alpha	0.0016	0.503
10349	1426043_a_at	8.0658	8.5685	0.1457	0.1932	0.5027	0.007	chr2:120155313-120195940	4931402G19Rik|Capn3	RIKEN cDNA 4931402G19 gene|calpain 3	0.0006	0.207
10350	1426044_a_at	7.8264	9.3121	0.1019	0.273	1.4857	0.0007	chr2:11168397-11218552	Prkcq	protein kinase C, theta	0.0013	0.289
10352	1426046_a_at	8.3336	9.1759	0.3844	0.1717	0.8423	0.015	chr14:54670376-54676252	Rabggta	Rab geranylgeranyl transferase, a subunit	0.0011	0.358
10365	1426059_at	9.2227	8.7585	0.0933	0.2915	0.4642	0.0442	chr5:31574161-31603883	Gckr	glucokinase regulatory protein	0.0001	0.374
10382	1426076_at	6.8479	8.1252	0.1467	0.458	1.2773	0.008	chr11:104336343-104366568	Cdc27	cell division cycle 27 homolog (S. cerevisiae)	0.0001	0.271
10391	1426085_a_at	4.8071	7.6485	0.8386	0.3724	2.8414	0.0031	chr5:115805341-115815134	Pxn	paxillin	0.0003	0.267
10395	1426089_a_at	8.5428	10.0443	0.1519	0.3254	1.5015	0.0009	chr1:152124738-152152571	BC003331	cDNA sequence BC003331	0.0014	0.234
10396	1426090_a_at	6.5146	7.881	0.3537	0.3284	1.3664	0.0013	chr17:63581538-63676894	Fert2	fer (fms/fps related) protein kinase, testis specific 2	0.0013	0.274
10398	1426092_a_at	5.4511	7.3531	0.4466	0.2226	1.902	0.0011	chr7:104118375-104214518	Trim34a|Trim12a|LOC622070|Trim34b|Trim12c	tripartite motif-containing 34A|tripartite motif-containing 12A|uncharacterized LOC622070|tripartite motif-containing 34B|tripartite motif-containing 12C	0.0007	0.382
10420	1426114_at	13.9837	12.5483	0.1861	0.4438	1.4354	0.0039	chr11:51444824-51450259	Agxt2l2|Hnrnpab	alanine-glyoxylate aminotransferase 2-like 2|heterogeneous nuclear ribonucleoprotein A/B	0.0011	0.489
10424	1426118_a_at	11.7294	10.6923	0.1513	0.3802	1.0371	0.0075	chr7:18860034-18873645	Tomm40	translocase of outer mitochondrial membrane 40 homolog (yeast)	0.0004	0.373
10439	1426133_a_at	9.5018	9.8931	0.1223	0.1181	0.3913	0.0037	chr1:37819346-37834953	Lipt1|Mitd1	lipoyltransferase 1|MIT, microtubule interacting and transport, domain containing 1	0.0012	0.338
10468	1426162_a_at	15.1457	14.7045	0.1084	0.2098	0.4412	0.0163	chr1:16086511-16089593	Rpl7	ribosomal protein L7	0.0006	0.337
10469	1426163_x_at	14.5757	14.0878	0.2715	0.2732	0.4879	0.0445	chr1:16086511-16089593	Rpl7	ribosomal protein L7	0.0006	0.337
10512	1426206_at	7.4767	8.2783	0.175	0.4204	0.8016	0.0243	chr9:37151714-37163694	Robo4	roundabout homolog 4 (Drosophila)	0.0013	0.223
10513	1426207_at	10.0035	10.3887	0.1062	0.1716	0.3852	0.0124	chr8:24124756-24172108	Ikbkb	inhibitor of kappaB kinase beta	0.0005	0.318
10515	1426209_at	10.4014	10.7088	0.0771	0.1666	0.3074	0.0263	chr7:15974410-15999453	Fkrp|Strn4	fukutin related protein|striatin, calmodulin binding protein 4	0.0014	0.298
10525	1426219_at	12.7374	12.1646	0.0617	0.3061	0.5728	0.0307	chr4:107541771-107616458	Scp2	sterol carrier protein 2, liver	0.0001	0.392
10552	1426246_at	8.4001	9.0734	0.1486	0.2677	0.6733	0.0082	chr16:62796559-62871601	Pros1	protein S (alpha)	0.0008	0.191
10555	1426249_at	9.2277	9.6635	0.1483	0.179	0.4358	0.0101	chr19:4286000-4306027	Adrbk1	adrenergic receptor kinase, beta 1	0.0013	0.197
10562	1426256_at	11.9605	11.4984	0.0441	0.229	0.4621	0.0251	chr1:137117635-137130148	Timm17a	translocase of inner mitochondrial membrane 17a	0	0.286
10564	1426258_at	7.8744	9.3176	0.3369	0.6271	1.4432	0.0116	chr9:41718697-41875108	Sorl1	sortilin-related receptor, LDLR class A repeats-containing	0.0009	0.506
10598	1426292_at	8.5047	9.1448	0.0855	0.2309	0.6401	0.0074	chr7:29524831-29540959	Zfp790	zinc finger protein 790	0.0001	0.425
10599	1426293_at	7.0695	8.2874	0.2063	0.3624	1.2179	0.0025	chr7:29524831-29540959	Zfp790	zinc finger protein 790	0.0001	0.425
10611	1426305_at	7.1569	6.7285	0.1979	0.1998	0.4284	0.0226	chr7:30311839-30321494	Upk1a	uroplakin 1A	0.0002	0.418
10620	1426314_at	6.6385	8.1588	0.2135	0.3133	1.5203	0.0004	chr14:102701179-102730155	Ednrb	endothelin receptor type B	0.0006	0.237
10637	1426331_a_at	3.4804	6.9526	1.2522	0.3145	3.4722	0.0092	chr6:97253771-97453268	Frmd4b	FERM domain containing 4B	0.0015	0.344
10640	1426334_a_at	5.8797	7.451	0.2855	0.2575	1.5713	0.0002	chr2:127818539-127849934	Bcl2l11	BCL2-like 11 (apoptosis facilitator)	0.0003	0.297
10648	1426342_at	13.2676	12.9516	0.0259	0.0895	0.316	0.0039	chr9:115090924-115158833	Stt3b|Stmn1-rs1	STT3, subunit of the oligosaccharyltransferase complex, homolog B (S. cerevisiae)|stathmin 1, related sequence 1	0.0009	0.361
10654	1426348_at	8.6029	9.5996	0.1369	0.5172	0.9967	0.0269	chr8:11198394-11312721	Col4a1	collagen, type IV, alpha 1	0.0007	0.591
10659	1426353_at	9.2077	9.8476	0.1909	0.1893	0.6399	0.0031	chr10:127049860-127063936	Stat6|Nab2	signal transducer and activator of transcription 6|Ngfi-A binding protein 2	0.0002	0.537
10665	1426359_at	9.1593	9.8873	0.3395	0.2335	0.728	0.015	chr1:135448850-135488920	Zc3h11a|Zbed6	zinc finger CCCH type containing 11A|zinc finger, BED domain containing 6	0.0002	0.399
10666	1426360_at	6.1865	8.8353	0.3834	0.0638	2.6488	0.0006	chr1:135448850-135488920	Zc3h11a|Zbed6	zinc finger CCCH type containing 11A|zinc finger, BED domain containing 6	0.0002	0.399
10667	1426361_at	7.0916	9.2645	0.4514	0.3165	2.1729	0.0004	chr1:135448850-135488920	Zc3h11a|Zbed6	zinc finger CCCH type containing 11A|zinc finger, BED domain containing 6	0.0002	0.399
10682	1426376_at	8.9334	9.357	0.1421	0.2165	0.4236	0.0211	chr18:34469678-34498311	Reep5	receptor accessory protein 5	0.0015	0.263
10699	1426393_a_at	11.6049	11.4927	0.0442	0.046	0.1122	0.0126	chr4:154837158-154854118	Sdf4	stromal cell derived factor 4	0.0001	0.203
10706	1426400_a_at	11.7953	11.5762	0.0241	0.0934	0.2191	0.0152	chr7:29895177-29903811	Capns1	calpain, small subunit 1	0.0004	0.596
10715	1426409_at	7.8781	8.8645	0.299	0.1119	0.9864	0.004	chr19:45068187-45080415	Lzts2|Pdzd7	leucine zipper, putative tumor suppressor 2|PDZ domain containing 7	0.0006	0.286
10721	1426415_a_at	8.5175	8.9254	0.1316	0.2316	0.4079	0.0299	chr11:88815523-88836383	Trim25	tripartite motif-containing 25	0.0001	0.518
10729	1426423_at	10.5865	11.4184	0.0547	0.2908	0.8319	0.0092	chr10:126920071-126925390	Ndufa4l2|Shmt2	NADH dehydrogenase (ubiquinone) 1 alpha subcomplex, 4-like 2|serine hydroxymethyltransferase 2 (mitochondrial)	0.0011	0.215
10740	1426434_at	8.1315	8.8655	0.156	0.1965	0.734	0.0013	chr6:91439206-91453963	Tmem43	transmembrane protein 43	0.0005	0.306
10759	1426453_at	12.2415	11.5058	0.0316	0.1761	0.7357	0.003	chr13:6547408-6579418	Pitrm1|Pfkp	pitrilysin metallepetidase 1|phosphofructokinase, platelet	0.0014	0.336
10760	1426454_at	11.6839	13.0384	0.0693	0.2162	1.3545	0.0005	chr6:136887718-136897971	Arhgdib	Rho, GDP dissociation inhibitor (GDI) beta	0.0003	0.407
10781	1426475_at	14.6291	13.3901	0.073	0.1399	1.239	0	chr9:44087342-44095186	Hmbs	hydroxymethylbilane synthase	0.0017	0.368
10786	1426480_at	10.8692	10.4041	0.0484	0.044	0.4651	0	chr5:130530434-130540217	Sbds	Shwachman-Bodian-Diamond syndrome homolog (human)	0.0005	0.589
10787	1426481_at	9.9538	10.8358	0.0837	0.0988	0.882	0	chr16:17677655-17706944	Klhl22	kelch-like 22 (Drosophila)	0.0004	0.194
10797	1426491_at	9.8931	10.5694	0.0278	0.1061	0.6763	0.0006	chr7:55918871-56099819	Herc2	hect (homologous to the E6-AP (UBE3A) carboxyl terminus) domain and RCC1 (CHC1)-like domain (RLD) 2	0.0012	0.421
10809	1426503_a_at	8.3851	8.6378	0.1378	0.1456	0.2527	0.0454	chr7:101892958-101939272	Rnf121	ring finger protein 121	0.0001	0.395
10814	1426508_at	8.4364	6.8421	0.1524	0.1875	1.5943	0	chr11:102703425-102713221	Gfap	glial fibrillary acidic protein	0.0004	0.277
10815	1426509_s_at	7.2982	5.0967	0.3198	0.9703	2.2015	0.0153	chr11:102703425-102713221	Gfap	glial fibrillary acidic protein	0.0004	0.277
10820	1426514_at	6.0662	7.6174	0.7076	0.3292	1.5512	0.0147	chr7:132074122-132155571	Chst15|Gm10584	carbohydrate (N-acetylgalactosamine 4-sulfate 6-O) sulfotransferase 15|predicted gene 10584	0.0003	0.646
10823	1426517_at	7.8311	8.6007	0.0896	0.2146	0.7696	0.0027	chr10:74410936-74459684	Rtdr1|Gnaz	rhabdoid tumor deletion region gene 1|guanine nucleotide binding protein, alpha z subunit	0.0006	0.34
10831	1426525_at	10.6984	10.9436	0.1499	0.0848	0.2452	0.0381	chr15:96197412-96230507	Arid2	AT rich interactive domain 2 (ARID, RFX-like)	0.001	0.248
10833	1426527_at	9.3562	8.8036	0.1341	0.3274	0.5526	0.0357	chr4:116301933-116305519	Tesk2|Toe1	testis-specific kinase 2|target of EGR1, member 1 (nuclear)	0.0001	0.291
10844	1426538_a_at	8.1282	9.6887	0.1491	0.1594	1.5605	0	chr11:69396657-69407626	Trp53	transformation related protein 53	0.0001	0.666
10845	1426539_at	8.1146	10.0468	0.1585	0.3139	1.9322	0.0002	chrX:19860886-19877499	Usp11	ubiquitin specific peptidase 11	0	0.401
10851	1426545_at	8.5217	9.8186	0.1804	0.4651	1.2969	0.0071	chr15:80750318-80757251	Tnrc6b	trinucleotide repeat containing 6b	0.0005	0.463
10870	1426564_at	7.1867	7.5948	0.2335	0.1591	0.4081	0.0321	chr7:127024212-127029345	Gm4532|Zfp553	predicted gene 4532|zinc finger protein 553	0.0005	0.382
10892	1426586_at	10.5462	11.1269	0.0362	0.1336	0.5807	0.0021	chr11:70460213-70463234	Slc25a11	solute carrier family 25 (mitochondrial carrier oxoglutarate carrier), member 11	0	0.563
10896	1426590_at	9.692	9.9906	0.0854	0.1303	0.2986	0.0114	chr13:98238675-98278185	Gfm2|Hexb	G elongation factor, mitochondrial 2|hexosaminidase B	0.0008	0.351
10907	1426601_at	4.9925	7.1114	1.0507	0.2859	2.1189	0.0234	chr17:31024192-31079448	Slc37a1	solute carrier family 37 (glycerol-3-phosphate transporter), member 1	0.001	0.278
10908	1426602_at	8.752	9.5741	0.1332	0.1093	0.8221	0.0001	chrX:20005501-20017489	Araf|Syn1	v-raf murine sarcoma 3611 viral oncogene homolog|synapsin I	0.0008	0.472
10910	1426604_at	10.6624	9.6812	0.144	0.445	0.9812	0.0169	chr1:155511729-155526439	Rnasel	ribonuclease L (2', 5'-oligoisoadenylate synthetase-dependent)	0.0014	0.336
10913	1426607_at	8.6762	7.5429	0.1372	0.5587	1.1333	0.0236	chr13:120606911-120614378	3110070M22Rik|Gm7120	RIKEN cDNA 3110070M22 gene|predicted gene 7120	0	0.297
10920	1426614_at	10.9291	11.1911	0.1258	0.0773	0.262	0.0165	chr2:165475355-165476899	Zmynd8	zinc finger, MYND-type containing 8	0.0002	0.365
10928	1426622_a_at	8.7525	9.1828	0.209	0.275	0.4303	0.0499	chr17:78957245-78995434	Qpct	glutaminyl-peptide cyclotransferase (glutaminyl cyclase)	0.0005	0.304
10930	1426624_a_at	10.5776	11.3494	0.0533	0.3545	0.7718	0.0211	chr7:126568125-126571662	Ypel3	yippee-like 3 (Drosophila)	0.0002	0.314
10935	1426629_at	10.042	9.8259	0.1103	0.1132	0.2161	0.034	chr11:101569341-101583445	Dhx8	DEAH (Asp-Glu-Ala-His) box polypeptide 8	0	0.436
10937	1426631_at	9.3091	9.7555	0.133	0.291	0.4464	0.0466	chr5:23252473-23293744	Pus7	pseudouridylate synthase 7 homolog (S. cerevisiae)	0.0002	0.27
10950	1426644_at	8.6701	9.5172	0.4014	0.1855	0.8471	0.0168	chr2:151985306-152005435	Tbc1d20	TBC1 domain family, member 20	0.0003	0.17
10951	1426645_at	14.6062	14.0186	0.0763	0.2258	0.5876	0.0098	chr12:111138826-111144202	Hsp90aa1	heat shock protein 90, alpha (cytosolic), class A member 1	0.0006	0.364
10952	1426646_at	10.1287	9.8961	0.0409	0.136	0.2326	0.0367	chr8:75494177-75500077	9130011J15Rik	RIKEN cDNA 9130011J15 gene	0.0004	0.449
10953	1426647_at	7.3825	6.7748	0.351	0.1163	0.6077	0.0347	chr8:75494177-75500077	9130011J15Rik	RIKEN cDNA 9130011J15 gene	0.0004	0.449
10955	1426649_at	6.4082	7.5068	0.5757	0.2845	1.0986	0.0231	chr4:48605965-48684231	Tmeff1	transmembrane protein with EGF-like and two follistatin-like domains 1	0.0005	0.403
10962	1426656_at	8.6238	9.3351	0.22	0.1889	0.7113	0.0029	chr3:95373400-95381570	Fam63a|Anxa9	family with sequence similarity 63, member A|annexin A9	0.0001	0.501
10972	1426666_a_at	10.3272	9.5468	0.0743	0.1763	0.7804	0.0012	chr5:139465614-139503481	Sun1	Sad1 and UNC84 domain containing 1	0.0002	0.356
10973	1426667_a_at	8.9145	8.6358	0.0616	0.1582	0.2787	0.0317	chr5:139465614-139503481	Sun1	Sad1 and UNC84 domain containing 1	0.0002	0.356
10976	1426670_at	8.8565	10.2266	0.2069	0.1705	1.3701	0.0001	chr4:155009089-155018775	Agrn	agrin	0.0001	0.251
10985	1426679_at	11.7234	11.4492	0.1057	0.1089	0.2742	0.0112	chr15:36943407-36951970	Zfp706	zinc finger protein 706	0.0001	0.488
10991	1426685_a_at	9.7761	11.4789	0.0292	0.2456	1.7028	0.0007	chr11:49514923-49556119	Cnot6	CCR4-NOT transcription complex, subunit 6	0.0006	0.355
10997	1426691_at	8.5796	9.3457	0.0828	0.075	0.7661	0	chr17:45721298-45746593	Tjap1	tight junction associated protein 1	0.0001	0.35
11022	1426716_at	8.9009	9.3132	0.2584	0.1935	0.4123	0.0463	chr4:46026392-46055861	Tdrd7	tudor domain containing 7	0.0002	0.447
11028	1426722_at	11.9512	12.2991	0.0449	0.1738	0.3479	0.0242	chr15:96515419-96526031	Slc38a2	solute carrier family 38, member 2	0.0006	0.326
11040	1426734_at	8.0837	9.1924	0.1658	0.4468	1.1087	0.0108	chr16:30520876-30522544	Fam43a	family with sequence similarity 43, member A	0.0015	0.303
11041	1426735_at	10.2767	10.4723	0.0827	0.1252	0.1956	0.0461	chr1:186986356-187030189	Rab3gap2|Iars2|Mir194-1|Mir215	RAB3 GTPase activating protein subunit 2|isoleucine-tRNA synthetase 2, mitochondrial|microRNA 194-1|microRNA 215	0.0009	0.26
11046	1426740_s_at	9.286	8.7994	0.1639	0.3198	0.4866	0.0476	chr7:128029648-128036248	Armc5	armadillo repeat containing 5	0.0009	0.213
11050	1426744_at	8.5598	9.8775	0.1947	0.2249	1.3177	0.0001	chr15:81974500-82032634	Srebf2|Mir33	sterol regulatory element binding factor 2|microRNA 33	0.0016	0.307
11051	1426745_at	9.6503	10.3679	0.2574	0.0908	0.7176	0.0076	chr11:70054097-70056036	0610010K14Rik|Rnasek	RIKEN cDNA 0610010K14 gene|ribonuclease, RNase K	0.0002	0.283
11053	1426747_at	9.2814	9.6672	0.1083	0.1763	0.3858	0.0137	chr16:20462185-20475197	Abcf3	ATP-binding cassette, sub-family F (GCN20), member 3	0.0016	0.241
11055	1426749_at	10.3378	10.7463	0.1057	0.1477	0.4085	0.0052	chr7:49646366-49726287	Prmt3	protein arginine N-methyltransferase 3	0.0008	0.229
11067	1426761_at	9.669	10.1293	0.0547	0.2569	0.4603	0.0343	chr4:135822608-135833577	Kdm1a	lysine (K)-specific demethylase 1A	0.0016	0.266
11068	1426762_s_at	11.372	11.8525	0.0698	0.1069	0.4805	0.0006	chr4:135822608-135833577	Kdm1a	lysine (K)-specific demethylase 1A	0.0016	0.266
11084	1426778_at	10.379	10.7036	0.0719	0.0462	0.3246	0.0006	chr9:108062966-108066185	Dag1	dystroglycan 1	0.0017	0.173
11085	1426779_x_at	7.9148	8.5934	0.1105	0.2287	0.6786	0.0047	chr9:108062966-108066185	Dag1	dystroglycan 1	0.0017	0.173
11092	1426786_s_at	5.7639	7.4132	0.8864	0.2125	1.6493	0.0303	chr8:112437124-112445675	Dhx38	DEAH (Asp-Glu-Ala-His) box polypeptide 38	0.0003	0.423
11100	1426794_at	10.1129	10.2963	0.0502	0.1218	0.1834	0.0497	chr17:56046135-56110120	Ptprs	protein tyrosine phosphatase, receptor type, S	0	0.419
11127	1426821_at	8.8188	9.2465	0.0795	0.1695	0.4277	0.0089	chr8:109937833-109945813	Cog8	component of oligomeric golgi complex 8	0.0012	0.298
11130	1426824_at	10.611	11.5306	0.0686	0.1232	0.9196	0.0001	chr11:30710781-30780361	Psme4	proteasome (prosome, macropain) activator subunit 4	0.0004	0.205
11132	1426826_at	9.6865	10.4302	0.0539	0.3122	0.7437	0.016	chr17:3149515-3155343	Scaf8	SR-related CTD-associated factor 8	0.0012	0.236
11144	1426838_at	10.9848	10.1202	0.1256	0.2236	0.8646	0.0014	chr7:99956194-99995603	Pold3	polymerase (DNA-directed), delta 3, accessory subunit	0.0013	0.286
11145	1426839_at	10.3319	9.6255	0.1501	0.1521	0.7064	0.0006	chr7:99956194-99995603	Pold3	polymerase (DNA-directed), delta 3, accessory subunit	0.0013	0.286
11155	1426849_at	7.3838	8.0371	0.2291	0.25	0.6533	0.0085	chr3:129974781-130001737	Sec24b	Sec24 related gene family, member B (S. cerevisiae)	0.0011	0.426
11170	1426864_a_at	6.7281	8.1741	0.6737	0.6162	1.446	0.0196	chr9:49254363-49272364	Ncam1|Gm11149	neural cell adhesion molecule 1|predicted gene 11149	0.0017	0.269
11171	1426865_a_at	6.5223	8.065	0.3062	0.6787	1.5427	0.0131	chr9:49254363-49272364	Ncam1|Gm11149	neural cell adhesion molecule 1|predicted gene 11149	0.0017	0.269
11172	1426866_at	7.7731	8.287	0.2192	0.1893	0.5139	0.0125	chr2:118617941-118620026	Chst14	carbohydrate (N-acetylgalactosamine 4-0) sulfotransferase 14	0.0016	0.186
11179	1426873_s_at	7.6898	8.1622	0.1836	0.2314	0.4724	0.02	chr11:100184539-100202858	Jup	junction plakoglobin	0.0001	0.279
11180	1426874_at	10.1352	10.3125	0.0481	0.057	0.1773	0.0034	chr8:108778617-108782354	Edc4	enhancer of mRNA decapping 4	0.0013	0.442
11183	1426877_a_at	11.6203	12.807	0.1072	0.1018	1.1867	0	chr14:29935260-29950601	Pbrm1	polybromo 1	0.0008	0.307
11184	1426878_at	10.9344	11.3178	0.1501	0.1151	0.3834	0.0077	chr14:29935260-29950601	Pbrm1	polybromo 1	0.0008	0.307
11199	1426893_at	5.1837	6.6539	0.8424	0.3874	1.4702	0.0314	chr2:32357304-32391760	Fam102a	family with sequence similarity 102, member A	0.0015	0.202
11203	1426897_at	10.7914	11.2087	0.0458	0.1834	0.4173	0.0168	chr4:139985487-139995296	Rcc2	regulator of chromosome condensation 2	0.0006	0.492
11216	1426910_at	9.5495	10.3509	0.103	0.3746	0.8014	0.0196	chr10:107736201-107818956	Pawr	PRKC, apoptosis, WT1, regulator	0.0008	0.324
11240	1426934_at	6.499	7.861	0.1702	0.1901	1.362	0	chr10:18215336-18223308	Nhsl1	NHS-like 1	0.0007	0.352
11246	1426940_at	8.715	9.6442	0.0898	0.3315	0.9292	0.0086	chr9:45688851-45706296	Sidt2	SID1 transmembrane family, member 2	0.0004	0.144
11253	1426947_x_at	8.9704	9.6698	0.2205	0.2027	0.6994	0.0035	chr10:76039477-76067041	Col6a2	collagen, type VI, alpha 2	0.0015	0.21
11254	1426948_at	11.2475	11.4018	0.0917	0.0681	0.1543	0.0384	chr1:152186059-152212513	Tpr|Prg4	translocated promoter region|proteoglycan 4 (megakaryocyte stimulating factor, articular superficial zone protein)	0.0014	0.234
11255	1426949_s_at	11.551	11.8047	0.0996	0.0589	0.2537	0.0076	chr1:152186059-152212513	Tpr|Prg4	translocated promoter region|proteoglycan 4 (megakaryocyte stimulating factor, articular superficial zone protein)	0.0014	0.234
11259	1426953_at	8.8687	9.535	0.0773	0.0777	0.6663	0	chr8:77897600-77928050	Hmgxb4	HMG box domain containing 4	0.0008	0.62
11269	1426963_at	9.4542	8.6069	0.1003	0.1943	0.8473	0.0009	chr12:113520415-113522209	Pacs2	phosphofurin acidic cluster sorting protein 2	0.0003	0.557
11272	1426966_at	8.9864	9.2447	0.0665	0.0615	0.2583	0.0013	chr17:25866333-25923416	Axin1	axin 1	0.0011	0.293
11274	1426968_a_at	9.2634	8.9525	0.1344	0.0674	0.3109	0.0117	chr1:16090987-16118313	Rdh10	retinol dehydrogenase 10 (all-trans)	0.0006	0.337
11289	1426983_at	8.7294	9.2505	0.1124	0.1038	0.5211	0.0005	chr2:30848214-30875028	Fnbp1	formin binding protein 1	0.0005	0.217
11303	1426997_at	7.688	8.2228	0.1687	0.273	0.5348	0.0207	chr11:98557962-98581220	Thra	thyroid hormone receptor alpha	0.0008	0.277
11305	1426999_at	10.9168	11.3912	0.0528	0.0881	0.4744	0.0003	chr12:99159960-99188824	Zc3h14|Eml5	zinc finger CCCH type containing 14|echinoderm microtubule associated protein like 5	0.0001	0.549
11314	1427008_at	7.1461	7.9295	0.2853	0.1727	0.7834	0.0055	chr11:87547223-87551734	Rnf43	ring finger protein 43	0.0003	0.437
11327	1427021_s_at	15.1044	14.5808	0.1038	0.2196	0.5236	0.0108	chr7:108725595-108733119	Eif3f	eukaryotic translation initiation factor 3, subunit F	0.0005	0.358
11341	1427035_at	8.8786	9.4641	0.1825	0.1205	0.5855	0.0027	chr14:69038546-69040090	Slc39a14	solute carrier family 39 (zinc transporter), member 14	0.0005	0.402
11364	1427058_at	14.4772	14.1521	0.1594	0.156	0.3251	0.0268	chr11:69483131-69488618	Eif4a1	eukaryotic translation initiation factor 4A1	0	0.357
11376	1427070_at	5.9891	6.9035	0.6028	0.3505	0.9144	0.0487	chr2:164477244-164484482	Snx21|Acot8	sorting nexin family member 21|acyl-CoA thioesterase 8	0.0001	0.261
11387	1427081_at	6.4814	7.6965	0.4289	0.3601	1.2151	0.0052	chr5:20462812-20465121	Rsbn1l|A630072M18Rik	round spermatid basic protein 1-like|RIKEN cDNA A630072M18 gene	0.0001	0.209
11414	1427108_at	11.0186	11.5088	0.0486	0.1381	0.4902	0.0033	chr11:52239851-52252151	9530068E07Rik	RIKEN cDNA 9530068E07 gene	0.0002	0.248
11429	1427123_s_at	6.8847	7.8073	0.2337	0.494	0.9226	0.0251	chr6:30736982-30739238	Copg2	coatomer protein complex, subunit gamma 2	0.0017	0.414
11432	1427126_at	6.2633	10.9491	0.1257	1.0988	4.6858	0.0031	chr17:34564486-34565825	Hspa1b	heat shock protein 1B	0.0001	0.305
11433	1427127_x_at	6.8789	11.5737	0.553	1.1122	4.6948	0.0011	chr17:34564486-34565825	Hspa1b	heat shock protein 1B	0.0001	0.305
11444	1427138_at	9.0199	7.9187	0.1911	0.3182	1.1012	0.0021	chr12:101312572-101314356	Ccdc88c	coiled-coil domain containing 88C	0.0006	0.3
11457	1427151_at	9.0822	8.1169	0.3202	0.2596	0.9653	0.0038	chr2:104555630-104558994	Qser1	glutamine and serine rich 1	0.0004	0.58
11469	1427163_at	8.1374	9.3777	0.1183	0.322	1.2403	0.0024	chr17:46392821-46436202	Ubr2	ubiquitin protein ligase E3 component n-recognin 2	0.0006	0.4
11474	1427168_a_at	10.2589	11.2635	0.0569	0.5347	1.0046	0.0322	chr15:55298057-55350885	Col14a1	collagen, type XIV, alpha 1	0.0015	0.193
11479	1427173_a_at	11.5119	10.9662	0.0614	0.0787	0.5457	0.0001	chr6:39731786-39740540	Mrps33	mitochondrial ribosomal protein S33	0.0017	0.381
11482	1427176_s_at	8.0809	7.7637	0.1036	0.1127	0.3172	0.0062	chr7:30023578-30027806	AI428936	expressed sequence AI428936	0.0005	0.179
11497	1427191_at	7.1039	7.6827	0.2784	0.2429	0.5788	0.0207	chr4:43664776-43672510	Npr2	natriuretic peptide receptor 2	0.0005	0.274
11503	1427197_at	9.9501	10.3156	0.1879	0.1791	0.3655	0.0306	chr9:95750220-95760996	Atr	ataxia telangiectasia and Rad3 related	0.0003	0.435
11518	1427212_at	9.0439	9.4856	0.1187	0.1912	0.4417	0.0111	chr2:34228877-34445924	Mapkap1	mitogen-activated protein kinase associated protein 1	0.0011	0.092
11560	1427254_at	8.3529	8.9975	0.2024	0.228	0.6446	0.0057	chr9:122699080-122703110	Zfp445	zinc finger protein 445	0.0001	0.246
11572	1427266_at	9.6847	11.1512	0.1031	0.344	1.4665	0.002	chr14:29851727-29903979	Pbrm1	polybromo 1	0.0008	0.307
11590	1427284_a_at	9.3751	8.4318	0.1636	0.4172	0.9433	0.0143	chr4:19935153-20153577	Ttpa|Ggh	tocopherol (alpha) transfer protein|gamma-glutamyl hydrolase	0.0002	0.249
11600	1427294_a_at	10.1595	10.6279	0.0866	0.1181	0.4684	0.001	chr11:119920043-119945334	Slc38a10	solute carrier family 38, member 10	0.0008	0.245
11601	1427295_at	9.5652	10.1734	0.2568	0.147	0.6082	0.0102	chr11:119920043-119945334	Slc38a10	solute carrier family 38, member 10	0.0008	0.245
11622	1427316_s_at	5.9438	7.3506	0.7839	0.3134	1.4068	0.0298	chr5:140965256-140971853	Baat1	BRCA1-associated ATM activator 1	0.0005	0.36
11628	1427322_at	7.8293	8.653	0.1515	0.2002	0.8237	0.0008	chr16:96096998-96187336	Brwd1	bromodomain and WD repeat domain containing 1	0.0004	0.358
11638	1427332_at	9.0532	8.5981	0.2279	0.2374	0.4551	0.0327	chr2:84479240-84489233	Med19|Zdhhc5	mediator of RNA polymerase II transcription, subunit 19 homolog (yeast)|zinc finger, DHHC domain containing 5	0.0004	0.554
11663	1427357_at	7.3527	8.532	0.1152	0.2877	1.1793	0.0017	chr4:137610606-137640099	Cda	cytidine deaminase	0.0012	0.204
11669	1427363_at	5.2151	7.5554	0.7653	0.2957	2.3403	0.0051	chr15:25580975-25582981	Myo10	myosin X	0.0009	0.324
11670	1427364_a_at	11.9586	10.5339	0.1963	0.3889	1.4247	0.002	chr12:17570401-17576982	Odc1	ornithine decarboxylase, structural 1	0.0004	0.379
11675	1427369_at	7.8996	7.1516	0.0995	0.3174	0.748	0.0139	chr7:140773953-140779856	Nlrp6	NLR family, pyrin domain containing 6	0.0007	0.335
11681	1427375_at	8.0278	8.7876	0.2457	0.1192	0.7598	0.004	chr3:138083145-138095045	Rg9mtd2	RNA (guanine-9-) methyltransferase domain containing 2	0.0008	0.333
11696	1427390_at	8.0783	8.5809	0.1794	0.0862	0.5026	0.0059	chr7:18664311-18666887	Bloc1s3	biogenesis of lysosome-related organelles complex-1, subunit 3	0.001	0.437
11745	1427439_s_at	9.4265	10.4866	0.0776	0.2989	1.0601	0.0042	chr14:53461836-53471588	Prmt5	protein arginine N-methyltransferase 5	0.0016	0.255
11753	1427447_a_at	9.9964	9.4969	0.0922	0.0618	0.4995	0.0002	chr15:78810320-78833124	Triobp|Gm10865	TRIO and F-actin binding protein|predicted gene 10865	0	0.365
11795	1427489_at	6.9688	7.9842	0.2909	0.2419	1.0154	0.0019	chr2:12025784-12219773	Itga8|E030013I19Rik	integrin alpha 8|RIKEN cDNA E030013I19 gene	0.0013	0.202
11812	1427506_at	8.8237	7.4033	0.1287	0.5261	1.4204	0.0101	chr12:70087425-70097612	Lrr1	leucine rich repeat protein 1	0.0005	0.279
11846	1427540_at	7.861	8.6181	0.2011	0.408	0.7571	0.0254	chr10:72050239-72064464	Zwint	ZW10 interactor	0.0004	0.529
11854	1427548_a_at	11.3308	10.9662	0.1296	0.2222	0.3646	0.038	chr7:97571894-97591710	Clns1a	chloride channel, nucleotide-sensitive, 1A	0.0007	0.393
11887	1427581_at	7.0424	7.6246	0.1033	0.3632	0.5822	0.0443	chr16:17171936-17174073	Hic2	hypermethylated in cancer 2	0.0014	0.351
11997	1427691_a_at	7.7759	8.7659	0.1687	0.1933	0.99	0.0003	chr16:91261757-91294225	Ifnar2	interferon (alpha and beta) receptor 2	0.0002	0.528
12001	1427695_a_at	4.6164	7.8758	0.9749	0.2556	3.2594	0.005	chr1:167716601-167771686	Pou2f1	POU domain, class 2, transcription factor 1	0.0014	0.325
12011	1427705_a_at	9.45	10.0403	0.0654	0.1837	0.5903	0.0046	chr3:135522138-135541180	Nfkb1	nuclear factor of kappa light polypeptide gene enhancer in B cells 1, p105	0.0003	0.413
12013	1427707_a_at	9.5813	10.0158	0.1051	0.1412	0.4345	0.0033	chr4:114539271-114541135	Stil	Scl/Tal1 interrupting locus	0.0006	0.343
12045	1427739_a_at	9.5203	10.6557	0.0956	0.1108	1.1354	0	chr11:69403085-69407623	Trp53	transformation related protein 53	0.0001	0.666
12079	1427773_a_at	10.3972	10.7867	0.1101	0.1853	0.3895	0.016	chr7:24680575-24681329	Rabac1	Rab acceptor 1 (prenylated)	0.0001	0.584
12137	1427831_s_at	7.6175	8.6545	0.1297	0.3606	1.037	0.0067	chr7:29814123-29814950	Zfp260	zinc finger protein 260	0.0002	0.378
12144	1427838_at	6.6636	5.916	0.2984	0.2722	0.7476	0.0102	chr13:34081749-34082235	Tubb2a	tubulin, beta 2A class IIA	0.0015	0.372
12191	1427885_at	8.4477	9.2386	0.1593	0.3953	0.7909	0.0211	chr19:4231912-4233632	Pold4	polymerase (DNA-directed), delta 4	0.0005	0.303
12196	1427890_a_at	9.0942	7.1965	0.1631	0.1829	1.8977	0	chr7:141046463-141061375	Lrrc56|1600016N20Rik	leucine rich repeat containing 56|RIKEN cDNA 1600016N20 gene	0.0005	0.363
12197	1427891_at	7.8524	8.7549	0.3486	0.2064	0.9025	0.0071	chr6:48630983-48637800	Gimap6	GTPase, IMAP family member 6	0.0004	0.311
12212	1427906_at	9.9316	10.4251	0.187	0.0892	0.4935	0.0074	chr4:11454076-11477831	1110037F02Rik	RIKEN cDNA 1110037F02 gene	0.0003	0.43
12215	1427909_at	12.2683	11.9081	0.1069	0.1445	0.3602	0.0084	chr17:56292563-56294924	2410015M20Rik	RIKEN cDNA 2410015M20 gene	0.0008	0.458
12217	1427911_at	7.0643	7.8933	0.4127	0.1324	0.829	0.0226	chr18:35859654-35866528	Tmem173	transmembrane protein 173	0.0002	0.314
12233	1427927_at	10.2274	9.4182	0.1234	0.1498	0.8092	0.0002	chr5:111069380-111080058	Hscb	HscB iron-sulfur cluster co-chaperone homolog (E. coli)	0.0003	0.522
12239	1427933_at	7.5581	8.5291	0.2314	0.3854	0.971	0.0079	chr7:80158106-80165092	Vps33b	vacuolar protein sorting 33B (yeast)	0.0007	0.356
12244	1427938_at	11.1142	10.1653	0.2789	0.1921	0.9489	0.002	chr4:123407245-123414651	Mycbp	c-myc binding protein	0.0004	0.329
12245	1427939_s_at	10.7296	10.0202	0.0262	0.2282	0.7094	0.0079	chr4:123407245-123414651	Mycbp	c-myc binding protein	0.0004	0.329
12246	1427940_s_at	9.1734	8.8539	0.0432	0.1985	0.3195	0.0455	chr4:123407245-123414651	Mycbp	c-myc binding protein	0.0004	0.329
12261	1427955_a_at	10.5701	9.9067	0.214	0.3351	0.6634	0.02	chr9:121559077-121561619	Deb1	differentially expressed in B16F10 1	0.0009	0.33
12262	1427956_at	7.8108	8.3987	0.3158	0.1249	0.5879	0.0266	chr6:83044016-83046513	Pcgf1	polycomb group ring finger 1	0.0004	0.254
12271	1427965_at	13.1431	12.5136	0.1376	0.2989	0.6295	0.0169	chr6:40401076-40411431	Ssbp1	single-stranded DNA binding protein 1	0.0013	0.272
12284	1427978_at	7.1087	7.9235	0.2485	0.0978	0.8148	0.0039	chr4:115235671-115272373	4732418C07Rik	RIKEN cDNA 4732418C07 gene	0.0003	0.451
12285	1427979_at	5.4276	7.105	0.5272	0.0982	1.6774	0.0067	chr4:115235671-115272373	4732418C07Rik	RIKEN cDNA 4732418C07 gene	0.0003	0.451
12288	1427982_s_at	7.1884	7.926	0.1209	0.2223	0.7376	0.0027	chr12:76978988-77029741	Syne2	synaptic nuclear envelope 2	0.001	0.212
12322	1428016_a_at	6.6684	8.1133	0.2201	0.3374	1.4449	0.0007	chr7:45498705-45504917	Rasip1	Ras interacting protein 1	0.0003	0.299
12335	1428029_a_at	12.0697	11.6013	0.1018	0.1272	0.4684	0.0014	chr11:6328144-6344372	H2afv	H2A histone family, member V	0.0014	0.363
12388	1428082_at	12.4891	11.8468	0.0282	0.1784	0.6423	0.0049	chr19:55339284-55349878	Acsl5	acyl-CoA synthetase long-chain family member 5	0.0012	0.343
12401	1428095_a_at	8.7605	8.3174	0.1754	0.1934	0.4431	0.0148	chr9:44060911-44071280	C2cd2l	C2 calcium-dependent domain containing 2-like	0.0014	0.606
12402	1428096_at	10.2567	10.8353	0.1046	0.2348	0.5786	0.0099	chr13:107914823-107956696	Ipo11	importin 11	0.0004	0.647
12404	1428098_a_at	8.2863	8.9861	0.2051	0.2266	0.6998	0.0039	chr6:146559420-146591750	Tm7sf3	transmembrane 7 superfamily member 3	0.001	0.402
12415	1428109_at	8.6514	9.2629	0.1643	0.2526	0.6115	0.0092	chr9:44098743-44112664	Vps11	vacuolar protein sorting 11 (yeast)	0.0001	0.498
12416	1428110_x_at	8.4212	9.2281	0.0987	0.226	0.8069	0.0026	chr9:44098743-44112664	Vps11	vacuolar protein sorting 11 (yeast)	0.0001	0.498
12421	1428115_a_at	6.4724	7.3526	0.1601	0.485	0.8802	0.0303	chr14:51183709-51201318	Rab2b|Tox4	RAB2B, member RAS oncogene family|TOX high mobility group box family member 4	0	0.393
12439	1428133_at	9.9889	9.7577	0.0942	0.1244	0.2312	0.0274	chr4:124568994-124576433	Snip1	Smad nuclear interacting protein 1	0.0003	0.513
12447	1428141_at	10.9273	11.4381	0.0932	0.3107	0.5108	0.041	chr7:121779310-121812349	Gga2	golgi associated, gamma adaptin ear containing, ARF binding protein 2	0.0005	0.163
12448	1428142_at	7.3081	8.6952	0.2461	0.2511	1.3871	0.0002	chr16:22296564-22298344	Etv5	ets variant gene 5	0.0005	0.234
12449	1428143_a_at	8.2309	9.0342	0.3112	0.0966	0.8033	0.0105	chr7:141306542-141311407	Pnpla2	patatin-like phospholipase domain containing 2	0.0006	0.498
12451	1428145_at	12.0768	11.6634	0.0297	0.2136	0.4134	0.0292	chr18:74904278-74931578	Acaa2	acetyl-Coenzyme A acyltransferase 2 (mitochondrial 3-oxoacyl-Coenzyme A thiolase)	0.0013	0.292
12456	1428150_at	6.7191	7.8628	0.4211	0.3274	1.1437	0.0059	chr16:4541358-4595005	Coro7|Vasn	coronin 7|vasorin	0.0004	0.613
12457	1428151_x_at	8.1294	8.9981	0.1398	0.1625	0.8687	0.0002	chr2:30007132-30027854	Ccbl1	cysteine conjugate-beta lyase 1	0.0002	0.414
12458	1428152_a_at	15.0385	14.4987	0.1024	0.1841	0.5398	0.0044	chr8:73824367-73826409	Rpl18a|Snora68	ribosomal protein L18A|small nucleolar RNA, H/ACA box 68	0.0002	0.508
12467	1428161_a_at	14.954	14.4069	0.1382	0.0454	0.5471	0.0024	chr5:130165862-130172148	Chchd2	coiled-coil-helix-coiled-coil-helix domain containing 2	0.0001	0.412
12469	1428163_at	12.085	11.7195	0.0766	0.2036	0.3655	0.0302	chr11:51607077-51635375	Sar1b	SAR1 gene homolog B (S. cerevisiae)	0.0008	0.534
12474	1428168_at	9.7899	10.2063	0.068	0.1583	0.4164	0.0081	chr1:167428852-167471216	Mpzl1	myelin protein zero-like 1	0.0008	0.382
12479	1428173_at	8.1095	9.1521	0.1182	0.2478	1.0426	0.0012	chr7:18339725-18365003	Eml2|Mir330	echinoderm microtubule associated protein like 2|microRNA 330	0.0004	0.405
12482	1428176_at	6.7683	7.8367	0.3585	0.4708	1.0684	0.0126	chr9:20716354-20717997	S1pr2	sphingosine-1-phosphate receptor 2	0.0016	0.414
12485	1428179_at	13.5549	13.1256	0.0487	0.0953	0.4293	0.0008	chr17:65978759-66001096	Ndufv2	NADH dehydrogenase (ubiquinone) flavoprotein 2	0.0001	0.398
12486	1428180_at	10.1696	10.4108	0.1563	0.0549	0.2412	0.0475	chr8:73442376-73452268	2810422J05Rik	RIKEN cDNA 2810422J05 gene	0.0003	0.442
12487	1428181_at	12.3497	12.0577	0.0892	0.1835	0.292	0.0416	chr7:43312013-43325719	Etfb	electron transferring flavoprotein, beta polypeptide	0.0002	0.533
12497	1428191_s_at	8.9471	8.555	0.0662	0.131	0.3921	0.0044	chr14:50806724-50813819	Mettl17	methyltransferase like 17	0.0008	0.434
12507	1428201_at	12.1183	11.4686	0.0717	0.2332	0.6497	0.0082	chr8:87916936-87920391	2310036O22Rik	RIKEN cDNA 2310036O22 gene	0.0004	0.347
12523	1428217_at	9.3449	8.9827	0.0975	0.1884	0.3622	0.0224	chr17:14679794-14682515	1600012H06Rik|Phf10	RIKEN cDNA 1600012H06 gene|PHD finger protein 10	0	0.373
12527	1428221_at	7.8559	6.6111	0.1044	0.307	1.2448	0.0021	chr9:108305734-108321486	Klhdc8b|Ccdc71	kelch domain containing 8B|coiled-coil domain containing 71	0.0002	0.288
12541	1428235_at	12.4815	12.0904	0.144	0.2175	0.3911	0.0286	chr9:50348572-50356079	Sdhd	succinate dehydrogenase complex, subunit D, integral membrane protein	0.0015	0.226
12543	1428237_at	11.9775	12.2771	0.0401	0.1572	0.2996	0.028	chr4:34739540-34757342	Akirin2|Orc3	akirin 2|origin recognition complex, subunit 3	0.0006	0.325
12545	1428239_at	9.0979	9.3789	0.0535	0.1566	0.281	0.031	chr2:11700393-11708178	Ankrd16	ankyrin repeat domain 16	0.0016	0.471
12548	1428242_at	7.9919	9.023	0.1576	0.3434	1.0311	0.0047	chr10:79424728-79434601	Hmha1	histocompatibility (minor) HA-1	0.0003	0.478
12550	1428244_at	12.5999	11.7982	0.0419	0.1453	0.8017	0.0009	chr11:57867373-57878229	Larp1	La ribonucleoprotein domain family, member 1	0.0004	0.487
12554	1428248_at	10.0817	10.7764	0.1796	0.1215	0.6947	0.0011	chr4:41159641-41201683	Nfx1|Mir3094	nuclear transcription factor, X-box binding 1|microRNA 3094	0.0001	0.33
12561	1428255_at	10.2873	10.5795	0.0845	0.0737	0.2922	0.0021	chr17:25980509-26008320	Luc7l	Luc7 homolog (S. cerevisiae)-like	0.001	0.413
12564	1428258_at	13.5247	12.8577	0.0746	0.0766	0.667	0	chr12:112409182-112414819	2010107E04Rik	RIKEN cDNA 2010107E04 gene	0.0009	0.247
12565	1428259_at	9.0386	9.9175	0.209	0.2803	0.8789	0.003	chr12:30588201-30603710	Pxdn	peroxidasin homolog (Drosophila)	0	0.316
12577	1428271_at	8.5812	7.0407	0.1991	0.3102	1.5405	0.0004	chr11:102917788-102928290	Acbd4	acyl-Coenzyme A binding domain containing 4	0.0004	0.383
12584	1428278_at	7.9444	7.4425	0.1755	0.3071	0.5019	0.0383	chr19:4878703-4885393	Zdhhc24	zinc finger, DHHC domain containing 24	0.0005	0.322
12588	1428282_at	10.1539	10.9292	0.051	0.149	0.7753	0.0009	chr13:13790072-13831764	B3galnt2|Tbce	UDP-GalNAc:betaGlcNAc beta 1,3-galactosaminyltransferase, polypeptide 2|tubulin-specific chaperone E	0.0008	0.293
12607	1428301_at	7.1696	8.1041	0.1472	0.2911	0.9345	0.0033	chr14:3731586-4291433	Gm2897|Gm3383|Gm5796|Gm3500	predicted gene 2897|predicted gene 3383|predicted gene 5796|predicted gene 3500	0	0.331
12616	1428310_at	10.9501	10.1882	0.1574	0.229	0.7619	0.0023	chr3:127528735-127538089	Larp7|Mir302b|Mir302c|Mir302a|Mir302d|Mir367	La ribonucleoprotein domain family, member 7|microRNA 302b|microRNA 302c|microRNA 302a|microRNA 302d|microRNA 367	0.0001	0.491
12621	1428315_at	12.1166	11.2582	0.208	0.2049	0.8584	0.0011	chr4:118118749-118123917	Ebna1bp2	EBNA1 binding protein 2	0.0001	0.291
12628	1428322_a_at	12.5704	11.8142	0.0677	0.1864	0.7562	0.002	chr17:24449659-24452015	Ndufb10	NADH dehydrogenase (ubiquinone) 1 beta subcomplex, 10	0.0003	0.31
12631	1428325_at	9.8935	9.719	0.0167	0.0856	0.1745	0.0244	chr5:138417274-138423689	Cnpy4	canopy 4 homolog (zebrafish)	0.0003	0.297
12634	1428328_at	11.1316	10.64	0.1421	0.2819	0.4916	0.0311	chr15:84768879-84770729	Nup50	nucleoporin 50	0.0013	0.268
12639	1428333_at	9.8905	10.3522	0.2756	0.1282	0.4617	0.0357	chrX:131340187-131341855	Arxes2	adipocyte-related X-chromosome expressed sequence 2	0.0015	0.167
12657	1428351_at	9.0404	9.4462	0.1928	0.1704	0.4058	0.0201	chr9:106053007-106057353	Ppm1m	protein phosphatase 1M	0.0008	0.491
12667	1428361_x_at	14.9238	14.3588	0.1344	0.3603	0.565	0.0449	chr11:32183678-32184493	Hba-a1|Hba-a2	hemoglobin alpha, adult chain 1|hemoglobin alpha, adult chain 2	0.0006	0.438
12708	1428402_at	9.1384	10.218	0.1067	0.2478	1.0796	0.0012	chr2:152103395-152106424	Zcchc3	zinc finger, CCHC domain containing 3	0.0001	0.482
12711	1428405_at	10.0679	10.3107	0.1181	0.1119	0.2428	0.0246	chr17:23401229-23403146	Thoc6|Hcfc1r1|Tnfrsf12a	THO complex 6 homolog (Drosophila)|host cell factor C1 regulator 1 (XPO1-dependent)|tumor necrosis factor receptor superfamily, member 12a	0.0007	0.451
12729	1428423_at	10.0671	10.4426	0.1602	0.1492	0.3755	0.0141	chr5:108743378-108745683	Pcgf3	polycomb group ring finger 3	0.0012	0.409
12748	1428442_at	7.6805	8.0913	0.1146	0.1114	0.4108	0.0021	chr2:155509170-155510698	Mmp24|BC029722	matrix metallopeptidase 24|cDNA sequence BC029722	0.0005	0.337
12749	1428443_a_at	4.0092	7.0306	1.5752	0.2387	3.0214	0.0297	chr4:136996094-137001936	Rap1gap	Rap1 GTPase-activating protein	0.0009	0.207
12751	1428445_at	10.0891	10.3859	0.0548	0.1244	0.2968	0.0112	chr7:28947112-28956293	Yif1b|2200002D01Rik	Yip1 interacting factor homolog B (S. cerevisiae)|RIKEN cDNA 2200002D01 gene	0.0016	0.315
12757	1428451_at	10.7567	10.2415	0.0871	0.1171	0.5152	0.0006	chr4:152859844-152865313	Lrrc47|1190007F08Rik	leucine rich repeat containing 47|RIKEN cDNA 1190007F08 gene	0.0007	0.194
12761	1428455_at	7.9348	8.7654	0.1499	0.1899	0.8306	0.0006	chr15:55348271-55350886	Col14a1	collagen, type XIV, alpha 1	0.0015	0.193
12769	1428463_a_at	9.7453	10.2435	0.1163	0.2951	0.4982	0.0359	chr12:76368302-76515085	Ppp2r5e	protein phosphatase 2, regulatory subunit B (B56), epsilon isoform	0.0014	0.293
12776	1428470_at	9.3221	10.0222	0.0388	0.1376	0.7001	0.0012	chr13:30821383-30957763	Exoc2|Hus1b	exocyst complex component 2|Hus1 homolog b (S. pombe)	0.0002	0.377
12785	1428479_at	7.3934	8.4076	0.2009	0.1373	1.0142	0.0003	chr18:80768262-80771038	Nfatc1	nuclear factor of activated T cells, cytoplasmic, calcineurin dependent 1	0.0012	0.311
12789	1428483_a_at	11.3086	10.8653	0.1377	0.1156	0.4433	0.0029	chr16:90607659-90616130	2610039C10Rik	RIKEN cDNA 2610039C10 gene	0.0006	0.598
12794	1428488_at	8.5531	9.0718	0.1583	0.0879	0.5187	0.0028	chr3:152651488-152724853	Pigk	phosphatidylinositol glycan anchor biosynthesis, class K	0.0006	0.408
12798	1428492_at	9.0522	10.204	0.1808	0.2111	1.1518	0.0002	chr4:43978802-44000228	Glipr2	GLI pathogenesis-related 2	0.0007	0.308
12800	1428494_a_at	11.6584	11.1326	0.1538	0.2404	0.5258	0.0137	chr7:29940697-29942150	Tbcb|Polr2i	tubulin folding cofactor B|polymerase (RNA) II (DNA directed) polypeptide I	0.0008	0.228
12801	1428495_at	10.7849	10.5091	0.1067	0.1819	0.2758	0.0488	chr6:49003436-49014302	2410003K15Rik	RIKEN cDNA 2410003K15 gene	0.0005	0.352
12803	1428497_at	7.4082	7.8187	0.103	0.2292	0.4105	0.0291	chr13:51664205-51696596	Secisbp2	SECIS binding protein 2	0.0016	0.535
12806	1428500_at	9.7846	10.3192	0.0393	0.1296	0.5346	0.0023	chr6:134412168-134415443	Lrp6	low density lipoprotein receptor-related protein 6	0.0002	0.256
12825	1428519_at	10.3216	9.9553	0.1421	0.227	0.3663	0.0407	chr16:57223356-57527992	2610528E23Rik|Filip1l	RIKEN cDNA 2610528E23 gene|filamin A interacting protein 1-like	0.0001	0.411
12832	1428526_at	12.3843	11.4515	0.0297	0.2802	0.9328	0.0065	chr11:69211954-69212872	Lsmd1|Tmem88	LSM domain containing 1|transmembrane protein 88	0.0003	0.292
12835	1428529_at	11.6729	10.9399	0.1143	0.1491	0.733	0.0003	chr9:88318944-88320780	Snhg5	small nucleolar RNA host gene 5	0.0017	0.314
12849	1428543_at	10.5108	9.6087	0.0905	0.3082	0.9021	0.0072	chr5:77988050-77994235	Ppat	phosphoribosyl pyrophosphate amidotransferase	0.0003	0.422
12855	1428549_at	9.2707	9.6345	0.1278	0.084	0.3638	0.0046	chr2:5055047-5148150	Ccdc3	coiled-coil domain containing 3	0.0011	0.18
12859	1428553_at	14.7212	14.0532	0.0687	0.2274	0.668	0.007	chr12:105433717-105441960	Glrx5	glutaredoxin 5 homolog (S. cerevisiae)	0.0003	0.545
12868	1428562_at	9.9675	9.1643	0.1218	0.4015	0.8032	0.0232	chr11:75277824-75282886	2210403K04Rik|Mir22	RIKEN cDNA 2210403K04 gene|microRNA 22	0.0012	0.2
12880	1428574_a_at	6.0203	6.806	0.2902	0.1639	0.7857	0.006	chr6:54194435-54231386	Chn2|9130019P16Rik	chimerin (chimaerin) 2|RIKEN cDNA 9130019P16 gene	0.0001	0.317
12888	1428582_at	9.8556	9.2367	0.0283	0.1348	0.6189	0.0021	chr7:132665799-132690990	Mettl10	methyltransferase like 10	0.0001	0.535
12895	1428589_at	11.2562	10.6255	0.0945	0.4011	0.6307	0.0478	chr2:24795102-24797123	Wdr85|Mrpl41	WD repeat domain 85|mitochondrial ribosomal protein L41	0.0002	0.514
12945	1428639_at	9.0381	8.4994	0.1691	0.267	0.5387	0.0186	chr1:182505854-182527362	Lin9	lin-9 homolog (C. elegans)	0	0.41
12951	1428645_at	12.0028	13.1027	0.116	0.2184	1.0999	0.0005	chr3:108235330-108274202	Gnai3	guanine nucleotide binding protein (G protein), alpha inhibiting 3	0.0011	0.306
12956	1428650_at	8.839	8.2368	0.1363	0.2336	0.6022	0.0073	chr1:73843438-73846165	Tns1	tensin 1	0	0.348
12978	1428672_at	11.4372	11.6878	0.0228	0.1584	0.2506	0.0492	chr10:93013186-93019457	Ccdc38|Snrpf|4933408J17Rik	coiled-coil domain containing 38|small nuclear ribonucleoprotein polypeptide F|RIKEN cDNA 4933408J17 gene	0.0004	0.247
12979	1428673_at	9.5561	10.5451	0.071	0.1292	0.989	0.0001	chr7:18187381-18213142	Sympk	symplekin	0.0002	0.357
13002	1428696_at	9.0231	9.3423	0.0869	0.1992	0.3192	0.0412	chr17:49458520-49459897	Rftn1	raftlin lipid raft linker 1	0.0009	0.37
13012	1428706_at	10.6994	10.0944	0.1337	0.2783	0.605	0.0149	chr11:62341135-62355456	Cenpv	centromere protein V	0.0011	0.398
13032	1428726_at	7.4387	7.9832	0.1594	0.1337	0.5445	0.0021	chr17:80934652-80973405	Thumpd2	THUMP domain containing 2	0.0008	0.371
13048	1428742_at	8.3951	7.8443	0.0605	0.273	0.5508	0.0245	chr16:32149858-32152365	Fbxo45	F-box protein 45	0	0.352
13049	1428743_at	9.1686	9.4865	0.1231	0.0767	0.3179	0.007	chr5:125730953-125744510	Bri3bp	Bri3 binding protein	0.0002	0.425
13056	1428750_at	7.8972	9.2827	0.4305	0.2642	1.3855	0.0028	chr19:5917560-5924816	Cdc42ep2	CDC42 effector protein (Rho GTPase binding) 2	0.0005	0.61
13061	1428755_at	10.2556	10.5345	0.088	0.162	0.2789	0.0323	chr1:64533442-64537246	Creb1	cAMP responsive element binding protein 1	0.0003	0.33
13075	1428769_at	7.8904	9.1284	0.2278	0.2757	1.238	0.0005	chr1:192746440-192763519	Tatdn3	TatD DNase domain containing 3	0.0017	0.449
13088	1428782_a_at	13.1016	12.849	0.0681	0.1491	0.2526	0.0346	chr9:108793552-108806560	Uqcrc1	ubiquinol-cytochrome c reductase core protein 1	0.0011	0.286
13092	1428786_at	8.2191	8.9471	0.307	0.2962	0.728	0.0143	chr15:103307181-103326844	Nckap1l	NCK associated protein 1 like	0.0001	0.17
13093	1428787_at	8.4777	9.1547	0.1259	0.3422	0.677	0.0226	chr15:103307181-103326844	Nckap1l	NCK associated protein 1 like	0.0001	0.17
13094	1428788_at	11.1314	10.4137	0.0766	0.3504	0.7177	0.0236	chr17:24198401-24200707	Pgp	phosphoglycolate phosphatase	0.001	0.658
13095	1428789_at	8.9374	9.438	0.096	0.1375	0.5006	0.0015	chr1:158640842-158642317	Ralgps2	Ral GEF with PH domain and SH3 binding motif 2	0.0008	0.194
13116	1428810_at	10.4755	10.0916	0.1009	0.1964	0.3839	0.0212	chr12:55963790-55998245	2700097O09Rik	RIKEN cDNA 2700097O09 gene	0.0004	0.409
13130	1428824_at	11.8436	11.0232	0.0672	0.1969	0.8204	0.0019	chr2:180639676-180648141	2310003C23Rik	RIKEN cDNA 2310003C23 gene	0.0016	0.512
13132	1428826_at	6.2041	7.7781	0.2161	0.3498	1.574	0.0006	chr2:38545375-38548019	Nr6a1	nuclear receptor subfamily 6, group A, member 1	0.0006	0.488
13145	1428839_at	8.6585	8.229	0.171	0.1235	0.4295	0.008	chr16:32166999-32176831	Wdr53	WD repeat domain 53	0	0.352
13146	1428840_s_at	9.5265	8.9172	0.1255	0.2726	0.6093	0.0138	chr16:32166999-32176831	Wdr53	WD repeat domain 53	0	0.352
13154	1428848_a_at	9.0293	9.4432	0.2136	0.1659	0.4139	0.0239	chr4:122851935-122872234	Macf1	microtubule-actin crosslinking factor 1	0.0005	0.451
13174	1428868_a_at	14.016	13.497	0.0579	0.1471	0.519	0.003	chr10:80158466-80232414	Dot1l|Plekhj1|Sf3a2|Amh|Jsrp1|Oaz1|Mir1982	DOT1-like, histone H3 methyltransferase (S. cerevisiae)|pleckstrin homology domain containing, family J member 1|splicing factor 3a, subunit 2|anti-Mullerian hormone|junctional sarcoplasmic reticulum protein 1|ornithine decarboxylase antizyme 1|microRNA 1982	0.0004	0.288
13182	1428876_at	11.5266	11.8931	0.043	0.1001	0.3665	0.0024	chr5:78049477-78074712	Srp72	signal recognition particle 72	0.0008	0.361
13183	1428877_at	10.837	11.4966	0.0592	0.2122	0.6596	0.0061	chr5:78049477-78074712	Srp72	signal recognition particle 72	0.0008	0.361
13184	1428878_a_at	7.3133	8.0451	0.1954	0.3849	0.7318	0.0233	chr11:107026692-107153727	Pitpnc1	phosphatidylinositol transfer protein, cytoplasmic 1	0.0001	0.458
13200	1428894_at	8.4237	9.0295	0.1507	0.1461	0.6058	0.0012	chr15:88916766-88928106	1300018J18Rik|Tubgcp6	RIKEN cDNA 1300018J18 gene|tubulin, gamma complex associated protein 6	0.0014	0.472
13210	1428904_at	7.0576	8.85	0.0361	0.1922	1.7924	0.0002	chr18:31902835-31927093	Ammecr1l	AMME chromosomal region gene 1-like	0.0001	0.144
13216	1428910_at	10.0019	9.5284	0.1573	0.1199	0.4735	0.0036	chr8:127521845-127549305	2310022B05Rik	RIKEN cDNA 2310022B05 gene	0.0014	0.459
13226	1428920_at	5.5405	8.6848	0.6268	0.6581	3.1443	0.0005	chr9:56216780-56289475	Hmg20a	high mobility group 20A	0.0002	0.285
13244	1428938_at	7.984	8.7277	0.1256	0.3512	0.7437	0.0184	chr19:16452334-16455185	Gnaq	guanine nucleotide binding protein, alpha q polypeptide	0	0.379
13246	1428940_at	6.929	7.5502	0.1811	0.0446	0.6212	0.0048	chr19:16452334-16455185	Gnaq	guanine nucleotide binding protein, alpha q polypeptide	0	0.379
13261	1428955_x_at	5.8566	6.7692	0.5134	0.3422	0.9126	0.0299	chr17:24366885-24377895	Slc9a3r2	solute carrier family 9 (sodium/hydrogen exchanger), member 3 regulator 2	0.0004	0.251
13303	1428997_at	10.3209	10.9296	0.1239	0.096	0.6087	0.0003	chr11:69811960-69816204	Phf23	PHD finger protein 23	0.0016	0.44
13344	1429038_at	9.722	10.0566	0.2129	0.1511	0.3346	0.0469	chr8:74398189-74404939	Dda1	DET1 and DDB1 associated 1	0.0004	0.336
13346	1429040_at	8.4722	9.9655	0.1115	0.3689	1.4933	0.0024	chr8:20282143-20439156	6820431F20Rik|Gm15319|2610005L07Rik	cadherin 11 pseudogene|predicted gene 15319	0	0.464
13353	1429047_at	10.385	10.008	0.1544	0.1324	0.377	0.0104	chr2:119418412-119426850	Rtf1	Rtf1, Paf1/RNA polymerase II complex component, homolog (S. cerevisiae)	0	0.449
13361	1429055_at	6.2027	6.9772	0.3934	0.0659	0.7745	0.0274	chr19:59026605-59081603	4930506M07Rik	RIKEN cDNA 4930506M07 gene	0.0007	0.294
13375	1429069_at	7.3907	7.0753	0.1177	0.1769	0.3154	0.0296	chr17:25560709-25561866	Stub1	STIP1 homology and U-Box containing protein 1	0.0002	0.416
13395	1429089_s_at	8.2335	8.9833	0.133	0.2386	0.7498	0.0033	chr5:113326625-113328197	2900026A02Rik	RIKEN cDNA 2900026A02 gene	0.0008	0.371
13409	1429103_at	12.1076	11.594	0.1252	0.1298	0.5136	0.0013	chr15:79498122-79500253	Tomm22	translocase of outer mitochondrial membrane 22 homolog (yeast)	0.0003	0.455
13428	1429122_a_at	9.9235	8.9317	0.0637	0.3926	0.9918	0.0137	chr6:85412467-85416960	1700040I03Rik	RIKEN cDNA 1700040I03 gene	0.0017	0.546
13430	1429124_s_at	9.1949	9.6884	0.1176	0.2242	0.4935	0.0138	chr10:79944788-79949931	Rexo1	REX1, RNA exonuclease 1 homolog (S. cerevisiae)	0.0005	0.291
13496	1429190_at	5.762	6.6873	0.2302	0.3031	0.9253	0.0034	chr13:95039971-95043769	Arsb	arylsulfatase B	0.0002	0.511
13559	1429253_at	8.5116	9.0045	0.2132	0.0719	0.4929	0.0143	chr4:126364119-126371239	AU040320|Zmym4	expressed sequence AU040320|zinc finger, MYM-type 4	0.0001	0.23
13560	1429254_at	7.7938	8.5328	0.1118	0.3176	0.739	0.0137	chr7:97601568-97613461	Aqp11	aquaporin 11	0.0007	0.393
13573	1429267_at	9.3296	7.4917	0.0995	0.4384	1.8379	0.0026	chr4:106242486-106243561	Fam151a|Acot11	family with sequence simliarity 151, member A|acyl-CoA thioesterase 11	0.001	0.369
13574	1429268_at	9.4632	8.5722	0.2678	0.2845	0.891	0.0039	chr16:17026960-17038700	2610318N02Rik|Mir130b|Mir301b	RIKEN cDNA 2610318N02 gene|microRNA 130b|microRNA 301b	0.0001	0.378
13596	1429290_at	8.907	9.2385	0.1561	0.1422	0.3315	0.0203	chr15:79653202-79661943	Npcd|Cbx6	neuronal pentraxin chromo domain|chromobox homolog 6	0.0011	0.351
13607	1429301_at	7.1276	8.5756	0.1774	0.2063	1.448	0	chr8:98338442-98349843	Csnk2a2	casein kinase 2, alpha prime polypeptide	0.0009	0.349
13608	1429302_at	9.0925	9.4772	0.0968	0.0576	0.3847	0.0011	chr8:98338442-98349843	Csnk2a2	casein kinase 2, alpha prime polypeptide	0.0009	0.349
13612	1429306_at	8.0317	8.4191	0.1242	0.0673	0.3874	0.0035	chr4:148329079-148340479	Lzic	leucine zipper and CTNNBIP1 domain containing	0.0002	0.325
13617	1429311_at	9.9477	10.656	0.1207	0.1057	0.7083	0.0001	chr3:89859496-89868675	Ube2q1	ubiquitin-conjugating enzyme E2Q (putative) 1	0.0002	0.426
13631	1429325_at	6.1726	7.4372	0.287	0.2302	1.2646	0.0006	chr10:98537227-98627760	Poc1b|Galnt4	POC1 centriolar protein homolog B (Chlamydomonas)|UDP-N-acetyl-alpha-D-galactosamine:polypeptide N-acetylgalactosaminyltransferase 4	0.0001	0.376
13642	1429336_at	7.0706	7.7469	0.1899	0.2848	0.6763	0.0099	chr2:128509751-128544064	Tmem87b	transmembrane protein 87B	0.0001	0.377
13643	1429337_at	7.559	8.4955	0.2491	0.3709	0.9365	0.0077	chr2:128509751-128544064	Tmem87b	transmembrane protein 87B	0.0001	0.377
13645	1429339_a_at	6.4857	7.579	0.4267	0.2386	1.0933	0.0076	chr5:121881645-121895514	Acad10	acyl-Coenzyme A dehydrogenase family, member 10	0.0004	0.438
13679	1429373_x_at	6.3797	7.2747	0.338	0.3305	0.895	0.0091	chr3:90344314-90350052	Crtc2	CREB regulated transcription coactivator 2	0.0007	0.371
13691	1429385_at	8.2327	9.1128	0.0973	0.2821	0.8801	0.0052	chr11:105852961-105873003	Dcaf7	DDB1 and CUL4 associated factor 7	0.0002	0.238
13705	1429399_at	7.6257	9.2046	0.2014	0.3369	1.5789	0.0005	chr18:21104481-21127021	Rnf125	ring finger protein 125	0.0006	0.201
13713	1429407_at	7.6574	7.1906	0.2045	0.0482	0.4668	0.0169	chr8:3458812-3467680	Pex11c	peroxisomal biogenesis factor 11 gamma	0	0.235
13721	1429415_at	7.6734	8.4492	0.2468	0.1492	0.7758	0.0031	chr2:165476275-165571107	Zmynd8	zinc finger, MYND-type containing 8	0.0002	0.365
13775	1429469_at	6.9076	8.5374	0.2627	0.1504	1.6298	0.0002	chr8:24099915-24101121	Polb|A930013F10Rik	polymerase (DNA directed), beta|RIKEN cDNA A930013F10 gene	0.0009	0.272
13781	1429475_at	7.2164	8.7786	0.394	0.1357	1.5622	0.0023	chr9:40765773-40830575	Ubash3b	ubiquitin associated and SH3 domain containing, B	0.0011	0.348
13784	1429478_at	8.8719	10.829	0.2011	0.152	1.9571	0	chr14:97929355-97931247	6720463M24Rik	RIKEN cDNA 6720463M24 gene	0	0.396
13790	1429484_at	7.3559	8.3224	0.3287	0.1405	0.9665	0.0054	chr12:3403882-3406009	Kif3c|1110002L01Rik	kinesin family member 3C|RIKEN cDNA 1110002L01 gene	0.0007	0.26
13821	1429515_at	9.1704	9.885	0.1285	0.2858	0.7146	0.0094	chr17:46391168-46393625	Ubr2	ubiquitin protein ligase E3 component n-recognin 2	0.0006	0.4
13823	1429517_at	5.8148	6.7439	0.2863	0.2881	0.9291	0.0038	chr6:92156793-92180369	Zfyve20	zinc finger, FYVE domain containing 20	0.0006	0.371
13829	1429523_a_at	9.7136	9.1186	0.0561	0.1988	0.595	0.0069	chr10:127798880-127803466	Slc39a5	solute carrier family 39 (metal ion transporter), member 5	0.0015	0.323
13836	1429530_a_at	8.7942	7.2967	0.0907	0.6535	1.4975	0.0184	chr16:17532916-17557951	Smpd4	sphingomyelin phosphodiesterase 4	0.0001	0.214
13837	1429531_at	8.4606	7.266	0.2169	0.3603	1.1946	0.0025	chr16:17532916-17557951	Smpd4	sphingomyelin phosphodiesterase 4	0.0001	0.214
13838	1429532_at	9.529	9.9635	0.1455	0.1025	0.4345	0.0037	chr11:3583969-3590480	Morc2a	microrchidia 2A	0.0002	0.28
13845	1429539_at	9.7495	10.1608	0.1072	0.0838	0.4113	0.0011	chr6:120856351-120858461	Bcl2l13	BCL2-like 13 (apoptosis facilitator)	0.0016	0.345
13864	1429558_a_at	11.3294	10.7736	0.1237	0.2702	0.5558	0.0184	chr3:127537912-127545370	Larp7	La ribonucleoprotein domain family, member 7	0.0001	0.491
13865	1429559_at	7.4553	8.6591	0.3329	0.2444	1.2038	0.0015	chr19:16450770-16452989	Gnaq	guanine nucleotide binding protein, alpha q polypeptide	0	0.379
13872	1429566_a_at	8.4258	9.9165	0.2005	0.5141	1.4907	0.0061	chr6:38747513-38766918	Hipk2	homeodomain interacting protein kinase 2	0.0001	0.337
13874	1429568_x_at	11.0997	10.7675	0.059	0.1051	0.3322	0.0032	chr1:93080768-93116354	Ube2f	ubiquitin-conjugating enzyme E2F (putative)	0.0006	0.322
13899	1429593_at	8.3371	10.3719	0.1787	0.4123	2.0348	0.0007	chr15:96524624-96527762	Slc38a2	solute carrier family 38, member 2	0.0006	0.326
13909	1429603_at	6.1949	7.2658	0.2223	0.2022	1.0709	0.0004	chr17:35510972-35518114	Atat1	alpha tubulin acetyltransferase 1	0.0013	0.469
13928	1429622_at	7.7314	6.9763	0.1223	0.3284	0.7551	0.0139	chr6:115755281-115770885	Cand2	cullin-associated and neddylation-dissociated 2 (putative)	0.0008	0.433
13958	1429652_at	9.7014	10.3284	0.129	0.0636	0.627	0.0006	chr18:57516784-57518323	Prrc1	proline-rich coiled-coil 1	0.0003	0.372
13970	1429664_at	6.7085	5.3414	0.4899	0.1927	1.3671	0.007	chr12:70665256-70709312	Cdkl1|Mir681|4930512B01Rik	cyclin-dependent kinase-like 1 (CDC2-related kinase)|microRNA 681|RIKEN cDNA 4930512B01 gene	0.0009	0.317
13985	1429679_at	6.2172	6.9729	0.2308	0.2857	0.7557	0.0069	chr5:21055287-21087735	Fbxl13|Lrrc17	F-box and leucine-rich repeat protein 13|leucine rich repeat containing 17	0.0002	0.479
13992	1429686_at	7.916	8.494	0.1164	0.3745	0.578	0.0484	chr2:144219199-144231807	Polr3f	polymerase (RNA) III (DNA directed) polypeptide F	0.0009	0.398
14028	1429722_at	6.8833	8.2403	0.1568	0.0861	1.357	0	chr11:69595661-69598150	Zbtb4	zinc finger and BTB domain containing 4	0.0008	0.264
14029	1429723_at	9.739	9.2882	0.1602	0.0885	0.4508	0.0052	chr14:60487988-60510996	6330409N04Rik	RIKEN cDNA 6330409N04 gene	0.0001	0.355
14031	1429725_at	5.05	6.8079	1.0043	0.4521	1.7579	0.0313	chr8:111846595-111849100	Zfhx3	zinc finger homeobox 3	0.0006	0.314
14039	1429733_at	8.4345	8.0017	0.187	0.1732	0.4328	0.0147	chr17:55552412-55561578	Ccdc94	coiled-coil domain containing 94	0.0008	0.254
14064	1429758_at	9.223	9.9045	0.2012	0.1969	0.6815	0.0029	chr9:57051246-57060684	1700017B05Rik	RIKEN cDNA 1700017B05 gene	0.0008	0.351
14084	1429778_at	8.5731	9.3342	0.2186	0.4428	0.7611	0.0326	chr2:4938451-4954469	Optn	optineurin	0.0001	0.274
14092	1429786_a_at	10.038	10.7655	0.116	0.1297	0.7275	0.0002	chr10:72050195-72064466	Zwint	ZW10 interactor	0.0004	0.529
14093	1429787_x_at	10.987	11.1522	0.0578	0.0862	0.1652	0.0229	chr10:72050195-72064466	Zwint	ZW10 interactor	0.0004	0.529
14114	1429808_at	7.8344	3.9826	0.4745	1.1417	3.8518	0.0034	chr4:118052482-118067392	Wdr65	WD repeat domain 65	0.0001	0.291
14115	1429809_at	6.9044	7.9471	0.315	0.4383	1.0427	0.01	chr10:104591772-104707724	Tmtc2	transmembrane and tetratricopeptide repeat containing 2	0.0013	0.263
14137	1429831_at	7.1555	7.932	0.3994	0.4004	0.7765	0.0335	chr19:41325687-41327604	Pik3ap1	phosphoinositide-3-kinase adaptor protein 1	0.0003	0.289
14153	1429847_a_at	9.5222	10.0506	0.1398	0.1489	0.5284	0.0021	chr2:70856582-70899983	Dcaf17	DDB1 and CUL4 associated factor 17	0.0017	0.395
14175	1429869_at	7.4073	5.409	0.4747	0.7522	1.9983	0.0063	chr4:118066971-118068292	Wdr65	WD repeat domain 65	0.0001	0.291
14213	1429907_at	7.6505	8.2837	0.0431	0.3374	0.6332	0.0319	chr3:90148722-90151802	1700094D03Rik	RIKEN cDNA 1700094D03 gene	0	0.426
14227	1429921_at	5.0382	7.1672	0.5831	0.524	2.129	0.0017	chr11:52239881-52247665	9530068E07Rik	RIKEN cDNA 9530068E07 gene	0.0002	0.248
14256	1429950_at	8.5592	5.3973	0.095	0.9112	3.1619	0.0058	chr17:47927901-47934253	Unc5cl	unc-5 homolog C (C. elegans)-like	0.0002	0.311
14264	1429958_x_at	7.5953	8.1787	0.1446	0.3086	0.5834	0.0242	chr17:25510399-25512933	Narfl|Haghl	nuclear prelamin A recognition factor-like|hydroxyacylglutathione hydrolase-like	0.0001	0.272
14269	1429963_at	5.3857	7.3648	0.711	0.2297	1.9791	0.008	chr9:75194230-75195899	Mapk6	mitogen-activated protein kinase 6	0.0002	0.286
14316	1430010_at	7.9688	8.8834	0.1207	0.4164	0.9146	0.0178	chr6:125141466-125146704	Ncapd2	non-SMC condensin I complex, subunit D2	0.0013	0.453
14325	1430019_a_at	13.837	13.472	0.16	0.166	0.365	0.0194	chr15:103068447-103074724	Hnrnpa1	heterogeneous nuclear ribonucleoprotein A1	0	0.694
14351	1430045_at	6.8876	8.1383	0.1305	0.0564	1.2507	0.0001	chr8:127899141-127916529	Tsnax	translin-associated factor X	0.0013	0.364
14381	1430075_at	8.6707	9.8399	0.1074	0.2337	1.1692	0.0006	chr8:113732012-113733459	Sf3b3	splicing factor 3b, subunit 3	0.0004	0.459
14415	1430109_at	7.3658	8.1556	0.175	0.0448	0.7898	0.0019	chr6:119974976-119976788	Wnk1	WNK lysine deficient protein kinase 1	0.0003	0.52
14434	1430128_a_at	10.9077	11.1604	0.1035	0.1663	0.2527	0.0492	chr10:79733273-79739567	Reep6	receptor accessory protein 6	0.0001	0.463
14441	1430135_at	6.3163	7.1793	0.4793	0.4547	0.863	0.0401	chr8:87803439-87813022	Mast1	microtubule associated serine/threonine kinase 1	0	0.659
14444	1430138_at	7.6904	7.1286	0.1627	0.1621	0.5618	0.0027	chr7:18514528-18517973	Ercc1|Cd3eap	excision repair cross-complementing rodent repair deficiency, complementation group 1|CD3E antigen, epsilon polypeptide associated protein	0.0009	0.275
14450	1430144_at	6.0417	7.5201	0.3818	0.6896	1.4784	0.015	chr6:56644429-56687385	Avl9	AVL9 homolog (S. cerevisiase)	0.0001	0.335
14457	1430151_at	5.743	8.0496	0.4365	0.517	2.3066	0.0005	chr14:30030874-30035709	Nisch	nischarin	0.0005	0.349
14470	1430164_a_at	7.6912	9.7692	0.0309	0.3254	2.078	0.001	chr11:11867366-11937405	Grb10	growth factor receptor bound protein 10	0.0015	0.319
14481	1430175_at	6.2498	7.1245	0.2039	0.1395	0.8747	0.0007	chr10:104928151-104930662	Tmtc2	transmembrane and tetratricopeptide repeat containing 2	0.0013	0.263
14497	1430191_at	8.2399	10.4223	0.1754	0.1677	2.1824	0	chr15:64116126-64117444	Asap1	ArfGAP with SH3 domain, ankyrin repeat and PH domain1	0.0005	0.446
14502	1430196_at	6.2843	7.4046	0.0871	0.3154	1.1203	0.004	chr5:111349703-111351425	Ttc28	tetratricopeptide repeat domain 28	0	0.335
14537	1430231_a_at	7.4695	8.4132	0.167	0.2936	0.9437	0.003	chr9:99052689-99090438	Cep70	centrosomal protein 70	0.0009	0.463
14558	1430252_at	6.4116	7.3671	0.4463	0.6075	0.9555	0.0479	chr2:44814011-44815297	Zeb2	zinc finger E-box binding homeobox 2	0.0011	0.114
14564	1430258_at	3.7831	6.7238	1.6006	0.1869	2.9407	0.0339	chr8:73448059-73449136	2810422J05Rik	RIKEN cDNA 2810422J05 gene	0.0003	0.442
14586	1430280_at	7.1383	6.4203	0.1875	0.1667	0.718	0.0013	chr3:36667485-36673848	1810062G17Rik	RIKEN cDNA 1810062G17 gene	0.0001	0.419
14594	1430288_x_at	14.7884	14.396	0.0699	0.1197	0.3924	0.0027	chr2:180187028-180187844	Rps21	ribosomal protein S21	0	0.466
14604	1430298_at	5.6957	7.2806	0.4854	0.3375	1.5849	0.0025	chr4:82996778-82998156	4930473A06Rik	RIKEN cDNA 4930473A06 gene	0.0009	0.432
14608	1430302_at	6.0342	6.9911	0.3315	0.3203	0.9569	0.006	chr11:16951858-16953107	Cnrip1	cannabinoid receptor interacting protein 1	0.0007	0.301
14633	1430327_at	8.548	7.8667	0.1505	0.2705	0.6813	0.0081	chr10:80006020-80010780	Adat3|Scamp4	adenosine deaminase, tRNA-specific 3, TAD2 homolog (S. cerevisiae)|secretory carrier membrane protein 4	0.0006	0.277
14634	1430328_at	5.6435	7.079	0.5022	0.212	1.4355	0.0061	chr2:144219199-144222136	Polr3f	polymerase (RNA) III (DNA directed) polypeptide F	0.0009	0.398
14661	1430355_a_at	7.5422	6.5814	0.1036	0.4265	0.9608	0.0175	chr1:122018302-122092804	Steap3	STEAP family member 3	0.0003	0.341
14685	1430379_at	7.6649	9.7966	0.2603	0.3021	2.1317	0	chr2:44897446-44900754	Zeb2	zinc finger E-box binding homeobox 2	0.0011	0.114
14692	1430386_at	5.8046	7.8547	0.3592	0.1623	2.0501	0.0004	chr19:16235444-16237475	Gnaq|E030024N20Rik	guanine nucleotide binding protein, alpha q polypeptide|peptidylprolyl isomerase A pseudogene 8	0	0.379
14723	1430417_s_at	8.7236	9.496	0.1385	0.1984	0.7724	0.0011	chr11:69727701-69730013	Neurl4	neuralized homolog 4 (Drosophila)	0.0003	0.291
14727	1430421_a_at	10.9741	10.6979	0.0833	0.1259	0.2762	0.0136	chr9:21671410-21672291	Tmem205	transmembrane protein 205	0.0001	0.428
14729	1430423_s_at	10.6066	9.9902	0.0276	0.2079	0.6164	0.0089	chr16:57332980-57527971	2610528E23Rik|Filip1l	RIKEN cDNA 2610528E23 gene|filamin A interacting protein 1-like	0.0001	0.411
14791	1430485_at	6.6418	8.5303	0.3133	0.3094	1.8885	0.0001	chr7:101939571-101941448	Trpc2	transient receptor potential cation channel, subfamily C, member 2	0.0001	0.395
14797	1430491_at	3.1564	7.0904	0.4272	0.4508	3.934	0	chr15:76303005-76304501	Bop1	block of proliferation 1	0.0015	0.369
14804	1430498_at	5.3099	7.3667	0.4757	0.4158	2.0568	0.0007	chr7:82583762-82585001	Eftud1	elongation factor Tu GTP binding domain containing 1	0.0001	0.352
14839	1430533_a_at	9.648	10.4958	0.1839	0.1612	0.8478	0.0005	chr9:120782155-120805157	Ctnnb1	catenin (cadherin associated protein), beta 1	0.0001	0.225
14866	1430560_at	7.4146	8.0431	0.1578	0.3095	0.6285	0.0186	chr17:35524963-35527927	Ppp1r10|Mir1894	protein phosphatase 1, regulatory subunit 10|microRNA 1894	0.0013	0.469
14879	1430573_s_at	7.247	6.6905	0.2199	0.2862	0.5565	0.0234	chr13:59779587-59781744	Etohd2|Zcchc6	ethanol decreased 2|zinc finger, CCHC domain containing 6	0.0004	0.323
14883	1430577_at	8.4004	8.9029	0.1934	0.1465	0.5025	0.0071	chr2:120300823-120311826	Lrrc57|Haus2	leucine rich repeat containing 57|HAUS augmin-like complex, subunit 2	0	0.383
14918	1430612_at	6.0616	7.63	0.9527	0.5531	1.5684	0.0375	chr8:3665753-3669251	1810033B17Rik	RIKEN cDNA 1810033B17 gene	0.0008	0.333
14974	1430668_a_at	8.4462	8.6559	0.0704	0.1292	0.2097	0.039	chr13:99363311-99374067	Ankra2	ankyrin repeat, family A (RFXANK-like), 2	0.0008	0.305
14998	1430692_a_at	7.9158	9.8026	0.2333	0.5359	1.8868	0.0027	chr12:92214816-92254686	Sel1l	sel-1 suppressor of lin-12-like (C. elegans)	0.0016	0.191
15004	1430698_a_at	6.8554	7.633	0.37	0.4357	0.7776	0.0355	chr14:97982557-97990898	Dis3|Pibf1	DIS3 mitotic control homolog (S. cerevisiae)|progesterone immunomodulatory binding factor 1	0.0015	0.418
15011	1430705_at	6.3787	7.4882	0.3034	0.3006	1.1095	0.002	chr15:75907117-75908137	Puf60	poly-U binding splicing factor 60	0.0002	0.307
15031	1430725_at	7.1872	6.4512	0.4667	0.3122	0.736	0.045	chr16:18123250-18127096	4933432I09Rik	RIKEN cDNA 4933432I09 gene	0	0.189
15082	1430776_s_at	8.1431	8.8968	0.1995	0.2412	0.7537	0.0032	chr10:81046764-81050739	Ankrd24	ankyrin repeat domain 24	0.0005	0.589
15084	1430778_a_at	10.0723	9.3799	0.0224	0.3456	0.6924	0.0276	chr16:10325531-10334129	Nubp1	nucleotide binding protein 1	0.0011	0.451
15135	1430829_s_at	5.9765	7.0435	0.67	0.2119	1.067	0.0443	chr8:94357789-94557051	Fto	fat mass and obesity associated	0.0008	0.212
15192	1430886_at	5.7655	6.9956	0.4521	0.6378	1.2301	0.0229	chr14:20808263-21844647	1700112E06Rik|4930405A10Rik|Gm10248	RIKEN cDNA 1700112E06 gene|RIKEN cDNA 4930405A10 gene|predicted gene 10248	0.0001	0.426
15248	1430942_at	7.3507	8.7222	0.1356	0.5159	1.3715	0.0103	chr1:174021101-174022408	Dcaf8	DDB1 and CUL4 associated factor 8	0	0.427
15280	1430974_a_at	7.1115	8.181	0.1842	0.3003	1.0695	0.0018	chr16:56000430-56051371	Senp7	SUMO1/sentrin specific peptidase 7	0.0007	0.338
15289	1430983_at	4.185	6.9702	0.9651	0.3813	2.7852	0.0062	chr12:17292068-17307290	Pdia6	protein disulfide isomerase associated 6	0.0003	0.317
15291	1430985_at	12.6569	12.2235	0.0699	0.0993	0.4334	0.0006	chr11:69654724-69655810	1810027O10Rik	RIKEN cDNA 1810027O10 gene	0.0014	0.394
15293	1430987_s_at	7.5498	9.4557	0.2907	0.2579	1.9059	0.0001	chr6:136785534-136803980	Wbp11|BC049715|C030030A07Rik	WW domain binding protein 11|cDNA sequence BC049715|RIKEN cDNA C030030A07 gene	0.0016	0.215
15313	1431007_at	8.1153	9.2188	0.2691	0.1898	1.1035	0.0008	chr17:14714942-14725767	Gm3417|Gm3448|Gm3435|9030025P20Rik	predicted gene 3417|predicted gene 3448|predicted gene 3435|RIKEN cDNA 9030025P20 gene	0.0001	0.327
15317	1431011_at	8.0074	7.4364	0.1348	0.3274	0.571	0.0323	chr12:85999937-86023948	Dlst	dihydrolipoamide S-succinyltransferase (E2 component of 2-oxo-glutarate complex)	0.0016	0.274
15320	1431014_at	8.4138	7.7133	0.0419	0.2712	0.7005	0.013	chr6:120727777-120733700	Cecr2	cat eye syndrome chromosome region, candidate 2 homolog (human)	0.0002	0.392
15342	1431036_a_at	12.5474	12.0839	0.0341	0.1642	0.4635	0.0094	chr5:124809877-124811114	Tmed2	transmembrane emp24 domain trafficking protein 2	0.0013	0.381
15359	1431053_at	6.2636	7.4965	0.2527	0.2119	1.2329	0.0003	chr5:124514935-124521721	Mphosph9	M-phase phosphoprotein 9	0.0008	0.432
15360	1431054_at	12.0384	10.6797	0.1146	0.3954	1.3587	0.0043	chr8:81704039-81717181	Lsm6	LSM6 homolog, U6 small nuclear RNA associated (S. cerevisiae)	0.0007	0.386
15363	1431057_a_at	7.0753	8.0272	0.2391	0.6235	0.9519	0.0483	chr7:89384300-89392731	Prss23	protease, serine, 23	0.0015	0.081
15387	1431081_a_at	8.5039	9.1616	0.1105	0.2076	0.6577	0.0033	chr11:69662818-69666869	Plscr3|Tnk1	phospholipid scramblase 3|tyrosine kinase, non-receptor, 1	0.0014	0.394
15479	1431173_at	8.6172	7.6298	0.1636	0.3153	0.9874	0.0036	chr7:132597495-132651539	Fam53b	family with sequence similarity 53, member B	0.0016	0.387
15487	1431181_a_at	8.5804	9.5291	0.2041	0.1593	0.9487	0.0004	chr17:25980550-26009568	Luc7l	Luc7 homolog (S. cerevisiae)-like	0.001	0.413
15502	1431196_at	7.227	8.9609	0.1914	0.265	1.7339	0.0001	chr9:105309915-105353595	Atp2c1	ATPase, Ca++-sequestering	0.0013	0.455
15536	1431230_a_at	6.2235	7.8675	0.5656	0.3056	1.644	0.0047	chr17:29947354-30141749	Btbd9|Gm6402	BTB (POZ) domain containing 9|ribosomal protein S17 pseudogene	0.0002	0.179
15538	1431232_a_at	7.8887	9.8668	0.2742	0.1003	1.9781	0.0002	chr2:119649754-119656802	Mga	MAX gene associated	0.0013	0.167
15539	1431233_at	9.0397	7.8399	0.1887	0.0831	1.1998	0.0003	chr1:36451405-36453322	Cnnm4	cyclin M4	0.0001	0.296
15565	1431259_at	7.1127	6.2863	0.192	0.2362	0.8264	0.0018	chr2:120848868-120850879	Zscan29	zinc finger SCAN domains 29	0.0003	0.276
15591	1431285_at	8.2551	8.7276	0.1831	0.2065	0.4725	0.0144	chr16:4801484-4852449	Mgrn1|Gm16861	mahogunin, ring finger 1|predicted gene, 16861	0.0001	0.544
15598	1431292_a_at	8.0829	9.2581	0.0462	0.1532	1.1752	0.0003	chr9:106064898-106073488	Twf2	twinfilin, actin-binding protein, homolog 2 (Drosophila)	0.0008	0.491
15599	1431293_a_at	9.7771	10.4548	0.0884	0.0807	0.6777	0	chr16:58671714-58676151	Cldn25	claudin 25	0.0011	0.213
15640	1431334_a_at	7.8726	8.4995	0.2015	0.2659	0.6269	0.0107	chr12:106085878-106100201	Atg2b|4933433P14Rik	ATG2 autophagy related 2 homolog B (S. cerevisiae)|RIKEN cDNA 4933433P14 gene	0.0008	0.409
15651	1431345_a_at	8.8187	9.069	0.1263	0.1414	0.2503	0.0389	chr12:25087692-25138802	Taf1b	TATA box binding protein (Tbp)-associated factor, RNA polymerase I, B	0.0011	0.241
15678	1431372_at	5.6225	7.1279	0.5751	0.189	1.5054	0.0097	chr5:23055985-23187791	Srpk2	serine/arginine-rich protein specific kinase 2	0.0008	0.298
15680	1431374_at	6.2031	8.1423	0.1939	0.2028	1.9392	0	chr4:3642110-3643967	Lyn|6330407A03Rik	Yamaguchi sarcoma viral (v-yes-1) oncogene homolog|RIKEN cDNA 6330407A03 gene	0.001	0.079
15681	1431375_s_at	8.0297	8.4189	0.147	0.1551	0.3892	0.0108	chr7:112381028-112382863	Parva	parvin, alpha	0.0008	0.538
15731	1431425_a_at	4.9399	7.3635	0.6527	0.6908	2.4236	0.0022	chr3:95869372-95904268	Rprd2	regulation of nuclear pre-mRNA domain containing 2	0.0002	0.424
15734	1431428_a_at	8.5088	9.0932	0.2503	0.2101	0.5844	0.0123	chr7:44930523-44945458	Nosip	nitric oxide synthase interacting protein	0.0011	0.411
15771	1431465_s_at	7.6468	8.6893	0.328	0.3259	1.0425	0.0041	chr16:32797559-32816997	Fyttd1	forty-two-three domain containing 1	0.0003	0.262
15812	1431506_s_at	11.6091	10.5569	0.0505	0.5328	1.0522	0.0284	chr4:118809245-118818431	Ppih	peptidyl prolyl isomerase H	0.0012	0.446
15867	1431561_a_at	7.5874	8.4235	0.1971	0.1704	0.8361	0.0007	chr7:15355745-15362723	Dhx34	DEAH (Asp-Glu-Ala-His) box polypeptide 34	0.0003	0.322
15897	1431591_s_at	8.7319	9.6775	0.5674	0.4774	0.9456	0.0446	chr17:45870111-45871358	Zfp318	zinc finger protein 318	0.001	0.184
15903	1431597_a_at	2.2306	7.3028	2.3943	0.3496	5.0722	0.0228	chr7:109549233-109572722	Nrip3	nuclear receptor interacting protein 3	0	0.395
15915	1431609_a_at	12.5949	10.8741	0.1052	0.3089	1.7208	0.0007	chr9:21877132-21880333	Acp5	acid phosphatase 5, tartrate resistant	0.0002	0.265
15924	1431618_a_at	7.6148	8.1517	0.273	0.0779	0.5369	0.0248	chr14:98059704-98126212	Pibf1	progesterone immunomodulatory binding factor 1	0.0015	0.418
15971	1431665_a_at	11.2435	10.799	0.0913	0.2312	0.4445	0.0241	chr9:50356142-50366422	Timm8b|AU019823	translocase of inner mitochondrial membrane 8 homolog b (yeast)|expressed sequence AU019823	0.0015	0.226
15981	1431675_a_at	5.7313	8.2172	0.5669	0.4071	2.4859	0.0006	chr5:134573852-134591236	Gtf2i	general transcription factor II I	0.0005	0.266
15982	1431676_x_at	5.4519	8.0587	0.7684	0.4565	2.6068	0.0023	chr5:134573852-134591236	Gtf2i	general transcription factor II I	0.0005	0.266
15992	1431686_a_at	8.015	8.9109	0.1225	0.4165	0.8959	0.0189	chr14:45732736-45739357	Gmfb	glia maturation factor, beta	0.0005	0.373
16007	1431701_a_at	9.1034	8.4655	0.2513	0.2405	0.6379	0.0105	chr3:96917558-96955877	Pdzk1	PDZ domain containing 1	0.0003	0.416
16010	1431704_a_at	7.5701	8.1624	0.2324	0.2398	0.5923	0.0121	chr1:158649757-158776244	Ralgps2|Angptl1	Ral GEF with PH domain and SH3 binding motif 2|angiopoietin-like 1	0.0008	0.194
16018	1431712_a_at	7.9583	7.5247	0.1356	0.1396	0.4336	0.0043	chr7:27269237-27290854	2310022A10Rik	RIKEN cDNA 2310022A10 gene	0	0.487
16022	1431716_at	5.596	7.138	0.37	0.6677	1.542	0.0113	chr10:62639300-62669790	Herc4	hect domain and RLD 4	0.0012	0.266
16028	1431722_a_at	6.6503	6.0943	0.3652	0.2194	0.556	0.0484	chr11:117648319-117653321	Afmid	arylformamidase	0.0017	0.394
16051	1431745_a_at	10.785	11.2368	0.0438	0.1161	0.4518	0.0022	chr12:99172070-99187750	Zc3h14|Eml5	zinc finger CCCH type containing 14|echinoderm microtubule associated protein like 5	0.0001	0.549
16052	1431746_a_at	10.6355	11.1587	0.1318	0.2332	0.5232	0.0126	chr6:97151039-97171033	Uba3	ubiquitin-like modifier activating enzyme 3	0.0008	0.383
16071	1431765_a_at	15.18	14.5851	0.1017	0.2224	0.5949	0.0073	chr17:24447709-24449524	Rps2|Snora64	ribosomal protein S2|small nucleolar RNA, H/ACA box 64	0.0003	0.31
16072	1431766_x_at	15.2566	14.6824	0.0957	0.2019	0.5742	0.0056	chr17:24447709-24449524	Rps2|Snora64	ribosomal protein S2|small nucleolar RNA, H/ACA box 64	0.0003	0.31
16078	1431772_a_at	8.4432	9.3023	0.1485	0.07	0.8591	0.0003	chr12:4726256-4727585	Itsn2	intersectin 2	0.0009	0.435
16092	1431786_s_at	9.9289	7.6858	0.2547	0.3136	2.2431	0	chr7:140686815-140689288	1190003J15Rik|C330022C24Rik	RIKEN cDNA 1190003J15 gene|RIKEN cDNA C330022C24 gene	0.0014	0.254
16118	1431812_a_at	9.9722	8.9252	0.2443	0.2089	1.047	0.0007	chr4:117333264-117372545	Slc6a9|Ccdc24|B4galt2	solute carrier family 6 (neurotransmitter transporter, glycine), member 9|coiled-coil domain containing 24|UDP-Gal:betaGlcNAc beta 1,4- galactosyltransferase, polypeptide 2	0.0004	0.557
16140	1431834_a_at	7.5994	8.2298	0.3153	0.214	0.6304	0.0196	chr5:31190319-31195715	Emilin1	elastin microfibril interfacer 1	0.0003	0.49
16181	1431875_a_at	10.0906	9.0475	0.0551	0.242	1.0431	0.0024	chr2:154251502-154260858	E2f1	E2F transcription factor 1	0.0001	0.398
16200	1431894_at	3.6331	6.7063	1.8698	0.4141	3.0732	0.043	chr19:47970570-47972513	Itprip	inositol 1,4,5-triphosphate receptor interacting protein	0.0009	0.383
16232	1431926_a_at	7.9232	8.4449	0.0726	0.1945	0.5217	0.0083	chr11:100914089-100935855	Fam134c	family with sequence similarity 134, member C	0.0005	0.112
16268	1431962_a_at	8.9573	9.6069	0.0764	0.0336	0.6496	0.0001	chr6:83508880-83538112	Stambp	STAM binding protein	0.0009	0.317
16312	1432006_at	6.0441	8.1999	0.3205	0.3475	2.1558	0.0001	chr7:141162048-141454476	Deaf1|Tmem80|Eps8l2|B230206H07Rik|Taldo1|Pddc1|Cend1|Slc25a22|Lrdd|Rplp2|Snora52|Pnpla2|Efcab4a|Cd151|Polr2l|Tspan4|Chid1|Ap2a2	deformed epidermal autoregulatory factor 1 (Drosophila)|transmembrane protein 80|EPS8-like 2|RIKEN cDNA B230206H07 gene|transaldolase 1|Parkinson disease 7 domain containing 1|cell cycle exit and neuronal differentiation 1|solute carrier family 25 (mitochondrial carrier, glutamate), member 22|leucine-rich and death domain containing|ribosomal protein, large P2|small nucleolar RNA, H/ACA box 52|pa…	0.0002	0.2
16313	1432007_s_at	8.4878	9.9335	0.2513	0.1796	1.4457	0.0001	chr7:141162048-141454476	Deaf1|Tmem80|Eps8l2|B230206H07Rik|Taldo1|Pddc1|Cend1|Slc25a22|Lrdd|Rplp2|Snora52|Pnpla2|Efcab4a|Cd151|Polr2l|Tspan4|Chid1|Ap2a2	deformed epidermal autoregulatory factor 1 (Drosophila)|transmembrane protein 80|EPS8-like 2|RIKEN cDNA B230206H07 gene|transaldolase 1|Parkinson disease 7 domain containing 1|cell cycle exit and neuronal differentiation 1|solute carrier family 25 (mitochondrial carrier, glutamate), member 22|leucine-rich and death domain containing|ribosomal protein, large P2|small nucleolar RNA, H/ACA box 52|pa…	0.0002	0.2
16335	1432029_a_at	10.4703	10.2818	0.0314	0.1086	0.1885	0.0355	chr1:23800531-23825793	B3gat2|Smap1	beta-1,3-glucuronyltransferase 2 (glucuronosyltransferase S)|stromal membrane-associated protein 1	0.0007	0.247
16483	1432177_a_at	9.1232	9.7534	0.0905	0.1264	0.6302	0.0003	chr12:74042594-74191689	Mnat1	menage a trois 1	0.0006	0.296
16501	1432195_s_at	11.5358	11.8439	0.047	0.159	0.3081	0.0257	chr4:154656499-154668139	Ccnl2	cyclin L2	0.001	0.275
16508	1432202_a_at	9.7705	9.3705	0.1051	0.1449	0.4	0.0053	chr9:106139480-106207977	Poc1a	POC1 centriolar protein homolog A (Chlamydomonas)	0.0007	0.155
16517	1432211_a_at	9.5763	8.5217	0.09	0.4332	1.0546	0.0145	chr9:77881196-77894288	Fbxo9	f-box protein 9	0.0005	0.31
16522	1432216_s_at	5.7107	6.6748	0.3824	0.2703	0.9641	0.0078	chr18:7403325-7626827	Mpp7	membrane protein, palmitoylated 7 (MAGUK p55 subfamily member 7)	0.0001	0.467
16524	1432218_a_at	6.7466	7.5484	0.3581	0.3199	0.8018	0.0159	chr4:150883551-150890285	Nol9	nucleolar protein 9	0.0017	0.284
16576	1432270_a_at	12.6172	12.1641	0.0397	0.1689	0.4531	0.0105	chr4:41147559-41153973	Chmp5	charged multivesicular body protein 5	0.0001	0.33
16577	1432271_a_at	11.819	10.9974	0.0573	0.2174	0.8216	0.0034	chr9:7184550-7207040	Dcun1d5	DCN1, defective in cullin neddylation 1, domain containing 5 (S. cerevisiae)	0.0003	0.309
16578	1432272_a_at	6.2138	6.821	0.2623	0.2518	0.6072	0.0157	chr16:13023494-13037427	Ercc4	excision repair cross-complementing rodent repair deficiency, complementation group 4	0.0002	0.425
16673	1432367_a_at	10.9126	10.4486	0.151	0.0857	0.464	0.0036	chr16:18731465-18747916	Ufd1l	ubiquitin fusion degradation 1 like	0.0005	0.372
16678	1432372_a_at	9.5938	8.9611	0.1152	0.3657	0.6327	0.0351	chr6:85099358-85103414	Spr	sepiapterin reductase	0.0001	0.322
16697	1432391_at	8.8831	8.2533	0.2581	0.1799	0.6298	0.0089	chr4:133436187-133459161	Ccdc21	coiled-coil domain containing 21	0.0005	0.165
16736	1432430_a_at	5.8652	7.7065	1.1868	0.3975	1.8413	0.0471	chr11:104151010-104157383	Kansl1	KAT8 regulatory NSL complex subunit 1	0.0003	0.468
16737	1432431_s_at	8.3555	7.5446	0.1339	0.2019	0.8109	0.001	chr2:140086900-140111814	Macrod2	MACRO domain containing 2	0.001	0.303
16753	1432447_a_at	9.7702	9.2807	0.2192	0.1973	0.4895	0.0163	chr4:124587454-124612193	Meaf6	MYST/Esa1-associated factor 6	0.0011	0.263
16754	1432448_at	8.072	5.8537	0.2103	0.483	2.2183	0.001	chr2:29690734-29691788	Cercam	cerebral endothelial cell adhesion molecule	0.0004	0.365
16765	1432459_a_at	6.858	6.3084	0.2151	0.2142	0.5496	0.0111	chr7:30298442-30307629	Zbtb32	zinc finger and BTB domain containing 32	0.0002	0.418
16798	1432492_a_at	9.1729	8.1317	0.1493	0.3114	1.0412	0.003	chr17:83739679-83755138	Haao	3-hydroxyanthranilate 3,4-dioxygenase	0.0004	0.206
16854	1432548_at	4.29	6.6772	1.4171	0.3542	2.3872	0.0395	chr16:35785671-35791129	Parp14	poly (ADP-ribose) polymerase family, member 14	0.0006	0.259
17149	1432843_at	6.0634	6.6866	0.3362	0.3068	0.6232	0.0341	chr11:5656728-5658302	Urgcp	upregulator of cell proliferation	0.0005	0.325
17151	1432845_at	7.0195	5.7015	0.4274	0.2335	1.318	0.0036	chr3:33130862-33176628	Pex5l	peroxisomal biogenesis factor 5-like	0.0002	0.317
17230	1432924_at	5.7493	7.9901	0.3375	0.3777	2.2408	0.0001	chr19:42619346-42621273	D19Ertd386e	DNA segment, Chr 19, ERATO Doi 386, expressed	0.0011	0.348
17453	1433147_at	4.8628	7.3238	1.2815	0.3164	2.461	0.0276	chr6:34639641-34640905	Cald1	caldesmon 1	0.0012	0.179
17644	1433338_at	5.4136	7.1003	0.4266	0.2078	1.6867	0.0015	chr2:59484569-59485628	Tanc1	tetratricopeptide repeat, ankyrin repeat and coiled-coil containing 1	0.0009	0.24
17704	1433398_at	6.0821	7.4049	0.4889	0.6333	1.3228	0.0178	chr13:49288552-49289553	Fgd3	FYVE, RhoGEF and PH domain containing 3	0.0009	0.379
17754	1433448_at	8.5134	8.0572	0.1414	0.1327	0.4562	0.0033	chr3:88496421-88497750	Slc25a44	solute carrier family 25, member 44	0.0003	0.187
17768	1433462_a_at	6.6205	7.1834	0.2298	0.2405	0.5629	0.0148	chr19:42168598-42175530	Pi4k2a	phosphatidylinositol 4-kinase type 2 alpha	0.001	0.409
17773	1433467_at	8.2901	9.128	0.1073	0.382	0.8379	0.0181	chr8:109082357-109088055	Slc7a6	solute carrier family 7 (cationic amino acid transporter, y+ system), member 6	0.0001	0.558
17774	1433468_at	4.9171	6.7164	1.0687	0.3682	1.7993	0.0373	chr12:87769798-87773928	6430527G18Rik	RIKEN cDNA 6430527G18 gene	0.0008	0.244
17796	1433490_s_at	9.0907	10.2578	0.0418	0.3393	1.1671	0.0058	chr10:25088026-25212935	Epb4.1l2	erythrocyte protein band 4.1-like 2	0.0014	0.369
17797	1433491_at	7.5116	8.5588	0.2163	0.224	1.0472	0.0005	chr10:25088026-25212935	Epb4.1l2	erythrocyte protein band 4.1-like 2	0.0014	0.369
17798	1433492_at	7.4092	8.1982	0.2053	0.2219	0.789	0.002	chr10:25088026-25212935	Epb4.1l2	erythrocyte protein band 4.1-like 2	0.0014	0.369
17822	1433516_a_at	12.3488	11.6786	0.0756	0.0862	0.6702	0	chr1:94467551-94472329	Myeov2	myeloma overexpressed 2	0.0017	0.574
17826	1433520_at	10.0799	10.3777	0.1305	0.1429	0.2978	0.022	chr9:110178540-110230117	Scap	SREBF chaperone	0.0015	0.371
17828	1433522_at	7.7772	8.365	0.1588	0.2291	0.5878	0.0072	chr8:108818923-108820934	Pskh1	protein serine kinase H1	0.0004	0.333
17838	1433532_a_at	6.6853	5.9292	0.3859	0.1102	0.7561	0.0251	chr18:82719686-82720065	Mbp	myelin basic protein	0.0009	0.344
17866	1433560_at	7.4576	7.7106	0.0776	0.1456	0.253	0.0313	chr15:73407147-73414026	Slc45a4	solute carrier family 45, member 4	0.0003	0.336
17875	1433569_x_at	14.8227	14.209	0.0626	0.1256	0.6137	0.0006	chr5:129337527-129337882	Ran	RAN, member RAS oncogene family	0.0007	0.419
17911	1433605_at	8.299	9.0698	0.2732	0.2639	0.7708	0.0067	chr7:139240420-139430972	Inpp5a|Nkx6-2	inositol polyphosphate-5-phosphatase A|NK6 homeobox 2	0.0007	0.311
17912	1433606_at	9.3454	9.6999	0.1951	0.0584	0.3545	0.0309	chr14:29354776-29356072	Dcp1a	DCP1 decapping enzyme homolog A (S. cerevisiae)	0.0002	0.286
17930	1433624_at	10.0636	10.5295	0.034	0.0849	0.4659	0.0006	chr2:32051268-32056650	Prrc2b	proline-rich coiled-coil 2B	0.0014	0.285
17931	1433625_at	8.8791	9.5242	0.1231	0.2867	0.6451	0.0139	chr2:32051268-32056650	Prrc2b	proline-rich coiled-coil 2B	0.0014	0.285
17945	1433639_at	13.3101	12.8158	0.0548	0.151	0.4943	0.0043	chr11:95191556-95197962	Fam117a	family with sequence similarity 117, member A	0.0016	0.241
17950	1433644_at	6.5011	7.9106	0.2784	0.2261	1.4095	0.0003	chr12:87995961-87998388	Pomt2	protein-O-mannosyltransferase 2	0.0001	0.542
17964	1433658_x_at	9.2774	9.8815	0.2322	0.1601	0.6041	0.0068	chr9:106321685-106322110	Pcbp4|Gpr62	poly(rC) binding protein 4|G protein-coupled receptor 62	0.0002	0.302
17970	1433664_at	9.5909	9.9995	0.0619	0.2456	0.4086	0.0408	chr9:54948221-55005655	Ube2q2	ubiquitin-conjugating enzyme E2Q (putative) 2	0.0012	0.24
17991	1433685_a_at	11.3904	12.0806	0.0545	0.2573	0.6902	0.0108	chr1:90094280-90106269	Hjurp|6430706D22Rik	Holliday junction recognition protein|RIKEN cDNA 6430706D22 gene	0	0.188
17997	1433691_at	6.8981	9.0703	0.6219	0.8287	2.1722	0.0068	chr19:36796692-36797841	Ppp1r3c	protein phosphatase 1, regulatory (inhibitor) subunit 3C	0.0006	0.507
18009	1433703_s_at	9.4004	9.0849	0.1425	0.1584	0.3155	0.0256	chr2:118614087-118615969	Bahd1	bromo adjacent homology domain containing 1	0.0001	0.483
18014	1433708_at	11.7937	11.6136	0.0767	0.0534	0.1801	0.0105	chr11:116061255-116090217	Srp68	signal recognition particle 68	0.0003	0.251
18019	1433713_at	8.1748	9.4318	0.2001	0.1725	1.257	0.0001	chr5:115874732-115883655	Gcn1l1	GCN1 general control of amino-acid synthesis 1-like 1 (yeast)	0.0003	0.267
18026	1433720_s_at	12.1889	11.577	0.052	0.2291	0.6119	0.0107	chr10:75376680-75381463	Chchd10	coiled-coil-helix-coiled-coil-helix domain containing 10	0	0.672
18031	1433725_at	9.5129	9.8786	0.0798	0.1187	0.3657	0.0032	chr15:101039582-101041716	Acvr1b	activin A receptor, type 1B	0	0.33
18046	1433740_at	8.8209	9.2075	0.1857	0.2222	0.3866	0.0382	chr2:128544078-128545702	Tmem87b	transmembrane protein 87B	0.0001	0.377
18052	1433746_at	11.6007	11.1087	0.0824	0.243	0.492	0.0216	chr3:100267240-100272857	Spag17|Wdr3	sperm associated antigen 17|WD repeat domain 3	0	0.435
18063	1433757_a_at	8.7635	10.7702	0.1468	0.3916	2.0067	0.0008	chr14:30014697-30016674	Nisch	nischarin	0.0005	0.349
18064	1433758_at	8.8429	10.5331	0.1311	0.3323	1.6902	0.0008	chr14:30014697-30016674	Nisch	nischarin	0.0005	0.349
18065	1433759_at	11.4751	10.0569	0.052	0.1446	1.4182	0.0001	chr9:24162184-24213041	Dpy19l1	dpy-19-like 1 (C. elegans)	0.0014	0.321
18076	1433770_at	11.4041	11.6368	0.09	0.1095	0.2327	0.0176	chr14:65756971-65758641	Dpysl2	dihydropyrimidinase-like 2	0	0.214
18082	1433776_at	7.8662	8.586	0.1312	0.1289	0.7198	0.0002	chr3:53129593-53349608	Lhfp	lipoma HMGIC fusion partner	0.0015	0.34
18084	1433778_at	9.3506	10.8635	0.1313	0.1759	1.5129	0	chr8:36294979-36299418	Tnks	tankyrase, TRF1-interacting ankyrin-related ADP-ribose polymerase	0.0013	0.275
18114	1433808_at	8.1139	9.1228	0.1786	0.3586	1.0089	0.0056	chr15:76263322-76280293	Heatr7a|Bop1	HEAT repeat containing 7A|block of proliferation 1	0.0001	0.487
18122	1433816_at	13.0839	12.2141	0.0529	0.1747	0.8698	0.0012	chr7:127280900-127950413	Fbrs|1700008J07Rik|Snora30|Phkg2|Gm166|Rnf40|1700120K04Rik|Zfp629|Bcl7c|Mir762|Ctf1|Ctf2|Fbxl19|Orai3|Setd1a|Hsd3b7|Stx1b|Stx4a|Zfp668|Zfp646|Prss53|Vkorc1|Bckdk|Kat8|Prss8|Prss36|Fus|Pycard|Trim72|Itgam|Itgax	fibrosin|RIKEN cDNA 1700008J07 gene|small nucleolar RNA, H/ACA box 30|phosphorylase kinase, gamma 2 (testis)|predicted gene 166|ring finger protein 40|RIKEN cDNA 1700120K04 gene|zinc finger protein 629|B cell CLL/lymphoma 7C|microRNA 762|cardiotrophin 1|cardiotrophin 2|F-box and leucine-rich repeat protein 19|ORAI calcium release-activated calcium modulator 3|SET domain containing 1A|hydroxy-delt…	0	0.429
18137	1433831_at	9.0027	9.8607	0.1521	0.0423	0.858	0.0009	chr2:70885266-70891711	Dcaf17	DDB1 and CUL4 associated factor 17	0.0017	0.395
18140	1433834_at	11.7607	12.0992	0.0697	0.1129	0.3385	0.0038	chr15:31400487-31403327	March6	membrane-associated ring finger (C3HC4) 6	0	0.325
18154	1433848_at	9.4221	10.0577	0.0835	0.1666	0.6356	0.0017	chr11:104318613-104321758	Cdc27	cell division cycle 27 homolog (S. cerevisiae)	0.0001	0.271
18161	1433855_at	10.7263	9.1988	0.1122	0.5495	1.5275	0.0098	chr16:8534211-8536896	Abat	4-aminobutyrate aminotransferase	0.0016	0.266
18170	1433864_at	6.7603	8.067	0.3006	0.1298	1.3067	0.0012	chr15:39700662-39702381	Lrp12	low density lipoprotein-related protein 12	0.0017	0.613
18184	1433878_at	11.354	10.4864	0.0764	0.2777	0.8676	0.0061	chr2:130255215-130256835	Mrps26	mitochondrial ribosomal protein S26	0.0016	0.3
18186	1433880_at	10.7553	9.813	0.0608	0.2547	0.9423	0.0038	chr4:150823567-150825881	Dnajc11	DnaJ (Hsp40) homolog, subfamily C, member 11	0.0008	0.304
18187	1433881_at	8.9472	8.3803	0.29	0.2267	0.5669	0.0233	chr4:150823567-150825881	Dnajc11	DnaJ (Hsp40) homolog, subfamily C, member 11	0.0008	0.304
18192	1433886_at	10.3335	10.897	0.2752	0.2267	0.5635	0.0205	chr16:20412413-20422866	Eif2b5	eukaryotic translation initiation factor 2B, subunit 5 epsilon	0.0004	0.426
18197	1433891_at	10.2732	10.5157	0.1042	0.1474	0.2425	0.0402	chr2:109814274-109815107	Lgr4	leucine-rich repeat-containing G protein-coupled receptor 4	0	0.437
18199	1433893_s_at	10.5231	10.2923	0.045	0.0654	0.2308	0.0017	chr11:78121364-78138649	Spag5	sperm associated antigen 5	0.0007	0.162
18211	1433905_at	9.8021	8.2193	0.0655	0.2574	1.5828	0.0007	chr10:24858505-24860032	Akap7	A kinase (PRKA) anchor protein 7	0.0012	0.27
18216	1433910_at	11.5678	11.3144	0.0857	0.1182	0.2534	0.0154	chr13:59781171-59808716	Etohd2|Zcchc6	ethanol decreased 2|zinc finger, CCHC domain containing 6	0.0004	0.323
18220	1433914_at	8.4521	8.1179	0.1942	0.1254	0.3342	0.0331	chr19:33621156-33622110	Lipo1	lipase, member O1	0.0007	0.417
18261	1433955_at	8.3864	9.0929	0.1842	0.2105	0.7065	0.0024	chr16:96171571-96173052	Brwd1	bromodomain and WD repeat domain containing 1	0.0004	0.358
18263	1433957_at	8.5306	8.9305	0.1137	0.1271	0.3999	0.0035	chr5:3589927-3596350	1700109H08Rik|C030048B08Rik	RIKEN cDNA 1700109H08 gene|RIKEN cDNA C030048B08 gene	0.0007	0.382
18267	1433961_at	7.3863	8.3946	0.3237	0.1195	1.0083	0.005	chr3:88009584-88016071	Rrnad1	ribosomal RNA adenine dimethylase domain containing 1	0.0002	0.277
18269	1433963_a_at	11.4992	12.1134	0.0839	0.1608	0.6142	0.0016	chr19:7066019-7086513	Trpt1|Fermt3	tRNA phosphotransferase 1|fermitin family homolog 3 (Drosophila)	0.0005	0.356
18276	1433970_at	12.7775	11.9563	0.0787	0.1215	0.8212	0.0001	chr6:83315135-83324650	Bola3	bolA-like 3 (E. coli)	0.0005	0.535
18291	1433985_at	8.7282	9.2938	0.1491	0.1803	0.5656	0.0032	chr1:60424271-60425709	Abi2	abl-interactor 2	0.0013	0.411
18297	1433991_x_at	12.4699	12.1436	0.1773	0.1512	0.3263	0.032	chr1:121940834-121947483	Dbi	diazepam binding inhibitor	0.001	0.212
18310	1434004_at	9.0551	9.7398	0.2364	0.1297	0.6847	0.0047	chr8:87961937-87965408	Dhps|Wdr83	deoxyhypusine synthase|WD repeat domain containing 83	0.0004	0.363
18342	1434036_at	10.9528	11.4349	0.0373	0.1758	0.4821	0.0101	chr15:58771318-58772512	Mtss1	metastasis suppressor 1	0.0001	0.328
18356	1434050_at	7.9842	8.6993	0.2876	0.1465	0.7151	0.0089	chr16:21384139-21558663	Vps8	vacuolar protein sorting 8 homolog (S. cerevisiae)	0.0004	0.431
18359	1434053_x_at	12.682	12.0292	0.1308	0.3896	0.6528	0.038	chr5:108673554-108674390	Atp5k	ATP synthase, H+ transporting, mitochondrial F1F0 complex, subunit e	0.0016	0.381
18362	1434056_a_at	12.6865	12.2558	0.0915	0.119	0.4307	0.0015	chr4:40459332-40468090	Ndufb6	NADH dehydrogenase (ubiquinone) 1 beta subcomplex, 6	0.0002	0.267
18363	1434057_at	12.2541	11.7461	0.0884	0.1039	0.508	0.0003	chr4:40459332-40468090	Ndufb6	NADH dehydrogenase (ubiquinone) 1 beta subcomplex, 6	0.0002	0.267
18365	1434059_at	10.9343	10.0349	0.0337	0.1924	0.8994	0.0021	chr4:43053069-43057646	B230312A22Rik	RIKEN cDNA B230312A22 gene	0.0009	0.45
18378	1434072_at	5.9261	6.6686	0.3169	0.1502	0.7425	0.0115	chr11:60548517-60549146	Smcr7	Smith-Magenis syndrome chromosome region, candidate 7 homolog (human)	0.0004	0.442
18386	1434080_at	10.3191	10.7288	0.0857	0.1082	0.4097	0.0012	chr6:140600065-140615610	Aebp2	AE binding protein 2	0.0006	0.419
18387	1434081_at	8.8329	9.4031	0.1987	0.1206	0.5702	0.0046	chr8:112751796-112753339	Ap1g1	adaptor protein complex AP-1, gamma 1 subunit	0.0001	0.302
18392	1434086_at	8.2406	8.6984	0.1479	0.1578	0.4578	0.0055	chr2:30974327-31038576	Gpr107	G protein-coupled receptor 107	0.0005	0.217
18394	1434088_at	8.8367	9.6841	0.1877	0.261	0.8474	0.0025	chr11:59301714-59322739	Zkscan17|4933439C10Rik	zinc finger with KRAB and SCAN domains 17|RIKEN cDNA 4933439C10 gene	0.0004	0.437
18420	1434114_at	8.3856	9.0654	0.2564	0.3066	0.6798	0.0152	chr2:26775571-26778601	Rexo4	REX4, RNA exonuclease 4 homolog (S. cerevisiae)	0.0003	0.36
18437	1434131_at	7.8248	8.2397	0.2599	0.052	0.4149	0.0469	chr11:50232579-50274817	Rufy1	RUN and FYVE domain containing 1	0.001	0.636
18444	1434138_at	8.1049	9.687	0.1388	0.1083	1.5821	0	chr3:95339077-95340820	Prune	prune homolog (Drosophila)	0.0003	0.338
18445	1434139_at	9.1276	8.5426	0.0945	0.1587	0.585	0.0016	chr6:127458368-127459880	Parp11	poly (ADP-ribose) polymerase family, member 11	0.0011	0.376
18451	1434145_s_at	6.5642	7.3249	0.2504	0.3911	0.7607	0.0214	chr15:82944021-82944440	Serhl|Rrp7a	serine hydrolase-like|ribosomal RNA processing 7 homolog A (S. cerevisiae)	0	0.277
18502	1434196_at	10.1979	8.8046	0.1831	0.3817	1.3933	0.0021	chr9:54513630-54514456	Dnaja4	DnaJ (Hsp40) homolog, subfamily A, member 4	0.0004	0.221
18510	1434204_x_at	6.9272	8.2079	0.5349	0.496	1.2807	0.0128	chr10:126920072-126920648	Ndufa4l2|Shmt2	NADH dehydrogenase (ubiquinone) 1 alpha subcomplex, 4-like 2|serine hydroxymethyltransferase 2 (mitochondrial)	0.0011	0.215
18535	1434229_a_at	9.9001	10.3479	0.1717	0.2542	0.4478	0.031	chr8:24093661-24118992	Polb|A930013F10Rik	polymerase (DNA directed), beta|RIKEN cDNA A930013F10 gene	0.0009	0.272
18548	1434242_at	9.5411	9.2687	0.1156	0.1095	0.2724	0.0142	chr1:74368716-74369967	Vil1|Usp37	villin 1|ubiquitin specific peptidase 37	0.0002	0.32
18558	1434252_at	5.2444	7.8747	0.3884	0.1847	2.6303	0.0002	chr10:94017821-94019897	Tmcc3	transmembrane and coiled coil domains 3	0.0008	0.229
18559	1434253_s_at	5.0212	7.1886	0.9466	0.4399	2.1674	0.0126	chr10:94017821-94019897	Tmcc3	transmembrane and coiled coil domains 3	0.0008	0.229
18561	1434255_at	7.0443	6.2336	0.1198	0.2897	0.8107	0.0067	chr12:113508455-113520048	Pacs2	phosphofurin acidic cluster sorting protein 2	0.0003	0.557
18577	1434271_at	9.1178	9.517	0.1132	0.1136	0.3992	0.0025	chr4:43588027-43588652	Creb3|Gba2	cAMP responsive element binding protein 3|glucosidase beta 2	0.001	0.479
18579	1434273_at	7.6142	8.4258	0.204	0.2911	0.8116	0.005	chr7:73613820-73650438	Fam174b	family with sequence similarity 174, member B	0.0014	0.313
18580	1434274_at	9.4539	10.4247	0.1912	0.0457	0.9708	0.0014	chr14:102041052-102042263	Mycbp2	MYC binding protein 2	0.0013	0.508
18591	1434285_at	10.5474	9.7758	0.0667	0.1531	0.7716	0.0007	chr2:4525269-4531313	Frmd4a	FERM domain containing 4A	0.001	0.393
18614	1434308_at	6.3351	7.4796	0.4295	0.3589	1.1445	0.0069	chr11:75389299-75390062	Slc43a2	solute carrier family 43, member 2	0	0.44
18621	1434315_at	8.2268	8.9689	0.1541	0.1119	0.7421	0.0004	chr4:134720967-134724184	Nipal3	NIPA-like domain containing 3	0.0001	0.584
18624	1434318_a_at	8.3617	9.3854	0.1614	0.1704	1.0237	0.0001	chrX:6923690-6932159	Tfe3	transcription factor E3	0.0002	0.218
18627	1434321_at	6.6184	7.3919	0.3944	0.3785	0.7735	0.03	chr9:108917101-108924525	Trex1|Atrip	three prime repair exonuclease 1|ATR interacting protein	0	0.435
18641	1434335_at	9.1136	9.5648	0.2074	0.1981	0.4512	0.02	chr15:100046455-100047508	Dip2b	DIP2 disco-interacting protein 2 homolog B (Drosophila)	0.0001	0.313
18656	1434350_at	5.6424	7.2587	0.7612	0.5023	1.6163	0.0155	chr9:119819860-119821148	Csrnp1	cysteine-serine-rich nuclear protein 1	0.0005	0.27
18661	1434355_at	9.4414	9.8835	0.1504	0.1809	0.4421	0.01	chr8:74862991-74863623	Zfp617	zinc finger protein 617	0.0014	0.35
18662	1434356_a_at	13.7283	13.261	0.0299	0.1634	0.4673	0.0093	chr3:108407433-108408029	Psma5	proteasome (prosome, macropain) subunit, alpha type 5	0.0007	0.276
18664	1434358_x_at	14.2799	13.8215	0.0894	0.1358	0.4584	0.0022	chr2:180187024-180187852	Rps21	ribosomal protein S21	0	0.466
18673	1434367_s_at	14.3975	13.7278	0.052	0.149	0.6697	0.0014	chr8:108768169-108768473	Nutf2	nuclear transport factor 2	0.0013	0.442
18686	1434380_at	9.2206	9.8648	0.1852	0.2483	0.6442	0.0071	chr3:142485668-142487532	Gbp7	guanylate binding protein 7	0.0002	0.305
18691	1434385_at	9.7354	9.2782	0.1202	0.2499	0.4572	0.0268	chr11:60042909-60045791	Tom1l2	target of myb1-like 2 (chicken)	0.0006	0.449
18694	1434388_at	8.8876	9.269	0.0737	0.1683	0.3814	0.0135	chr10:80088379-80105106	Mob3a	MOB kinase activator 3A	0.0003	0.276
18703	1434397_at	8.3489	9.8536	0.1201	0.3612	1.5047	0.002	chr10:110345888-110346768	Zdhhc17	zinc finger, DHHC domain containing 17	0.0016	0.36
18708	1434402_at	9.1358	9.6571	0.2258	0.2338	0.5213	0.0184	chr14:20585958-20587278	Samd8	sterile alpha motif domain containing 8	0.0003	0.309
18741	1434435_s_at	13.5121	12.7594	0.0443	0.1428	0.7527	0.0009	chr16:38266269-38272000	Cox17	cytochrome c oxidase, subunit XVII assembly protein homolog (yeast)	0.0002	0.356
18752	1434446_at	9.8236	10.2928	0.1194	0.2254	0.4692	0.0169	chr8:3150921-3154857	Insr	insulin receptor	0.0007	0.415
18766	1434460_at	5.8397	6.7541	0.4685	0.398	0.9144	0.0256	chr9:59119974-59120891	Bbs4	Bardet-Biedl syndrome 4 (human)	0.0008	0.204
18796	1434490_at	4.5568	6.9749	1.4172	0.3821	2.4181	0.0377	chr11:75342154-75342777	Scarf1	scavenger receptor class F, member 1	0.0001	0.314
18821	1434515_at	7.8738	8.7281	0.1568	0.2889	0.8543	0.0043	chr12:4255344-4256622	Ncoa1	nuclear receptor coactivator 1	0.0015	0.487
18838	1434532_at	6.7281	7.3654	0.3251	0.2878	0.6373	0.0266	chr15:100307603-100308065	Csrnp2	cysteine-serine-rich nuclear protein 2	0.0007	0.314
18863	1434557_at	7.4913	8.0726	0.1459	0.2921	0.5813	0.02	chr5:135691144-135692425	Hip1	huntingtin interacting protein 1	0.0004	0.4
18884	1434578_x_at	14.4887	13.9612	0.1493	0.1011	0.5275	0.0017	chr5:129337566-129337874	Ran	RAN, member RAS oncogene family	0.0007	0.419
18904	1434598_at	11.2847	12.5102	0.0961	0.1157	1.2255	0	chr13:9165572-9173696	Larp4b	La ribonucleoprotein domain family, member 4B	0.0017	0.406
18910	1434604_at	11.4799	11.8522	0.0479	0.1178	0.3723	0.0044	chr1:37978571-37997716	Eif5b|Rev1	eukaryotic translation initiation factor 5B|REV1 homolog (S. cerevisiae)	0.0004	0.252
18916	1434610_at	8.0243	8.435	0.2648	0.1897	0.4107	0.0493	chr15:75998228-76000774	Plec	plectin	0.0003	0.346
18917	1434611_at	11.0839	8.7536	0.0798	0.1612	2.3303	0	chr9:107909634-107919902	Gmppb|Rnf123|Amigo3	GDP-mannose pyrophosphorylase B|ring finger protein 123|adhesion molecule with Ig like domain 3	0.0011	0.474
18935	1434629_at	7.7294	8.5976	0.0731	0.1419	0.8682	0.0002	chr2:37254176-37255861	Zbtb26	zinc finger and BTB domain containing 26	0.0011	0.324
18943	1434637_x_at	10.8306	11.2019	0.0672	0.1308	0.3713	0.0053	chr8:75629484-75635979	Sin3b	transcriptional regulator, SIN3B (yeast)	0	0.453
18954	1434648_a_at	11.6509	10.9365	0.1323	0.0705	0.7144	0.0003	chr11:6446909-6496761	Ccm2	cerebral cavernous malformation 2 homolog (human)	0.0006	0.358
18955	1434649_at	9.2482	9.0252	0.1074	0.0941	0.223	0.0209	chr11:6446909-6496761	Ccm2	cerebral cavernous malformation 2 homolog (human)	0.0006	0.358
18964	1434658_at	10.3242	9.1203	0.0473	0.1241	1.2039	0.0001	chr10:80258393-80271837	3110056O03Rik	RIKEN cDNA 3110056O03 gene	0.0003	0.631
18965	1434659_at	8.9093	9.6636	0.0649	0.3059	0.7543	0.0139	chr6:56689488-56691490	Avl9	AVL9 homolog (S. cerevisiase)	0.0001	0.335
19010	1434704_at	11.0554	11.6394	0.0537	0.1994	0.584	0.0075	chr5:23014046-23016060	Mll5|Srpk2	myeloid/lymphoid or mixed-lineage leukemia 5|serine/arginine-rich protein specific kinase 2	0.0008	0.298
19018	1434712_at	9.5228	9.235	0.1512	0.1589	0.2878	0.0395	chr15:80077858-80080626	Smcr7l	Smith-Magenis syndrome chromosome region, candidate 7-like (human)	0.0012	0.396
19031	1434725_at	8.0544	8.5531	0.2389	0.2063	0.4987	0.0201	chr16:43899681-43900957	Gramd1c	GRAM domain containing 1C	0.0003	0.377
19049	1434743_x_at	7.8241	8.4209	0.1388	0.1553	0.5968	0.0013	chr3:89169903-89170281	Rusc1	RUN and SH3 domain containing 1	0.0016	0.378
19052	1434746_at	9.5059	10.0665	0.2065	0.1263	0.5606	0.0058	chr2:119657076-119659190	Mga	MAX gene associated	0.0013	0.167
19054	1434748_at	11.3502	10.5084	0.0823	0.0586	0.8418	0	chr8:23633691-23638880	Ckap2	cytoskeleton associated protein 2	0.0005	0.525
19074	1434768_at	9.8385	10.2277	0.1636	0.0969	0.3892	0.0099	chr7:105618631-105626036	Tpp1	tripeptidyl peptidase I	0.0005	0.272
19083	1434777_at	3.4375	6.8591	0.2186	0.1712	3.4216	0	chr4:122503251-122504788	Mycl1	v-myc myelocytomatosis viral oncogene homolog 1, lung carcinoma derived (avian)	0.0002	0.244
19105	1434799_x_at	12.4295	14.3683	0.0596	0.1374	1.9388	0	chr7:126586381-126586941	Aldoa	aldolase A, fructose-bisphosphate	0.0013	0.292
19126	1434820_s_at	11.8048	11.2453	0.1852	0.1605	0.5595	0.004	chr2:163417276-163417594	Pkig	protein kinase inhibitor, gamma	0.0013	0.558
19129	1434823_x_at	12.405	11.6727	0.0459	0.1388	0.7323	0.0009	chr1:94467562-94472373	Myeov2	myeloma overexpressed 2	0.0017	0.574
19147	1434841_at	10.0837	10.4743	0.06	0.184	0.3906	0.019	chr1:62982076-62982701	Ino80d	INO80 complex subunit D	0.0014	0.22
19150	1434844_at	7.8248	8.242	0.1559	0.1091	0.4172	0.006	chr11:121037203-121038759	Hexdc|BC017643	hexosaminidase (glycosyl hydrolase family 20, catalytic domain) containing|cDNA sequence BC017643	0.0002	0.194
19155	1434849_at	7.5357	8.3841	0.3216	0.231	0.8484	0.0065	chrX:147677570-147679951	Tspyl2	TSPY-like 2	0.0003	0.359
19160	1434854_a_at	14.6351	14.2403	0.1012	0.143	0.3948	0.0053	chr17:27358010-27361771	Rps10	ribosomal protein S10	0.0006	0.338
19170	1434864_at	10.8475	10.606	0.1413	0.1026	0.2415	0.0359	chr7:55846083-55847122	A230056P14Rik|Nipa1	RIKEN cDNA A230056P14 gene|non imprinted in Prader-Willi/Angelman syndrome 1 homolog (human)	0.0005	0.257
19171	1434865_a_at	8.909	9.9058	0.2679	0.0338	0.9968	0.0046	chr11:116105198-116107560	Exoc7	exocyst complex component 7	0.0003	0.251
19179	1434873_a_at	7.7384	8.7588	0.146	0.3969	1.0204	0.0097	chr11:69697759-69698056	Acap1	ArfGAP with coiled-coil, ankyrin repeat and PH domains 1	0.0004	0.412
19180	1434874_x_at	6.9399	7.8071	0.2876	0.2479	0.8672	0.004	chr11:69697759-69698056	Acap1	ArfGAP with coiled-coil, ankyrin repeat and PH domains 1	0.0004	0.412
19186	1434880_at	8.3343	9.4688	0.2234	0.0965	1.1345	0.0007	chr6:134233960-134235850	Etv6	ets variant gene 6 (TEL oncogene)	0	0.446
19201	1434895_s_at	9.0087	9.6262	0.1023	0.0873	0.6175	0.0001	chr12:112276265-112283584	Ppp1r13b	protein phosphatase 1, regulatory (inhibitor) subunit 13B	0.0012	0.343
19211	1434905_at	6.615	8.8564	0.6763	0.7741	2.2414	0.005	chr10:126917913-126920103	Ndufa4l2|Shmt2	NADH dehydrogenase (ubiquinone) 1 alpha subcomplex, 4-like 2|serine hydroxymethyltransferase 2 (mitochondrial)	0.0011	0.215
19236	1434930_at	10.2172	9.074	0.0777	0.2134	1.1432	0.0007	chr5:120794773-120796058	Tpcn1	two pore channel 1	0.0001	0.539
19242	1434936_at	11.3134	10.5756	0.0893	0.3104	0.7378	0.014	chr7:126654936-126656872	Hirip3|Taok2	HIRA interacting protein 3|TAO kinase 2	0.0001	0.555
19243	1434937_at	11.0941	11.4961	0.1548	0.1961	0.402	0.0196	chr14:101999175-102010188	Mycbp2	MYC binding protein 2	0.0013	0.508
19249	1434943_at	6.6353	7.1409	0.1625	0.1863	0.5056	0.0067	chr19:42128249-42139681	Morn4	MORN repeat containing 4	0.001	0.409
19262	1434956_at	8.2033	8.3572	0.1009	0.0653	0.1539	0.0493	chr8:27608222-27609419	Rnf170	ring finger protein 170	0.0006	0.295
19272	1434966_at	8.9494	9.7573	0.127	0.1597	0.8079	0.0003	chr5:129817033-129817756	Sfswap	splicing factor, suppressor of white-apricot homolog (Drosophila)	0.0005	0.36
19291	1434985_a_at	14.1683	13.7005	0.0509	0.1372	0.4678	0.0036	chr11:69483131-69483648	Eif4a1	eukaryotic translation initiation factor 4A1	0	0.357
19305	1434999_at	8.4994	9.2207	0.1225	0.1776	0.7213	0.0009	chr19:3813685-3818303	Suv420h1	suppressor of variegation 4-20 homolog 1 (Drosophila)	0.0002	0.449
19319	1435013_at	8.8482	9.3742	0.181	0.1066	0.526	0.0044	chr5:139423914-139440154	Heatr2	HEAT repeat containing 2	0.0002	0.381
19321	1435015_at	6.7258	7.2834	0.3648	0.2078	0.5576	0.0474	chr7:5734575-5735342	Zfp787	zinc finger protein 787	0.0007	0.336
19335	1435029_at	9.2941	9.6986	0.1159	0.1746	0.4045	0.011	chr2:72207372-72208341	B230120H23Rik	RIKEN cDNA B230120H23 gene	0.0008	0.346
19346	1435040_at	6.33	7.5699	0.3645	0.6669	1.2399	0.0249	chr10:119544707-119548871	Irak3	interleukin-1 receptor-associated kinase 3	0.0003	0.295
19397	1435091_at	10.0074	10.3012	0.1488	0.168	0.2938	0.0402	chr7:29735266-29737042	Zfp568	zinc finger protein 568	0.0014	0.212
19403	1435097_at	7.2098	7.7066	0.1306	0.2449	0.4968	0.0184	chr5:114692045-114693796	Mmab	methylmalonic aciduria (cobalamin deficiency) type B homolog (human)	0.0014	0.303
19416	1435110_at	5.9186	7.8653	0.9508	0.5585	1.9467	0.0176	chr10:60157940-60158515	Unc5b	unc-5 homolog B (C. elegans)	0	0.57
19418	1435112_a_at	14.4088	13.665	0.0509	0.0234	0.7438	0	chr11:115231780-115232159	Atp5h	ATP synthase, H+ transporting, mitochondrial F0 complex, subunit d	0.0004	0.344
19421	1435115_at	6.964	4.8247	0.4448	1.2879	2.1393	0.0387	chr4:128645626-128646897	Fndc5	fibronectin type III domain containing 5	0	0.409
19428	1435122_x_at	12.07	11.4303	0.142	0.2596	0.6397	0.0089	chr9:20657607-20657954	Dnmt1	DNA methyltransferase (cytosine-5) 1	0.0016	0.414
19449	1435143_at	7.2063	7.7025	0.2267	0.2836	0.4962	0.0357	chr10:92677212-92678094	Elk3	ELK3, member of ETS oncogene family	0.001	0.203
19454	1435148_at	10.3385	10.7932	0.0989	0.1119	0.4547	0.0009	chr11:69415922-69417383	Atp1b2	ATPase, Na+/K+ transporting, beta 2 polypeptide	0.0002	0.407
19455	1435149_at	8.2097	9.1013	0.0316	0.2589	0.8916	0.0058	chr2:160452607-160454737	Plcg1	phospholipase C, gamma 1	0.0005	0.184
19459	1435153_at	8.1741	7.6187	0.055	0.1247	0.5554	0.0011	chr12:113424375-113426811	Brf1|Btbd6	BRF1 homolog, subunit of RNA polymerase III transcription initiation factor IIIB (S. cerevisiae)|BTB (POZ) domain containing 6	0	0.376
19463	1435157_at	8.9434	9.1706	0.1181	0.1088	0.2272	0.0301	chr8:27486968-27487907	Hook3	hook homolog 3 (Drosophila)	0.0006	0.295
19465	1435159_at	8.4214	7.8215	0.0631	0.368	0.5999	0.0451	chr7:137213913-137249071	9430038I01Rik	RIKEN cDNA 9430038I01 gene	0.0012	0.228
19475	1435169_at	6.991	9.4509	0.3392	0.8534	2.4599	0.0062	chr17:26501810-26503144	A930001N09Rik	RIKEN cDNA A930001N09 gene	0.0007	0.237
19491	1435185_at	7.1248	7.5229	0.1504	0.185	0.3981	0.0166	chr3:14543250-14545049	Lrrcc1	leucine rich repeat and coiled-coil domain containing 1	0.0017	0.282
19492	1435186_s_at	7.4733	7.7335	0.1494	0.1357	0.2602	0.0422	chr3:14543250-14545049	Lrrcc1	leucine rich repeat and coiled-coil domain containing 1	0.0017	0.282
19499	1435193_at	7.3303	8.2029	0.1502	0.0955	0.8726	0.0002	chr9:20624092-20624710	A230050P20Rik|Angptl6	RIKEN cDNA A230050P20 gene|angiopoietin-like 6	0	0.426
19514	1435208_at	8.8087	9.2129	0.1449	0.2074	0.4042	0.0219	chr16:35846261-35858659	Dtx3l|Parp9	deltex 3-like (Drosophila)|poly (ADP-ribose) polymerase family, member 9	0.0001	0.517
19526	1435220_s_at	8.7706	9.1539	0.1874	0.2208	0.3833	0.0391	chr11:54560837-54631083	Cdc42se2	CDC42 small effector 2	0.0003	0.429
19527	1435221_at	7.9812	8.1568	0.0634	0.0306	0.1756	0.0061	chr6:98890816-98895606	Foxp1	forkhead box P1	0	0.241
19528	1435222_at	8.3698	10.1133	0.257	0.2356	1.7435	0.0001	chr6:98890816-98895606	Foxp1	forkhead box P1	0	0.241
19531	1435225_s_at	11.1545	8.2268	0.0865	0.4755	2.9277	0.0009	chr17:28564537-28566333	Brpf3	bromodomain and PHD finger containing, 3	0.0015	0.246
19540	1435234_at	7.9714	9.1744	0.2808	0.3214	1.203	0.0014	chr1:13124320-13127282	Ncoa2	nuclear receptor coactivator 2	0.0004	0.21
19547	1435241_at	10.3867	10.6959	0.0505	0.1268	0.3092	0.011	chr12:52797445-52799236	Heatr5a	HEAT repeat containing 5A	0.0006	0.477
19587	1435281_at	6.2741	7.1784	0.3515	0.4191	0.9043	0.017	chr7:44826524-44828271	Cpt1c	carnitine palmitoyltransferase 1c	0.0006	0.315
19593	1435287_at	10.4768	8.3799	0.0943	0.142	2.0969	0	chr6:86074089-86075101	Add2	adducin 2 (beta)	0.0013	0.17
19641	1435335_a_at	9.1324	8.8298	0.1624	0.1735	0.3026	0.0439	chr10:87876055-87877129	Gnptab	N-acetylglucosamine-1-phosphate transferase, alpha and beta subunits	0.0012	0.441
19647	1435341_at	11.5708	11.014	0.0446	0.1065	0.5568	0.0006	chr2:69550441-69552115	Ppig	peptidyl-prolyl isomerase G (cyclophilin G)	0	0.274
19651	1435345_at	9.5575	8.6836	0.0731	0.1077	0.8739	0	chr2:29702673-29704856	Cercam	cerebral endothelial cell adhesion molecule	0.0004	0.365
19668	1435362_at	10.0222	10.6563	0.1361	0.1247	0.6341	0.0005	chr4:119125881-119127051	Foxj3	forkhead box J3	0	0.44
19672	1435366_at	7.1449	8.0735	0.2706	0.1193	0.9286	0.003	chr7:125665053-125665943	D430042O09Rik	RIKEN cDNA D430042O09 gene	0.0001	0.189
19676	1435370_a_at	8.4221	6.2543	0.1601	0.1976	2.1678	0	chr8:96055198-96082208	Ces1d	carboxylesterase 1D	0.0003	0.214
19677	1435371_x_at	7.0406	4.5238	0.6072	0.8499	2.5168	0.0039	chr8:96055198-96082208	Ces1d	carboxylesterase 1D	0.0003	0.214
19678	1435372_a_at	12.5364	11.8626	0.0336	0.1866	0.6738	0.0046	chr10:127961583-127962043	Pa2g4	proliferation-associated 2G4	0.0002	0.395
19684	1435378_at	10.0079	8.2816	0.0718	0.2877	1.7263	0.0008	chr11:115716138-115722359	Recql5|2210020M01Rik	RecQ protein-like 5|RIKEN cDNA 2210020M01 gene	0.0003	0.494
19687	1435381_at	5.7554	6.8808	0.5041	0.2562	1.1254	0.0133	chr17:35505647-35506883	Atat1	alpha tubulin acetyltransferase 1	0.0013	0.469
19690	1435384_at	8.7946	8.0082	0.0258	0.4286	0.7864	0.0347	chr10:94973315-94975351	Ube2n	ubiquitin-conjugating enzyme E2N	0.0005	0.402
19691	1435385_at	7.2631	7.5965	0.1885	0.1512	0.3334	0.0345	chr2:169577039-169579707	Tshz2	teashirt zinc finger family member 2	0.0005	0.293
19722	1435416_x_at	14.2477	12.1686	0.0577	0.2369	2.0791	0.0002	chr17:25654025-25654285	Pigq	phosphatidylinositol glycan anchor biosynthesis, class Q	0.0007	0.404
19743	1435437_at	8.8757	9.6716	0.14	0.0992	0.7959	0.0002	chr3:51603248-51605124	Setd7	SET domain containing (lysine methyltransferase) 7	0.0003	0.312
19754	1435448_at	9.3214	9.626	0.1836	0.1661	0.3046	0.0495	chr2:127851274-127853988	Bcl2l11	BCL2-like 11 (apoptosis facilitator)	0.0003	0.297
19755	1435449_at	7.6252	8.1817	0.1653	0.2556	0.5565	0.014	chr2:127851274-127853988	Bcl2l11	BCL2-like 11 (apoptosis facilitator)	0.0003	0.297
19762	1435456_at	7.5644	8.3143	0.2782	0.1195	0.7499	0.0074	chr5:111526706-111527740	Ttc28	tetratricopeptide repeat domain 28	0	0.335
19787	1435481_at	7.257	7.6718	0.1439	0.1968	0.4148	0.0166	chr9:21805816-21807799	Zfp653	zinc finger protein 653	0.0008	0.45
19790	1435484_at	8.9592	9.7447	0.1775	0.2291	0.7855	0.002	chr16:91974876-91976332	Slc5a3|Mrps6	solute carrier family 5 (inositol transporters), member 3|mitochondrial ribosomal protein S6	0	0.44
19823	1435517_x_at	10.189	11.0269	0.139	0.1572	0.8379	0.0002	chr1:121297855-121298170	Ralb	v-ral simian leukemia viral oncogene homolog B (ras related)	0.0004	0.219
19833	1435527_at	5.6113	7.1638	0.6952	0.8372	1.5525	0.0301	chr10:80800811-80803756	Nfic	nuclear factor I/C	0.0015	0.196
19849	1435543_at	8.3121	8.6677	0.1308	0.1242	0.3556	0.0076	chr18:34445370-34447083	Apc	adenomatosis polyposis coli	0.0006	0.427
19853	1435547_at	9.6497	10.2201	0.191	0.1345	0.5704	0.0037	chr16:13329915-13331107	Mkl2	MKL/myocardin-like 2	0.0005	0.34
19856	1435550_at	10.5276	10.198	0.0237	0.1353	0.3296	0.015	chr15:98659702-98660515	Mll2	myeloid/lymphoid or mixed-lineage leukemia 2	0	0.453
19860	1435554_at	8.6792	9.6481	0.1546	0.1653	0.9689	0.0001	chr10:94019818-94020755	Tmcc3	transmembrane and coiled coil domains 3	0.0008	0.229
19861	1435555_at	8.5578	8.8434	0.102	0.0692	0.2856	0.0049	chr1:167701824-167703654	Cd247|Pou2f1	CD247 antigen|POU domain, class 2, transcription factor 1	0.0014	0.375
19885	1435579_at	7.1938	9.0227	0.1641	0.2681	1.8289	0.0001	chr4:42135468-42136573	Gm3893	predicted gene 3893	0	0.217
19886	1435580_at	8.8229	9.6033	0.0334	0.2351	0.7804	0.0063	chr9:55999262-56000245	C230081A13Rik	RIKEN cDNA C230081A13 gene	0.0006	0.187
19903	1435597_at	11.0759	10.5342	0.0172	0.1548	0.5417	0.0056	chr11:79951323-79951984	Atad5	ATPase family, AAA domain containing 5	0.0003	0.357
19907	1435601_at	9.9248	8.4371	0.1445	0.1076	1.4877	0	chr8:112833246-112833800	Phlpp2	PH domain and leucine rich repeat protein phosphatase 2	0.0001	0.302
19944	1435638_at	10.8967	10.5377	0.1287	0.0997	0.359	0.0052	chr7:24937018-24946541	Gsk3a|9130221H12Rik	glycogen synthase kinase 3 alpha|RIKEN cDNA 9130221H12 gene	0.0002	0.85
19950	1435644_at	7.0412	7.7463	0.1993	0.3051	0.7051	0.0111	chr11:32326194-32328184	Sh3pxd2b	SH3 and PX domains 2B	0.0006	0.353
19965	1435659_a_at	13.0121	13.7857	0.0619	0.0963	0.7736	0	chr6:124776333-124776766	Tpi1	triosephosphate isomerase 1	0.0004	0.425
19968	1435662_at	9.4465	10.0573	0.1595	0.2862	0.6108	0.0152	chrX:33581538-33582185	Nkap|Akap14	NFKB activating protein|A kinase (PRKA) anchor protein 14	0.0005	0.263
19972	1435666_at	8.4429	9.0214	0.1184	0.16	0.5785	0.0015	chr8:73707106-73708237	Mast3	microtubule associated serine/threonine kinase 3	0.0016	0.329
19981	1435675_at	9.2579	9.9423	0.1535	0.1444	0.6844	0.0006	chr19:38976192-38984814	Tbc1d12	TBC1D12: TBC1 domain family, member 12	0.0003	0.339
19982	1435676_at	9.0734	8.5923	0.1386	0.1541	0.4811	0.0036	chr9:45517735-45521788	Cep164	centrosomal protein 164	0.0005	0.427
19995	1435689_at	7.9073	8.8783	0.129	0.1854	0.971	0.0002	chr17:14764414-14769191	2210404J11Rik	RIKEN cDNA 2210404J11 gene	0.0002	0.148
19997	1435691_at	8.587	7.6384	0.073	0.265	0.9486	0.0039	chr9:54746964-54748061	Agphd1	aminoglycoside phosphotransferase domain containing 1	0.0012	0.159
20001	1435695_a_at	8.6018	7.9919	0.1979	0.2919	0.6099	0.0166	chr6:54801969-54922285	Znrf2|Nod1|Ggct	zinc and ring finger 2|nucleotide-binding oligomerization domain containing 1|gamma-glutamyl cyclotransferase	0.0006	0.381
20018	1435712_a_at	14.7686	14.3347	0.0878	0.1376	0.4339	0.003	chr17:33562452-33563143	Rps18	ribosomal protein S18	0.0002	0.38
20031	1435725_x_at	15.1917	14.9451	0.0647	0.1624	0.2466	0.0487	chr2:32784582-32786044	Rpl12|Snora65	ribosomal protein L12|small nucleolar RNA, H/ACA box 65	0.0003	0.186
20039	1435733_x_at	11.7074	10.7374	0.025	0.3337	0.97	0.0099	chr19:5602449-5602936	Rnaseh2c	ribonuclease H2, subunit C	0	0.454
20046	1435740_at	10.1187	10.716	0.1276	0.2636	0.5973	0.0128	chr14:24491406-24499927	Zmiz1	zinc finger, MIZ-type containing 1	0.0002	0.227
20055	1435749_at	6.4255	8.0544	0.108	0.943	1.6289	0.0398	chr19:21458403-21459874	Gda	guanine deaminase	0.0005	0.343
20057	1435751_at	7.914	9.4958	0.243	0.2841	1.5818	0.0002	chr6:142545087-142546157	Abcc9	ATP-binding cassette, sub-family C (CFTR/MRP), member 9	0.0006	0.249
20058	1435752_s_at	9.3251	10.811	0.0558	0.4082	1.4859	0.0049	chr6:142545087-142546157	Abcc9	ATP-binding cassette, sub-family C (CFTR/MRP), member 9	0.0006	0.249
20060	1435754_at	9.1755	10.09	0.0929	0.3137	0.9145	0.0073	chr4:107727407-107729591	Zyg11b	zyg-ll homolog B (C. elegans)	0.0007	0.254
20063	1435757_a_at	12.7802	12.9038	0.074	0.048	0.1236	0.0367	chr7:120450148-120450679	Uqcrc2|Pdzd9	ubiquinol cytochrome c reductase core protein 2|PDZ domain containing 9	0	0.425
20086	1435780_at	7.7724	6.8589	0.3215	0.3346	0.9135	0.0077	chr19:46365397-46375543	Nfkb2|Psd	nuclear factor of kappa light polypeptide gene enhancer in B cells 2, p49/p100|pleckstrin and Sec7 domain containing	0	0.635
20097	1435791_x_at	15.075	14.658	0.1317	0.1349	0.417	0.0045	chr18:75127115-75128637	Rpl17	ribosomal protein L17	0.0003	0.283
20104	1435798_a_at	9.7164	9.4135	0.0807	0.0223	0.3029	0.0033	chr8:73188669-73192094	Sugp2	SURP and G patch domain containing 2	0.001	0.3
20109	1435803_a_at	11.9387	11.4216	0.1043	0.2076	0.5171	0.0089	chr1:89058163-89060386	Eif4e2	eukaryotic translation initiation factor 4E member 2	0.0005	0.233
20120	1435814_at	9.0428	7.0404	0.1614	0.105	2.0024	0	chr14:69396824-69397884	Xpo7	exportin 7	0.0002	0.316
20172	1435866_s_at	9.8952	9.4419	0.1673	0.1075	0.4533	0.0057	chr11:58770868-58771805	Hist3h2a	histone cluster 3, H2a	0.0002	0.333
20176	1435870_at	6.8508	6.4867	0.1517	0.1209	0.3641	0.0103	chr10:87899312-87900483	Sycp3	synaptonemal complex protein 3	0.0012	0.441
20179	1435873_a_at	15.3564	15.0797	0.0835	0.1241	0.2767	0.0128	chr7:44993963-44994785	Rpl13a|Snord35a|Snord34	ribosomal protein L13A|small nucleolar RNA, C/D box 35A|small nucleolar RNA, C/D box 34	0.0006	0.305
20187	1435881_at	10.1165	9.5135	0.078	0.1605	0.603	0.0018	chr15:102326866-102328101	Pcbp2|Map3k12	poly(rC) binding protein 2|mitogen-activated protein kinase kinase kinase 12	0.0012	0.191
20188	1435882_at	9.828	9.9953	0.0819	0.0939	0.1673	0.037	chr3:90086207-90095048	Gm19710|Ubap2l	predicted gene, 19710|ubiquitin associated protein 2-like	0	0.426
20203	1435897_at	14.8093	14.4582	0.0385	0.0804	0.3511	0.001	chr6:115771123-115774362	Cand2|Rpl32|Snora7a	cullin-associated and neddylation-dissociated 2 (putative)|ribosomal protein L32|small nucleolar RNA, H/ACA box 7A	0.0008	0.433
20236	1435930_at	6.9819	7.8089	0.4027	0.282	0.827	0.0179	chr9:55348016-55384453	Scaper	S phase cyclin A-associated protein in the ER	0.0001	0.52
20251	1435945_a_at	13.0752	9.9549	0.1185	0.1591	3.1203	0	chr7:24093695-24093972	Kcnn4	potassium intermediate/small conductance calcium-activated channel, subfamily N, member 4	0.0005	0.251
20262	1435956_at	4.0969	6.9487	1.0852	0.0334	2.8518	0.0134	chr2:121239527-121249329	Frmd5	FERM domain containing 5	0.0002	0.362
20294	1435988_x_at	11.8719	12.4038	0.0638	0.0641	0.5319	0	chr18:36882581-36883609	Ik	IK cytokine	0.0006	0.35
20320	1436014_a_at	7.7685	8.2528	0.2578	0.285	0.4843	0.0457	chr3:89169901-89170291	Rusc1	RUN and SH3 domain containing 1	0.0016	0.378
20359	1436053_at	7.0297	7.8649	0.27	0.241	0.8352	0.0038	chr17:29332855-29333906	Tbc1d22b	TBC1 domain family, member 22B	0.0006	0.377
20360	1436054_at	8.8708	9.9708	0.0765	0.606	1.1	0.0349	chr14:54852008-54852850	Sdr39u1	short chain dehydrogenase/reductase family 39U, member 1	0.0012	0.382
20365	1436059_at	8.5995	9.1778	0.1277	0.1481	0.5783	0.0011	chr8:86986117-86987102	Rfx1	regulatory factor X, 1 (influences HLA class II expression)	0.0001	0.323
20375	1436069_at	10.4291	9.5939	0.1459	0.292	0.8352	0.0053	chr1:95651164-95652508	Ing5	inhibitor of growth family, member 5	0.0004	0.145
20408	1436102_at	7.3999	6.9083	0.3256	0.185	0.4916	0.0492	chr9:121528743-121529551	Sec22c	SEC22 vesicle trafficking protein homolog C (S. cerevisiae)	0.0008	0.327
20427	1436121_a_at	11.2751	10.745	0.0578	0.1149	0.5301	0.0008	chr7:125258791-125282619	Nsmce1	non-SMC element 1 homolog (S. cerevisiae)	0.0005	0.354
20451	1436145_at	7.1603	6.6806	0.1995	0.064	0.4797	0.0129	chr6:49010505-49010942	2410003K15Rik	RIKEN cDNA 2410003K15 gene	0.0005	0.352
20456	1436150_at	6.2541	7.0676	0.4584	0.0771	0.8135	0.0362	chr4:41706361-41707283	1700066J24Rik	RIKEN cDNA 1700066J24 gene	0.0004	0.486
20470	1436164_at	10.0948	11.8514	0.136	0.0758	1.7566	0	chr1:193612245-193613851	Slc30a1	solute carrier family 30 (zinc transporter), member 1	0.0002	0.504
20477	1436171_at	8.4664	9.1121	0.1865	0.3489	0.6457	0.0254	chr1:173245005-173247386	Arhgap30	Rho GTPase activating protein 30	0.0012	0.305
20562	1436256_at	7.0907	7.7755	0.2656	0.2289	0.6848	0.0083	chr18:61837792-61838598	Grpel2	GrpE-like 2, mitochondrial	0.0001	0.356
20575	1436269_s_at	10.8402	10.1973	0.1716	0.3152	0.6429	0.018	chr6:83016937-83017226	Loxl3|Htra2	lysyl oxidase-like 3|HtrA serine peptidase 2	0	0.366
20597	1436291_a_at	8.3984	6.316	0.5048	0.819	2.0824	0.0075	chr15:39612771-39613186	Dpys	dihydropyrimidinase	0.0017	0.613
20598	1436292_a_at	14.8608	14.3318	0.0651	0.0931	0.529	0.0002	chr10:80232013-80232414	Oaz1	ornithine decarboxylase antizyme 1	0.0004	0.288
20615	1436309_at	6.9941	6.6448	0.0911	0.1196	0.3493	0.0042	chr8:88526692-88528875	Neto2	neuropilin (NRP) and tolloid (TLL)-like 2	0.0001	0.639
20623	1436317_at	6.5236	7.2098	0.2689	0.2406	0.6862	0.0091	chr1:54419473-54421263	Pgap1	post-GPI attachment to proteins 1	0.0007	0.417
20642	1436336_at	7.3558	6.9449	0.2364	0.1878	0.4109	0.0363	chr2:32597798-32599606	Ptrh1|1700019L03Rik	peptidyl-tRNA hydrolase 1 homolog (S. cerevisiae)|RIKEN cDNA 1700019L03 gene	0.0002	0.352
20655	1436349_at	11.7926	11.4126	0.1146	0.195	0.38	0.0211	chr2:84470060-84471520	2700094K13Rik	RIKEN cDNA 2700094K13 gene	0.0004	0.554
20662	1436356_at	5.2136	6.9646	0.7023	0.6165	1.751	0.0098	chr14:46024007-46025027	Samd4	sterile alpha motif domain containing 4	0.0009	0.286
20669	1436363_a_at	6.7874	8.7527	0.063	0.2896	1.9653	0.0006	chr8:87598721-87611891	Nfix	nuclear factor I/X	0.0004	0.427
20670	1436364_x_at	6.4448	8.2374	0.2877	0.2108	1.7926	0.0001	chr8:87598721-87611891	Nfix	nuclear factor I/X	0.0004	0.427
20691	1436385_at	5.8573	6.9743	0.2104	0.3379	1.117	0.0024	chr2:120102877-120114431	Ganc	glucosidase, alpha; neutral C	0.0006	0.207
20702	1436396_at	7.2033	8.1543	0.3068	0.3843	0.951	0.0091	chr12:116649455-116673913	Wdr60	WD repeat domain 60	0.0017	0.289
20722	1436416_x_at	11.0315	10.6783	0.0603	0.2264	0.3532	0.0481	chr7:105514391-105515667	Fxc1	fractured callus expressed transcript 1	0.0003	0.196
20725	1436419_a_at	8.6324	5.0205	0.2168	0.4042	3.6119	0	chr17:30349460-30353905	1700097N02Rik	RIKEN cDNA 1700097N02 gene	0.0008	0.26
20728	1436422_at	7.6792	8.1929	0.2097	0.2614	0.5137	0.0234	chr4:56901372-56903655	BC026590	cDNA sequence BC026590	0.0004	0.331
20740	1436434_at	12.0329	8.9661	0.0287	0.3662	3.0668	0.0004	chr4:135467350-135468133	E2f2	E2F transcription factor 2	0.0002	0.358
20754	1436448_a_at	9.5234	9.886	0.1391	0.2395	0.3626	0.0489	chr2:36073737-36074281	Ptgs1	prostaglandin-endoperoxide synthase 1	0.0012	0.257
20757	1436451_a_at	13.9765	13.5068	0.0783	0.0391	0.4697	0.0003	chr5:124810770-124811121	Tmed2	transmembrane emp24 domain trafficking protein 2	0.0013	0.381
20758	1436452_x_at	13.6855	13.5013	0.0508	0.1048	0.1842	0.0305	chr5:124810770-124811121	Tmed2	transmembrane emp24 domain trafficking protein 2	0.0013	0.381
20766	1436460_at	7.9851	8.4907	0.1823	0.2019	0.5056	0.0101	chr10:127103162-127103998	Tmem194	transmembrane protein 194	0.0002	0.537
20781	1436475_at	7.8302	8.2792	0.0411	0.0839	0.449	0.0004	chr7:70225458-70225963	Nr2f2	nuclear receptor subfamily 2, group F, member 2	0.0014	0.123
20785	1436479_a_at	8.0135	9.0115	0.085	0.1982	0.998	0.0007	chr2:25174298-25174883	Dpp7	dipeptidylpeptidase 7	0.0008	0.504
20801	1436495_s_at	9.3131	9.8052	0.1826	0.1014	0.4921	0.0062	chr7:29816108-29816381	Zfp260	zinc finger protein 260	0.0002	0.378
20807	1436501_at	7.6244	8.7158	0.4888	0.456	1.0914	0.0173	chr8:42490029-42553613	Mtus1|B430010I23Rik	mitochondrial tumor suppressor 1|RIKEN cDNA B430010I23 gene	0.0009	0.348
20808	1436502_at	7.1998	8.0491	0.2129	0.217	0.8493	0.0014	chr8:42490029-42553613	Mtus1|B430010I23Rik	mitochondrial tumor suppressor 1|RIKEN cDNA B430010I23 gene	0.0009	0.348
20880	1436574_at	9.5535	9.7384	0.0791	0.0309	0.1849	0.0128	chr4:145096923-145097815	1700029I01Rik	RIKEN cDNA 1700029I01 gene	0	0.422
20892	1436586_x_at	14.6938	14.2592	0.0844	0.2011	0.4346	0.0161	chr18:60900040-60903914	Rps14	ribosomal protein S14	0.0013	0.374
20901	1436595_at	9.6938	9.1296	0.0553	0.3481	0.5642	0.046	chr8:129833261-129834303	Rbm34	RNA binding motif protein 34	0.0011	0.286
20902	1436596_at	8.018	7.4695	0.1464	0.1438	0.5485	0.0018	chr11:6327227-6328028	H2afv	H2A histone family, member V	0.0014	0.363
20903	1436597_at	8.2762	9.0289	0.1951	0.1784	0.7527	0.0013	chr18:36774547-36784882	Ankhd1	ankyrin repeat and KH domain containing 1	0.0004	0.263
20971	1436665_a_at	6.3247	7.7193	0.8561	0.1918	1.3946	0.0439	chr7:27014757-27016589	Ltbp4	latent transforming growth factor beta binding protein 4	0.0003	0.353
20979	1436673_at	6.1464	6.7558	0.3405	0.1793	0.6094	0.0284	chr7:119644297-119644797	Dcun1d3	DCN1, defective in cullin neddylation 1, domain containing 3 (S. cerevisiae)	0.0005	0.322
20995	1436689_a_at	13.0645	12.637	0.1124	0.1731	0.4275	0.0084	chr1:169204729-169204961	Aldh9a1	aldehyde dehydrogenase 9, subfamily A1	0.0001	0.418
21005	1436699_x_at	14.254	14.0324	0.0331	0.0811	0.2216	0.0073	chr7:45588439-45588869	Rpl18	ribosomal protein L18	0.0007	0.462
21014	1436708_x_at	13.2656	12.1397	0.1707	0.2326	1.1259	0.0004	chr16:15537679-15538002	Mcm4	minichromosome maintenance deficient 4 homolog (S. cerevisiae)	0.0002	0.319
21015	1436709_at	7.7733	8.5814	0.369	0.143	0.8081	0.016	chr4:138634205-138648003	C230096C10Rik	RIKEN cDNA C230096C10 gene	0.0011	0.273
21037	1436731_at	5.4444	6.8438	0.9034	0.4163	1.3994	0.0453	chr2:77211460-77212649	Zfp385b	zinc finger protein 385B	0.0008	0.26
21038	1436732_s_at	9.4289	9.923	0.1908	0.1463	0.4941	0.0072	chr5:118327597-118328062	Fbxw8	F-box and WD-40 domain protein 8	0.0002	0.479
21046	1436740_at	8.9074	10.7172	0.163	0.0854	1.8098	0	chr8:20306089-20308200	6820431F20Rik	cadherin 11 pseudogene	0	0.464
21052	1436746_at	7.6262	9.0737	0.2067	0.4009	1.4475	0.002	chr6:119919665-120003017	Wnk1|Mir706	WNK lysine deficient protein kinase 1|microRNA 706	0.0003	0.52
21062	1436756_x_at	8.5849	7.6086	0.5861	0.5066	0.9763	0.0461	chr3:131222603-131222923	Hadh	hydroxyacyl-Coenzyme A dehydrogenase	0.0011	0.352
21066	1436760_a_at	14.7806	14.4368	0.0474	0.14	0.3438	0.0118	chr4:116651784-116654049	Rps8|Snord38a|Snord55	ribosomal protein S8|small nucleolar RNA, C/D box 38A|small nucleolar RNA, C/D box 55	0	0.509
21070	1436764_at	6.663	8.1982	0.6174	0.1996	1.5352	0.0116	chr8:130275549-130288675	Pard3	par-3 (partitioning defective 3) homolog (C. elegans)	0.0008	0.262
21080	1436774_at	9.8385	11.1924	0.1091	0.2086	1.3539	0.0002	chr12:92211599-92213418	Sel1l	sel-1 suppressor of lin-12-like (C. elegans)	0.0016	0.191
21081	1436775_a_at	10.3282	11.0627	0.0745	0.1447	0.7345	0.0005	chr5:91328998-91353562	Ankrd17	ankyrin repeat domain 17	0.0001	0.539
21087	1436781_at	4.7259	8.232	1.1168	0.4469	3.5061	0.0045	chr8:87975562-87976200	Man2b1	mannosidase 2, alpha B1	0.0004	0.363
21094	1436788_at	6.8962	7.8777	0.2817	0.1801	0.9815	0.0019	chr2:91013223-91013992	Acp2|Ddb2	acid phosphatase 2, lysosomal|damage specific DNA binding protein 2	0.0009	0.34
21095	1436789_at	5.9543	7.2446	0.3976	0.3061	1.2903	0.0026	chr11:43428814-43429737	Ccnjl	cyclin J-like	0.0006	0.567
21098	1436792_at	7.6502	8.635	0.3866	0.4248	0.9848	0.0142	chr7:81467491-81470350	Whamm	WAS protein homolog associated with actin, golgi membranes and microtubules	0.0013	0.291
21111	1436805_at	7.2127	8.7093	0.1409	0.1047	1.4966	0	chr9:40764704-40765834	Ubash3b	ubiquitin associated and SH3 domain containing, B	0.0011	0.348
21122	1436816_at	11.2478	10.7223	0.107	0.2026	0.5255	0.0074	chr8:126785386-126785601	Nup133	nucleoporin 133	0	0.741
21128	1436822_x_at	14.805	14.4051	0.0471	0.0909	0.3999	0.0009	chr18:75126593-75128643	Rpl17	ribosomal protein L17	0.0003	0.283
21155	1436849_x_at	9.6697	10.0263	0.1583	0.1797	0.3566	0.0252	chr11:119101178-119101544	Gaa	glucosidase, alpha, acid	0.0011	0.293
21157	1436851_at	7.7738	8.3755	0.2771	0.2534	0.6017	0.0187	chr8:86559868-86568064	Ptger1|Pkn1	prostaglandin E receptor 1 (subtype EP1)|protein kinase N1	0.0002	0.502
21160	1436854_at	7.1546	8.2362	0.1006	0.1817	1.0816	0.0002	chr7:101949755-101954134	Trpc2	transient receptor potential cation channel, subfamily C, member 2	0.0001	0.395
21166	1436860_at	9.1565	10.0868	0.2109	0.3552	0.9303	0.0068	chr16:56109205-56114087	Senp7	SUMO1/sentrin specific peptidase 7	0.0007	0.338
21171	1436865_at	5.0467	7.3643	1.1655	0.3089	2.3176	0.0246	chr11:119193340-119197169	Slc26a11	solute carrier family 26, member 11	0.0002	0.318
21172	1436866_at	7.1718	7.8742	0.2552	0.4298	0.7024	0.0385	chr17:62289638-62292314	Efna5	ephrin A5	0.0007	0.181
21176	1436870_s_at	6.6671	7.6574	0.3629	0.4904	0.9903	0.0197	chr19:56965608-56967794	Afap1l2	actin filament associated protein 1-like 2	0	0.323
21191	1436885_a_at	11.0496	10.3024	0.1681	0.0959	0.7472	0.0007	chr8:75389475-75389755	1700030K09Rik|Cherp	RIKEN cDNA 1700030K09 gene|calcium homeostasis endoplasmic reticulum protein	0.0007	0.381
21213	1436907_at	6.4797	8.5082	0.1773	0.1136	2.0285	0	chr1:137253154-137256049	Nav1	neuron navigator 1	0.0009	0.265
21228	1436922_at	9.7133	8.5729	0.0574	0.1537	1.1404	0.0002	chr12:70093310-70097615	Lrr1	leucine rich repeat protein 1	0.0005	0.279
21229	1436923_at	6.9833	7.6349	0.1498	0.1812	0.6516	0.0016	chr14:51184039-51186697	Rab2b	RAB2B, member RAS oncogene family	0	0.393
21236	1436930_x_at	14.3124	12.8778	0.1317	0.2503	1.4346	0.0003	chr9:44087344-44087656	Hmbs	hydroxymethylbilane synthase	0.0017	0.368
21241	1436935_x_at	13.6267	13.16	0.0557	0.1675	0.4667	0.0079	chr7:97593726-97594072	Clns1a	chloride channel, nucleotide-sensitive, 1A	0.0007	0.393
21243	1436937_at	6.9252	8.2088	0.3115	0.4012	1.2836	0.0028	chr9:116425380-116568056	Rbms3	RNA binding motif, single stranded interacting protein	0.0012	0.354
21244	1436938_at	8.6363	9.938	0.1977	0.1956	1.3017	0.0001	chr9:116425380-116568056	Rbms3	RNA binding motif, single stranded interacting protein	0.0012	0.354
21245	1436939_at	6.2299	7.2482	0.407	0.3698	1.0183	0.0102	chr11:82753928-82759598	Unc45b|1700003F17Rik	unc-45 homolog B (C. elegans)|RIKEN cDNA 1700003F17 gene	0	0.274
21253	1436947_a_at	13.8378	13.6217	0.0783	0.0699	0.2161	0.0064	chr18:63789468-63789701	Txnl1	thioredoxin-like 1	0.0016	0.302
21254	1436948_a_at	5.4496	8.1077	0.7118	0.8058	2.6581	0.0027	chrX:34441929-34442212	Fam70a	family with sequence similarity 70, member A	0.0014	0.292
21260	1436954_at	9.2146	10.3429	0.1822	0.0737	1.1283	0.0003	chr2:73230448-73233094	Wipf1	WAS/WASL interacting protein family, member 1	0.0004	0.38
21262	1436956_at	8.286	9.222	0.2602	0.1919	0.936	0.0016	chr9:45609604-45611022	Bace1	beta-site APP cleaving enzyme 1	0.0005	0.427
21265	1436959_x_at	10.6448	11.4892	0.1153	0.239	0.8444	0.0024	chr2:24884587-24884891	Nelf	nasal embryonic LHRH factor	0.0007	0.208
21290	1436984_at	7.7316	9.4402	0.3539	0.1891	1.7086	0.0006	chr1:60422947-60424246	Abi2	abl-interactor 2	0.0013	0.411
21313	1437007_x_at	12.1662	11.1694	0.1123	0.2632	0.9968	0.0021	chr6:72248278-72248601	Usp39	ubiquitin specific peptidase 39	0.0001	0.449
21327	1437021_at	7.5811	8.7242	0.3068	0.319	1.1431	0.0021	chr16:62735934-62737055	Arl13b	ADP-ribosylation factor-like 13B	0.0008	0.191
21329	1437023_at	7.2815	7.9859	0.276	0.2653	0.7044	0.0104	chr5:143512165-143513167	Zfp12	zinc finger protein 12	0.0013	0.436
21330	1437024_at	8.7185	7.3654	0.111	0.5865	1.3531	0.0173	chr16:17554992-17558397	Smpd4	sphingomyelin phosphodiesterase 4	0.0001	0.214
21346	1437040_at	7.7908	7.0253	0.1591	0.3103	0.7655	0.0091	chr1:135207198-135207882	Etnk2	ethanolamine kinase 2	0.0008	0.298
21351	1437045_at	6.5874	9.4875	0.2179	0.1832	2.9001	0	chr14:32220029-32221207	Mapk8	mitogen-activated protein kinase 8	0.0012	0.323
21354	1437048_x_at	8.916	9.7294	0.1251	0.2426	0.8134	0.0027	chr8:3640763-3642794	Stxbp2	syntaxin binding protein 2	0.0005	0.165
21384	1437078_at	8.5495	8.8706	0.1652	0.1808	0.3211	0.0397	chr17:33572110-33577492	Vps52	vacuolar protein sorting 52 (yeast)	0.0002	0.38
21406	1437100_x_at	9.1292	10.2189	0.1602	0.486	1.0897	0.0159	chr15:88693203-88693490	Pim3	proviral integration site 3	0.0006	0.392
21415	1437109_s_at	11.6879	10.9526	0.1274	0.3022	0.7353	0.0107	chr8:81702632-81717178	Lsm6	LSM6 homolog, U6 small nuclear RNA associated (S. cerevisiae)	0.0007	0.386
21420	1437114_at	5.0073	6.8199	0.8279	0.6627	1.8126	0.0152	chr17:26499352-26500610	A930001N09Rik	RIKEN cDNA A930001N09 gene	0.0007	0.237
21421	1437115_at	8.942	9.387	0.0995	0.224	0.445	0.0209	chr7:141111898-141114067	Phrf1	PHD and ring finger domains 1	0.001	0.383
21423	1437117_at	6.9949	8.7211	0.3697	0.4585	1.7262	0.0013	chr11:69697035-69699946	Kctd11|Acap1	potassium channel tetramerisation domain containing 11|ArfGAP with coiled-coil, ankyrin repeat and PH domains 1	0.0004	0.412
21443	1437137_at	3.3259	7.4582	2.2121	0.4695	4.1323	0.0306	chrX:34443594-34452695	Fam70a	family with sequence similarity 70, member A	0.0014	0.292
21449	1437143_a_at	12.9838	12.5778	0.0141	0.0356	0.406	0	chr12:71385909-71386232	Tmx1	thioredoxin-related transmembrane protein 1	0.0001	0.196
21450	1437144_x_at	13.9323	13.2888	0.0346	0.1276	0.6435	0.0013	chr12:56336324-56336581	Psma6	proteasome (prosome, macropain) subunit, alpha type 6	0.0015	0.241
21457	1437151_at	9.8728	10.6143	0.1092	0.3133	0.7415	0.0131	chr11:60967979-60969249	Usp22	ubiquitin specific peptidase 22	0.0016	0.185
21469	1437163_x_at	10.7678	10.1847	0.0992	0.1362	0.5831	0.0007	chr17:35275777-35276131	Gtf2h4	general transcription factor II H, polypeptide 4	0.0002	0.305
21487	1437181_at	7.1697	7.9192	0.3095	0.3739	0.7495	0.0224	chr14:47181547-47182835	Peli2	pellino 2	0.0011	0.439
21499	1437193_s_at	13.3509	12.6874	0.0309	0.2364	0.6635	0.0105	chr2:129863082-129863386	Snrpb	small nuclear ribonucleoprotein B	0.0016	0.161
21502	1437196_x_at	15.2995	14.7242	0.0951	0.1362	0.5753	0.0007	chr5:129442725-129442995	Gpr133	G protein-coupled receptor 133	0.0001	0.42
21509	1437203_at	8.472	9.1484	0.0151	0.138	0.6764	0.0021	chr12:32070787-32072061	Cbll1	Casitas B-lineage lymphoma-like 1	0.0005	0.511
21510	1437204_a_at	4.592	6.9256	1.136	0.2568	2.3336	0.0232	chr8:126286714-126289704	Tcf25	transcription factor 25 (basic helix-loop-helix)	0.0001	0.298
21511	1437205_at	8.078	8.8869	0.1928	0.144	0.8089	0.0007	chr8:126286714-126289704	Tcf25	transcription factor 25 (basic helix-loop-helix)	0.0001	0.298
21513	1437207_at	6.6654	7.5177	0.3197	0.1412	0.8523	0.0075	chr8:27607112-27608277	Rnf170	ring finger protein 170	0.0006	0.295
21516	1437210_a_at	9.0414	9.9494	0.1262	0.162	0.908	0.0002	chr17:33724193-33725429	Brd2	bromodomain containing 2	0	0.634
[truncated: 1,469 more rows]

## Sheet: 001_NIM_WT_AFFY_WTKO_P_EXPRESSI
Supplementary Table S2B. The list of EKLF up-regulated genes after filtering with effect sizes.
ID	Probe Set ID	mean (WT)	mean (KO)	sd (WT)	sd (KO)	Effect Size	P-value	Chromosome Position	Gene Symbol	Gene Name	P-value(NIM)	WT Effect Size(NIM)
13	1415682_at	12.579	10.2533	0.1025	0.116	2.3257	0	chr14:69399461-69442515	Xpo7	exportin 7	0.0002	0.316
29	1415698_at	11.3933	10.8478	0.0943	0.33	0.5455	0.0407	chr13:59644251-59685408	Naa35|Golm1	N(alpha)-acetyltransferase 35, NatC auxiliary subunit|golgi membrane protein 1	0.0013	0.322
47	1415716_a_at	14.5303	13.9149	0.1331	0.1266	0.6154	0.0005	chr3:90298593-90299559	Rps27	ribosomal protein S27	0	0.386
75	1415744_at	12.6632	11.8614	0.0595	0.2095	0.8018	0.0031	chr17:33549314-33550785	H2-Ke2	H2-K region expressed gene 2	0.0007	0.257
85	1415754_at	12.1899	11.4984	0.0756	0.317	0.6915	0.0193	chr15:78968589-78979026	Polr2f	polymerase (RNA) II (DNA directed) polypeptide F	0.0001	0.475
124	1415793_at	13.795	12.6495	0.1947	0.2431	1.1455	0.0004	chr11:96753905-96760099	Pnpo	pyridoxine 5'-phosphate oxidase	0.0004	0.307
164	1415833_x_at	15.056	14.5192	0.1042	0.1936	0.5368	0.0057	chr12:70076328-70077736	Rps29	ribosomal protein S29	0.0005	0.279
241	1415910_s_at	10.1747	9.215	0.1125	0.3631	0.9597	0.0097	chr8:97711148-97727394	Ciapin1	cytokine induced apoptosis inhibitor 1	0	0.407
245	1415914_at	14.3547	13.4871	0.0547	0.3179	0.8676	0.0108	chr11:51443522-51450270	Agxt2l2|Hnrnpab	alanine-glyoxylate aminotransferase 2-like 2|heterogeneous nuclear ribonucleoprotein A/B	0.0011	0.489
277	1415946_at	13.1417	10.8221	0.027	0.1657	2.3196	0.0001	chr17:25654020-25669553	Pigq	phosphatidylinositol glycan anchor biosynthesis, class Q	0.0007	0.404
301	1415970_at	14.1831	13.4635	0.0456	0.0925	0.7196	0.0001	chr15:35870474-35882766	Vps13b|Cox6c	vacuolar protein sorting 13B (yeast)|cytochrome c oxidase, subunit VIc	0.001	0.391
306	1415975_at	10.8433	8.9634	0.0756	0.3797	1.8799	0.0017	chr16:8573887-8587328	Carhsp1	calcium regulated heat stable protein 1	0.0003	0.546
307	1415976_a_at	10.8698	8.93	0.072	0.2699	1.9398	0.0004	chr16:8573887-8587328	Carhsp1	calcium regulated heat stable protein 1	0.0003	0.546
310	1415979_x_at	15.1114	14.4895	0.1281	0.0793	0.6219	0.0004	chr1:16086508-16089624	Rpl7	ribosomal protein L7	0.0006	0.337
361	1416030_a_at	13.3296	12.5635	0.0601	0.2638	0.7661	0.0083	chr5:138394371-138401661	Mcm7|Mir25|Mir93|Mir106b	minichromosome maintenance deficient 7 (S. cerevisiae)|microRNA 25|microRNA 93|microRNA 106b	0.0003	0.297
362	1416031_s_at	12.9782	12.0182	0.0513	0.2526	0.96	0.0038	chr5:138394371-138401661	Mcm7|Mir25|Mir93|Mir106b	minichromosome maintenance deficient 7 (S. cerevisiae)|microRNA 25|microRNA 93|microRNA 106b	0.0003	0.297
365	1416034_at	15.093	13.7484	0.1357	0.0518	1.3446	0.0001	chr10:43267539-43272682	Cd24a	CD24a antigen	0.0002	0.359
404	1416073_a_at	11.5593	11.0085	0.0376	0.3446	0.5508	0.0486	chr10:75828578-75886628	Pcnt|1700094J05Rik	pericentrin (kendrin)|RIKEN cDNA 1700094J05 gene	0.0008	0.402
426	1416095_x_at	12.9123	12.0771	0.0541	0.0714	0.8352	0	chr10:128224712-128280578	Sarnp	SAP domain containing ribonucleoprotein	0	0.372
523	1416192_at	8.0158	7.4325	0.2547	0.3479	0.5833	0.0386	chr7:15256958-15276505	Napa	N-ethylmaleimide sensitive fusion protein attachment protein alpha	0.0006	0.528
545	1416214_at	13.1985	12.4509	0.0229	0.2128	0.7476	0.0056	chr16:15537472-15550952	Mcm4	minichromosome maintenance deficient 4 homolog (S. cerevisiae)	0.0002	0.319
559	1416228_at	11.4631	10.8008	0.0653	0.2974	0.6623	0.0185	chr9:20402506-20414440	Pin1	protein (peptidyl-prolyl cis/trans isomerase) NIMA-interacting 1	0.0006	0.461
564	1416233_at	14.09	13.462	0.1056	0.1121	0.628	0.0002	chr4:129094277-129102885	Eif3i	eukaryotic translation initiation factor 3, subunit I	0.0017	0.412
582	1416251_at	13.5904	13.0108	0.1726	0.171	0.5796	0.0031	chr1:130159135-130187245	Mcm6	minichromosome maintenance deficient 6 (MIS5 homolog, S. pombe) (S. cerevisiae)	0.0012	0.383
587	1416256_a_at	14.5282	13.795	0.082	0.1331	0.7332	0.0002	chr17:35442831-35446316	Tubb5	tubulin, beta 5 class I	0.0005	0.369
589	1416258_at	12.0147	10.8045	0.0622	0.3461	1.2102	0.0051	chr11:117631598-117642182	Tk1|Afmid	thymidine kinase 1|arylformamidase	0.0017	0.394
598	1416267_at	11.1526	10.3973	0.1957	0.2999	0.7553	0.0078	chr8:86324601-86348501	Scoc	short coiled-coil protein	0.0001	0.308
600	1416269_at	13.86	13.1578	0.0543	0.1808	0.7022	0.0028	chr5:145437174-145445119	Atp5j2	ATP synthase, H+ transporting, mitochondrial F0 complex, subunit F2	0.0005	0.406
616	1416285_at	12.1998	11.5421	0.0419	0.2498	0.6577	0.0121	chr3:51493148-51496889	Ndufc1	NADH dehydrogenase (ubiquinone) 1, subcomplex unknown, 1	0.0007	0.259
623	1416292_at	13.7703	13.2441	0.0317	0.1225	0.5262	0.0022	chr19:60918730-60929210	Prdx3	peroxiredoxin 3	0.0001	0.297
655	1416324_s_at	9.793	9.2059	0.0861	0.0453	0.5871	0.0001	chr17:28680041-28697138	Kctd20	potassium channel tetramerisation domain containing 20	0.0008	0.43
657	1416326_at	10.3043	9.5489	0.2233	0.2466	0.7554	0.004	chr12:113597228-113601687	Crip1	cysteine-rich protein 1 (intestinal)	0.0003	0.393
667	1416336_s_at	12.4863	11.3878	0.0841	0.2851	1.0985	0.0029	chr18:10617759-10628228	Snrpd1	small nuclear ribonucleoprotein D1	0.0017	0.283
680	1416349_at	11.4991	10.8275	0.0758	0.3492	0.6716	0.0282	chr8:74393947-74394739	Mrpl34	mitochondrial ribosomal protein L34	0.0007	0.305
681	1416350_at	9.7823	8.8151	0.0526	0.3452	0.9672	0.0103	chr10:79970249-79980489	Klf16	Kruppel-like factor 16	0.0005	0.291
718	1416387_at	10.7408	9.8865	0.0461	0.1073	0.8543	0.0001	chr10:126600015-126614571	F420014N23Rik|Pip4k2c	RIKEN cDNA F420014N23 gene|phosphatidylinositol-5-phosphate 4-kinase, type II, gamma	0.0013	0.376
719	1416388_at	8.8248	8.1313	0.1417	0.2205	0.6935	0.003	chr10:126600015-126614571	F420014N23Rik|Pip4k2c	RIKEN cDNA F420014N23 gene|phosphatidylinositol-5-phosphate 4-kinase, type II, gamma	0.0013	0.376
726	1416395_at	10.0875	9.5291	0.1925	0.2614	0.5584	0.0158	chr11:59000058-59008011	Guk1	guanylate kinase 1	0	0.652
732	1416401_at	12.0994	9.9081	0.0675	0.4221	2.1913	0.0016	chr2:93219938-93263323	Cd82|Gm10804	CD82 antigen|predicted gene 10804	0.0011	0.312
746	1416415_a_at	14.9895	14.4404	0.0744	0.2596	0.5491	0.02	chr3:137801705-137804309	H2afz	H2A histone family, member Z	0.0016	0.27
764	1416433_at	11.4675	10.669	0.066	0.2693	0.7985	0.0076	chr4:132040414-132050822	Rpa2	replication protein A2	0.0004	0.483
786	1416455_a_at	6.8048	5.6179	0.2432	0.6773	1.1869	0.0328	chr9:50504987-50508917	Cryab	crystallin, alpha B	0.0002	0.313
816	1416485_at	13.364	12.7466	0.1433	0.2182	0.6174	0.0047	chr14:31009170-31030894	Timm23	translocase of inner mitochondrial membrane 23 homolog (yeast)	0.0013	0.433
861	1416530_a_at	12.8463	12.0819	0.04	0.2516	0.7644	0.008	chr14:49866452-49874404	Pnp	purine-nucleoside phosphorylase	0.0001	0.292
913	1416582_a_at	9.8846	8.849	0.0922	0.1636	1.0356	0.0001	chr19:7008904-7018937	Gpr137|Bad	G protein-coupled receptor 137|BCL2-associated agonist of cell death	0.0003	0.508
914	1416583_at	9.6056	8.8843	0.2311	0.329	0.7213	0.0139	chr19:7008904-7018937	Gpr137|Bad	G protein-coupled receptor 137|BCL2-associated agonist of cell death	0.0003	0.508
932	1416601_a_at	8.2613	7.5626	0.2903	0.166	0.6987	0.0096	chr16:92280809-92354984	Rcan1	regulator of calcineurin 1	0.0001	0.33
935	1416604_at	13.5973	13.0083	0.0725	0.2147	0.589	0.0082	chr15:76170777-76173515	Cyc1	cytochrome c-1	0.0003	0.414
936	1416605_at	12.3448	11.2478	0.0919	0.3274	1.097	0.0048	chr11:51463171-51467137	Nhp2|Rmnd5b	NHP2 ribonucleoprotein homolog (yeast)|required for meiotic nuclear division 5 homolog B (S. cerevisiae)	0.0011	0.489
937	1416606_s_at	13.2101	12.3133	0.1661	0.4092	0.8968	0.0156	chr11:51463171-51467137	Nhp2|Rmnd5b	NHP2 ribonucleoprotein homolog (yeast)|required for meiotic nuclear division 5 homolog B (S. cerevisiae)	0.0011	0.489
945	1416614_at	11.9303	11.334	0.1076	0.3441	0.5963	0.035	chr2:125357713-125366226	Shc4|Eid1	SHC (Src homology 2 domain containing) family, member 4|EP300 interacting inhibitor of differentiation 1	0.0006	0.374
946	1416615_at	11.3889	10.7402	0.0981	0.2146	0.6487	0.0046	chr17:56675155-56681481	Clpp	caseinolytic peptidase, ATP-dependent, proteolytic subunit homolog (E. coli)	0.0009	0.359
949	1416618_at	12.4208	11.7721	0.0633	0.1727	0.6487	0.0026	chr1:173113641-173117890	Ppox	protoporphyrinogen oxidase	0	0.252
955	1416624_a_at	15.2593	14.6889	0.0803	0.2357	0.5704	0.0123	chr8:73437251-73439330	Uba52	ubiquitin A-52 residue ribosomal protein fusion product 1	0.0003	0.442
972	1416641_at	12.2908	11.3872	0.0959	0.2208	0.9036	0.0015	chr7:12177461-12211605	6330408A02Rik|Lig1	RIKEN cDNA 6330408A02 gene|ligase I, DNA, ATP-dependent	0	0.335
994	1416663_at	13.1508	12.6302	0.065	0.1223	0.5206	0.001	chr6:126787572-126814748	Ndufa9	NADH dehydrogenase (ubiquinone) 1 alpha subcomplex, 9	0.0008	0.413
1005	1416674_at	7.6782	6.5996	0.2339	0.399	1.0786	0.006	chr4:131040532-131110354	Ptpru	protein tyrosine phosphatase, receptor type, U	0.0004	0.416
1029	1416698_a_at	14.166	13.6279	0.0454	0.0273	0.5381	0	chr3:89501398-89504310	Cks1b	CDC28 protein kinase 1b	0.0001	0.253
1043	1416712_at	10.6461	9.4519	0.0293	0.1676	1.1942	0.0006	chr7:34621166-34753467	Pepd	peptidase D	0.0015	0.261
1095	1416764_at	12.3063	11.489	0.0422	0.1384	0.8173	0.0007	chr5:137246703-137250861	Fis1	fission 1 (mitochondrial outer membrane) homolog (yeast)	0.0002	0.359
1123	1416792_at	12.8651	12.0588	0.0832	0.2599	0.8063	0.0056	chr5:31479248-31497221	Ppm1g	protein phosphatase 1G (formerly 2C), magnesium-dependent, gamma isoform	0.0001	0.391
1133	1416802_a_at	12.0502	11.5061	0.0307	0.2949	0.5441	0.0338	chr19:6084982-6091775	Cdca5	cell division cycle associated 5	0.0007	0.387
1135	1416804_at	9.5553	7.7803	0.1427	0.2164	1.775	0	chr19:5707375-5726270	Ehbp1l1	EH domain binding protein 1-like 1	0	0.867
1140	1416809_at	7.9338	5.1666	0.5208	0.5761	2.7672	0.0004	chr5:145877618-146184110	Cyp3a41a|Cyp3a44|Cyp3a11	cytochrome P450, family 3, subfamily a, polypeptide 41A|cytochrome P450, family 3, subfamily a, polypeptide 44|cytochrome P450, family 3, subfamily a, polypeptide 11	0.0002	0.449
1195	1416864_at	9.9056	8.9939	0.175	0.2374	0.9117	0.0011	chr2:26712444-26724896	Surf6	surfeit gene 6	0.0001	0.32
1245	1416914_s_at	10.466	9.465	0.1234	0.1463	1.001	0.0001	chr19:5728086-5729653	Fam89b	family with sequence similarity 89, member B	0	0.867
1337	1417006_at	10.5715	10.062	0.1325	0.0713	0.5095	0.0015	chr9:56953175-56956436	Commd4	COMM domain containing 4	0.0004	0.529
1350	1417019_a_at	11.95	11.1369	0.0864	0.188	0.8131	0.0011	chr11:98724240-98738350	Cdc6	cell division cycle 6 homolog (S. cerevisiae)	0	0.276
1368	1417037_at	11.4292	10.3888	0.0744	0.1469	1.0404	0.0001	chr8:88189747-88198580	Orc6	origin recognition complex, subunit 6	0.0007	0.264
1374	1417043_at	9.9331	9.2626	0.1308	0.1568	0.6705	0.0007	chr8:108828679-108832524	Lcat	lecithin cholesterol acyltransferase	0.0004	0.333
1443	1417112_at	10.408	9.7901	0.1018	0.2351	0.6179	0.0081	chr8:97555722-97563557	Arl2bp	ADP-ribosylation factor-like 2 binding protein	0.0003	0.315
1534	1417203_at	9.9146	8.9954	0.0795	0.2268	0.9192	0.0021	chr7:24296302-24317685	Zfp575|Ethe1	zinc finger protein 575|ethylmalonic encephalopathy 1	0.0001	0.312
1543	1417212_at	10.1244	9.3927	0.2328	0.3277	0.7317	0.013	chr17:25591297-25596364	Fam195a	family with sequence similarity 195, member A	0.0014	0.256
1559	1417228_at	9.1064	8.5374	0.0947	0.3172	0.569	0.0321	chr19:5988545-6015897	Capn1|Gm10814	calpain 1|predicted gene 10814	0.0008	0.344
1616	1417285_a_at	12.4401	11.5325	0.0647	0.2036	0.9076	0.0017	chr6:24468671-24477697	Ndufa5	NADH dehydrogenase (ubiquinone) 1 alpha subcomplex, 5	0.0008	0.513
1617	1417286_at	12.115	10.8731	0.1296	0.436	1.2419	0.0078	chr6:24468671-24477697	Ndufa5	NADH dehydrogenase (ubiquinone) 1 alpha subcomplex, 5	0.0008	0.513
1630	1417299_at	10.1777	9.5536	0.1163	0.16	0.6241	0.001	chr1:193522124-193533664	Nek2	NIMA (never in mitosis gene a)-related expressed kinase 2	0.0002	0.594
1642	1417311_at	10.3783	9.5117	0.089	0.2007	0.8666	0.0012	chr12:113588139-113593316	Crip2	cysteine rich protein 2	0.0003	0.393
1653	1417322_at	10.0807	9.4644	0.1659	0.238	0.6163	0.0069	chr10:80787569-80791481	Dohh	deoxyhypusine hydroxylase/monooxygenase	0	0.65
1709	1417378_at	9.7267	9.1261	0.0769	0.3414	0.6006	0.0357	chr9:47281251-47604385	Cadm1|Gm10677	cell adhesion molecule 1|predicted gene 10677	0.0002	0.281
1723	1417392_a_at	8.4003	7.8825	0.2857	0.1953	0.5178	0.0282	chr14:53324427-53363256	Oxa1l|Slc7a7	oxidase assembly 1-like|solute carrier family 7 (cationic amino acid transporter, y+ system), member 7	0	0.357
1724	1417393_a_at	12.2831	10.197	0.0229	0.156	2.0861	0.0001	chr4:154806104-154810426	Fam132a	family with sequence similarity 132, member A	0.0015	0.392
1758	1417427_at	11.9497	11.3258	0.0613	0.3595	0.6239	0.0383	chr19:5601885-5602936	Rnaseh2c	ribonuclease H2, subunit C	0	0.454
1776	1417445_at	10.3062	9.7641	0.1576	0.1716	0.5421	0.0036	chr17:71400958-71431714	Ndc80	NDC80 homolog, kinetochore complex component (S. cerevisiae)	0.0006	0.494
1782	1417451_a_at	15.2097	14.4932	0.0878	0.224	0.7165	0.0043	chr11:6315445-6319757	Ppia	peptidylprolyl isomerase A	0.0007	0.419
1811	1417480_at	12.2874	11.1014	0.0322	0.3365	1.186	0.0056	chr9:77867182-77894339	Fbxo9	f-box protein 9	0.0005	0.31
1830	1417499_at	11.7877	10.8475	0.0743	0.3402	0.9402	0.0098	chr2:84627859-84631050	Timm10	translocase of inner mitochondrial membrane 10 homolog (yeast)	0.0007	0.469
1842	1417511_at	12.298	11.397	0.0336	0.3584	0.901	0.0147	chr5:38508788-38522555	Lyar	Ly1 antibody reactive clone	0.001	0.626
1892	1417561_at	13.1699	11.9708	0.0462	0.2119	1.1991	0.001	chr7:18848002-18851095	Apoc1	apolipoprotein C-I	0	0.417
1896	1417565_at	9.9689	9.1509	0.142	0.3717	0.818	0.0158	chr9:122200313-122230222	Abhd5	abhydrolase domain containing 5	0.0017	0.395
1967	1417636_at	10.8734	10.1924	0.0851	0.1493	0.681	0.0006	chr4:117333171-117367237	Slc6a9|Ccdc24	solute carrier family 6 (neurotransmitter transporter, glycine), member 9|coiled-coil domain containing 24	0.0004	0.557
2018	1417687_at	7.4807	6.5438	0.3019	0.2518	0.9369	0.0034	chr19:7663694-7674223	Lgals12	lectin, galactose binding, soluble 12	0.0012	0.36
2045	1417714_x_at	15.1961	14.4588	0.0703	0.0972	0.7373	0	chr11:32183686-32184493	Hba-a1|Hba-a2	hemoglobin alpha, adult chain 1|hemoglobin alpha, adult chain 2	0.0006	0.438
2055	1417724_at	12.325	11.7366	0.0938	0.3378	0.5884	0.0354	chr11:120410487-120414455	Alyref	Aly/REF export factor	0.0006	0.295
2081	1417750_a_at	15.077	12.366	0.1332	0.074	2.711	0	chr14:68195174-68238443	Slc25a37	solute carrier family 25, member 37	0.0001	0.381
2093	1417762_a_at	14.9333	14.4068	0.1252	0.1699	0.5265	0.0031	chr15:76731398-76733569	Rpl8	ribosomal protein L8	0.0001	0.685
2152	1417821_at	12.4247	11.7075	0.0528	0.2338	0.7172	0.0071	chr17:34604778-34792317	Vars|D17H6S56E-3|Ng23|Msh5|Clic1|Ddah2|AU023871|G6b|Ly6g6c|Ly6g6d|Ly6g6e|Ly6g6f|Abhd16a|Ly6g5c|Ly6g5b|Csnk2b|Gpank1|D17H6S53E|Apom|Bag6|Prrc2a|Aif1	valyl-tRNA synthetase|DNA segment, Chr 17, human D6S56E 3|Ng23 protein|mutS homolog 5 (E. coli)|chloride intracellular channel 1|dimethylarginine dimethylaminohydrolase 2|expressed sequence AU023871|G6B protein|lymphocyte antigen 6 complex, locus G6C|lymphocyte antigen 6 complex, locus G6D|lymphocyte antigen 6 complex, locus G6E|lymphocyte antigen 6 complex, locus G6F|abhydrolase domain containin…	0.0004	0.473
2153	1417822_at	12.5694	11.7495	0.0877	0.3119	0.8199	0.0104	chr17:34604778-34792317	Vars|D17H6S56E-3|Ng23|Msh5|Clic1|Ddah2|AU023871|G6b|Ly6g6c|Ly6g6d|Ly6g6e|Ly6g6f|Abhd16a|Ly6g5c|Ly6g5b|Csnk2b|Gpank1|D17H6S53E|Apom|Bag6|Prrc2a|Aif1	valyl-tRNA synthetase|DNA segment, Chr 17, human D6S56E 3|Ng23 protein|mutS homolog 5 (E. coli)|chloride intracellular channel 1|dimethylarginine dimethylaminohydrolase 2|expressed sequence AU023871|G6B protein|lymphocyte antigen 6 complex, locus G6C|lymphocyte antigen 6 complex, locus G6D|lymphocyte antigen 6 complex, locus G6E|lymphocyte antigen 6 complex, locus G6F|abhydrolase domain containin…	0.0004	0.473
2186	1417855_at	8.2002	7.4252	0.111	0.2923	0.775	0.0085	chr19:46381494-46383756	Fbxl15|Cuedc2	F-box and leucine-rich repeat protein 15|CUE domain containing 2	0	0.635
2209	1417878_at	8.5448	7.9386	0.2949	0.3015	0.6062	0.0283	chr2:154250840-154261335	E2f1	E2F transcription factor 1	0.0001	0.398
2263	1417932_at	8.8342	7.8054	0.1844	0.3805	1.0288	0.0067	chr9:50307140-50334071	Bco2|Tex12|Il18	beta-carotene oxygenase 2|testis expressed gene 12|interleukin 18	0.0001	0.371
2269	1417938_at	11.7553	11.0509	0.0249	0.0692	0.7044	0.0001	chr6:126888666-126905206	Rad51ap1	RAD51 associated protein 1	0.0004	0.384
2270	1417939_at	9.5985	9.0644	0.0317	0.1207	0.5341	0.002	chr6:126888666-126905206	Rad51ap1	RAD51 associated protein 1	0.0004	0.384
2303	1417972_s_at	11.7566	11.2082	0.0555	0.1636	0.5484	0.0042	chr5:115496846-115501977	Pop5	processing of precursor 5, ribonuclease P/MRP family (S. cerevisiae)	0.0009	0.311
2304	1417973_at	9.7954	9.2822	0.1689	0.1348	0.5132	0.0036	chr14:29758188-29772297	Itih1	inter-alpha trypsin inhibitor, heavy chain 1	0.0005	0.308
2334	1418003_at	12.9878	9.0904	0.0252	0.2574	3.8974	0.0001	chr14:78022904-78035988	1190002H23Rik	RIKEN cDNA 1190002H23 gene	0.0006	0.53
2336	1418005_at	13.0498	12.5194	0.0506	0.2543	0.5304	0.0228	chr4:140233278-140251271	Sdhb	succinate dehydrogenase complex, subunit B, iron sulfur (Ip)	0.0005	0.404
2366	1418035_a_at	11.3804	10.195	0.1165	0.1245	1.1854	0	chr1:33398353-33614335	Prim2	DNA primase, p58 subunit	0.0001	0.434
2367	1418036_at	11.0959	10.2025	0.08	0.2166	0.8934	0.0018	chr1:33398353-33614335	Prim2	DNA primase, p58 subunit	0.0001	0.434
2400	1418069_at	13.4228	12.623	0.0887	0.3642	0.7998	0.0188	chr7:18830100-18836463	Apoc2	apolipoprotein C-II	0	0.417
2450	1418119_at	12.9311	12.2494	0.0413	0.1203	0.6817	0.0006	chr3:96715314-96718700	Rbm8a	RNA binding motif protein 8a	0.0001	0.354
2466	1418135_at	10.9787	10.3172	0.1669	0.0629	0.6615	0.0021	chr5:104092196-104095935	Aff1	AF4/FMR2 family, member 1	0.0002	0.324
2495	1418164_at	11.3497	9.9239	0.0827	0.2367	1.4258	0.0005	chr5:129299264-129323278	Stx2	syntaxin 2	0.0007	0.419
2512	1418181_at	11.6768	9.3654	0.0671	0.1087	2.3114	0	chr15:73576503-73586021	Ptp4a3	protein tyrosine phosphatase 4a3	0.0006	0.296
2521	1418190_at	7.8293	6.3195	0.076	0.6044	1.5098	0.0146	chr6:5118092-5143992	Pon1	paraoxonase 1	0.0001	0.39
2525	1418194_at	8.5905	7.6267	0.0786	0.1314	0.9638	0.0001	chr11:57461636-57603709	Galnt10	UDP-N-acetyl-alpha-D-galactosamine:polypeptide N-acetylgalactosaminyltransferase 10	0.001	0.283
2526	1418195_at	8.7843	7.7579	0.1509	0.4821	1.0264	0.0191	chr11:57461636-57603709	Galnt10	UDP-N-acetyl-alpha-D-galactosamine:polypeptide N-acetylgalactosaminyltransferase 10	0.001	0.283
2570	1418239_at	11.6108	10.0259	0.1938	0.3596	1.5849	0.0008	chr10:127670945-127673474	Apof	apolipoprotein F	0.0011	0.35
2580	1418249_at	9.6853	9.1084	0.081	0.2977	0.5769	0.0263	chr5:130313992-130345495	Crcp	calcitonin gene-related peptide-receptor component protein	0.0012	0.265
2584	1418253_a_at	10.1243	9.5291	0.1502	0.1499	0.5952	0.0014	chr3:40842044-40886997	Hspa4l	heat shock protein 4 like	0.001	0.352
2642	1418311_at	10.7673	3.1937	0.0895	0.9751	7.5736	0.0005	chr11:121251002-121266581	Fn3k	fructosamine 3 kinase	0	0.405
2700	1418369_at	12.7626	11.7144	0.0156	0.2061	1.0482	0.0019	chr10:127418120-127432986	Prim1	DNA primase, p49 subunit	0	0.332
2701	1418370_at	10.2311	9.0392	0.4152	0.5206	1.1919	0.0126	chr14:30037320-30040732	Tnnc1	troponin C, cardiac/slow skeletal	0.0005	0.349
2769	1418438_at	9.3136	7.363	0.2165	0.7247	1.9506	0.0093	chr3:122887093-122891528	4933405D12Rik|Fabp2	RIKEN cDNA 4933405D12 gene|fatty acid binding protein 2, intestinal	0.0004	0.265
2770	1418439_at	12.466	11.6582	0.052	0.3275	0.8078	0.0147	chr10:94910388-94930211	Mrpl42	mitochondrial ribosomal protein L42	0.0005	0.402
2872	1418541_at	8.4202	7.8926	0.2073	0.0936	0.5276	0.0088	chr12:4214583-4241569	Adcy3|Cenpo	adenylate cyclase 3|centromere protein O	0.0004	0.329
2947	1418616_at	9.8355	9.1466	0.2027	0.134	0.6889	0.0021	chr5:140043995-140055126	Mafk	v-maf musculoaponeurotic fibrosarcoma oncogene family, protein K (avian)	0.0009	0.35
2950	1418619_at	6.878	4.3868	0.2595	1.3684	2.4912	0.0334	chr9:20782491-20789438	Icam5|Mir1900	intercellular adhesion molecule 5, telencephalin|microRNA 1900	0.0004	0.429
2954	1418623_at	7.7524	6.4525	0.1877	0.5263	1.2999	0.0112	chr4:8462765-8534925	Rab2a	RAB2A, member RAS oncogene family	0.0004	0.374
2987	1418656_at	12.1689	11.6598	0.0666	0.0763	0.5091	0.0001	chr6:56630640-56634272	Lsm5	LSM5 homolog, U6 small nuclear RNA associated (S. cerevisiae)	0.0001	0.335
3033	1418702_a_at	10.2769	9.7628	0.0971	0.2646	0.5141	0.0239	chr8:73433283-73435737	2810428I15Rik	RIKEN cDNA 2810428I15 gene	0.0003	0.442
3096	1418765_at	9.8365	8.7465	0.1385	0.5582	1.09	0.0263	chr11:46513431-46532962	Timd2	T cell immunoglobulin and mucin domain containing 2	0.0002	0.286
3097	1418766_s_at	10.2869	9.1301	0.1695	0.3537	1.1568	0.0033	chr11:46513431-46532962	Timd2	T cell immunoglobulin and mucin domain containing 2	0.0002	0.286
3237	1418906_at	8.8981	7.87	0.1633	0.2768	1.0281	0.0015	chr16:10325522-10338145	Nubp1|Fam18a	nucleotide binding protein 1|family with sequence similarity 18, member A	0.0011	0.451
3240	1418909_at	14.1962	12.1034	0.09	0.2664	2.0928	0.0002	chr4:118673389-118687943	Ermap	erythroblast membrane-associated protein	0.0002	0.479
3279	1418948_at	6.7629	4.5582	0.2646	0.6171	2.2047	0.0026	chr6:28377798-28388632	Fscn3	fascin homolog 3, actin-bundling protein, testicular (Strongylocentrotus purpuratus)	0.0001	0.301
3292	1418961_at	10.7234	9.727	0.1057	0.1276	0.9964	0	chr4:140338587-140350424	Necap2	NECAP endocytosis associated 2	0.0007	0.369
3293	1418962_at	11.3869	10.3258	0.1204	0.1158	1.0611	0	chr4:140338587-140350424	Necap2	NECAP endocytosis associated 2	0.0007	0.369
3306	1418975_at	7.6908	6.919	0.2288	0.3885	0.7718	0.0196	chr9:108665596-108675675	Nckipsd	NCK interacting protein with SH3 domain	0.0017	0.276
3307	1418976_s_at	10.5011	9.3534	0.1684	0.2915	1.1477	0.0012	chr14:54708122-54712475	2610027L16Rik|Cideb	RIKEN cDNA 2610027L16 gene|cell death-inducing DNA fragmentation factor, alpha subunit-like effector B	0.0001	0.327
3311	1418980_a_at	7.9131	7.1653	0.1079	0.0888	0.7478	0	chr11:100391062-100397817	Cnp	2',3'-cyclic nucleotide 3' phosphodiesterase	0.001	0.36
3330	1418999_at	9.8901	8.9509	0.1096	0.3817	0.9392	0.0126	chr11:59024536-59026934	2310033P09Rik	RIKEN cDNA 2310033P09 gene	0	0.652
3377	1419046_at	8.9516	8.4325	0.1632	0.2502	0.5191	0.0168	chr15:76196152-76198683	Fam203a	family with sequence similarity 203, member A	0.0001	0.487
3436	1419105_at	7.5736	6.6599	0.0813	0.3119	0.9137	0.0076	chr10:88883949-88936448	Nr1h4	nuclear receptor subfamily 1, group H, member 4	0.0003	0.381
3505	1419174_at	10.9788	10.3651	0.0494	0.2575	0.6137	0.0157	chr3:145875417-145882216	2410004B18Rik	RIKEN cDNA 2410004B18 gene	0.0004	0.515
3652	1419321_at	8.8483	7.9792	0.158	0.3358	0.8691	0.0081	chr8:13026017-13035785	F7	coagulation factor VII	0	0.427
3688	1419357_at	9.8759	9.3531	0.163	0.2373	0.5228	0.0135	chr6:87783784-87804439	Isy1	ISY1 splicing factor homolog (S. cerevisiae)	0	0.416
3690	1419359_at	8.3476	7.8444	0.1681	0.2252	0.5032	0.0133	chr11:102932340-102935815	Hexim1	hexamethylene bis-acetamide inducible 1	0.0017	0.271
3713	1419382_a_at	11.0966	9.9925	0.0371	0.27	1.1041	0.0034	chr14:54432927-54441642	Dhrs4	dehydrogenase/reductase (SDR family) member 4	0.0001	0.295
3728	1419397_at	11.4693	10.5572	0.05	0.1277	0.9121	0.0002	chrX:89557484-89884874	Pola1	polymerase (DNA directed), alpha 1	0.0005	0.346
3738	1419407_at	11.5865	10.738	0.143	0.1236	0.8485	0.0001	chr2:34805337-34883450	Hc	hemolytic complement	0.0006	0.367
3742	1419411_at	9.3873	6.666	0.0316	0.2795	2.7213	0.0003	chr10:127127426-127134717	Tac2	tachykinin 2	0.0017	0.386
3752	1419421_at	13.2027	10.1822	0.0817	0.7213	3.0205	0.0033	chr8:24523819-24616042	Ank1|Mir486|Mir3107	ankyrin 1, erythroid|microRNA 486|microRNA 3107	0.0004	0.292
3772	1419441_at	15.5013	14.819	0.1218	0.095	0.6823	0.0002	chr5:115820465-115824726	Rplp0	ribosomal protein, large, P0	0.0003	0.267
3773	1419442_at	7.6333	7.002	0.1185	0.2199	0.6313	0.0049	chr15:34251263-34380863	Matn2|9430069I07Rik	matrilin 2|RIKEN cDNA 9430069I07 gene	0.0002	0.321
3880	1419549_at	8.6639	7.2878	0.48	0.4047	1.3761	0.005	chr10:24604636-24616932	Arg1	arginase, liver	0.0011	0.402
3904	1419573_a_at	13.6754	12.0979	0.04	0.1632	1.5775	0.0002	chr15:78753979-78757450	Lgals1	lectin, galactose binding, soluble 1	0	0.86
4001	1419670_at	10.111	9.2762	0.0976	0.2099	0.8348	0.0016	chr10:76019363-76033277	Ftcd	formiminotransferase cyclodeaminase	0.001	0.421
4072	1419741_at	11.3282	10.6215	0.1774	0.2428	0.7067	0.0042	chr14:51082388-51119191	Rpgrip1|Supt16h	retinitis pigmentosa GTPase regulator interacting protein 1|suppressor of Ty 16 homolog (S. cerevisiae)	0.0015	0.264
4074	1419743_s_at	10.6957	10.1144	0.1338	0.1958	0.5813	0.0038	chr9:21297322-21339869	Carm1|Yipf2	coactivator-associated arginine methyltransferase 1|Yip1 domain family, member 2	0.0001	0.333
4143	1419812_s_at	12.5647	11.9281	0.1223	0.1828	0.6366	0.0019	chr11:101094060-101094852	Ccdc56	coiled-coil domain containing 56	0.0002	0.338
4263	1419944_at	7.6514	6.0198	0.1215	0.5412	1.6316	0.0075	chr13:101879825-101881535	Ccnb1	cyclin B1	0.0001	0.382
4294	1419975_at	9.5634	8.5102	0.1355	0.153	1.0532	0.0001	chr4:107541773-107542366	Scp2	sterol carrier protein 2, liver	0.0001	0.392
4451	1420132_s_at	7.3891	6.249	0.1618	0.407	1.1401	0.0068	chr10:77042059-77042447	Pttg1ip	pituitary tumor-transforming 1 interacting protein	0.0013	0.447
4461	1420142_s_at	11.629	10.929	0.0962	0.4371	0.7	0.046	chr10:127960713-127961082	Pa2g4	proliferation-associated 2G4	0.0002	0.395
4642	1420336_at	6.7441	5.6878	0.3364	0.4791	1.0563	0.0136	chr10:79745867-79751574	Adamtsl5	ADAMTS-like 5	0.001	0.258
4794	1420488_at	9.2766	8.6188	0.2618	0.3771	0.6578	0.0326	chr1:162031904-162037113	Mrps14	mitochondrial ribosomal protein S14	0.0006	0.395
4795	1420489_at	12.5148	11.9983	0.1043	0.1684	0.5165	0.0034	chr1:162031904-162037113	Mrps14	mitochondrial ribosomal protein S14	0.0006	0.395
4859	1420553_x_at	13.7821	12.8934	0.1555	0.279	0.8887	0.0031	chr12:104254638-104261526	Serpina1a	serine (or cysteine) peptidase inhibitor, clade A, member 1A	0	0.276
4876	1420570_x_at	11.0255	10.2651	0.2583	0.2176	0.7604	0.0044	chr12:105592092-105596662	Tcl1b3	T cell leukemia/lymphoma 1B, 3	0.0016	0.464
4963	1420657_at	7.0692	5.8719	0.2748	0.4379	1.1973	0.0055	chr7:100347072-100360816	Ucp3	uncoupling protein 3 (mitochondrial, proton carrier)	0	0.523
4979	1420673_a_at	9.5921	8.757	0.2112	0.2916	0.8351	0.0045	chr14:7019266-7053081	Acox2	acyl-Coenzyme A oxidase 2, branched chain	0.0003	0.304
5171	1420865_at	10.4837	9.9695	0.16	0.236	0.5142	0.0141	chr17:69288746-69295654	Zfp161	zinc finger protein 161	0.0009	0.483
5259	1420953_at	11.4293	10.9096	0.0491	0.0838	0.5197	0.0001	chr5:34890680-34949165	Add1	adducin 1 (alpha)	0	0.323
5344	1421038_a_at	11.6071	8.7475	0.0303	0.1988	2.8596	0.0001	chr7:24079156-24093623	Kcnn4	potassium intermediate/small conductance calcium-activated channel, subfamily N, member 4	0.0005	0.251
5403	1421097_at	8.5284	8.0279	0.2005	0.3032	0.5005	0.0384	chr2:29993522-29996078	Endog|D2Wsu81e	endonuclease G|DNA segment, Chr 2, Wayne State University 81, expressed	0.0005	0.468
5450	1421144_at	14.3236	12.2946	0.0302	0.2372	2.029	0.0004	chr14:51032869-51082884	Rpgrip1|Supt16h	retinitis pigmentosa GTPase regulator interacting protein 1|suppressor of Ty 16 homolog (S. cerevisiae)	0.0015	0.264
5699	1421393_at	6.8787	6.202	0.2521	0.4423	0.6767	0.0472	chr7:45700821-45735171	Grin2d	glutamate receptor, ionotropic, NMDA2D (epsilon 4)	0.0006	0.41
5863	1421557_x_at	11.1979	10.5722	0.0776	0.2068	0.6257	0.0055	chr15:77742301-77756212	Txn2	thioredoxin 2	0.0003	0.352
5960	1421654_a_at	11.9142	10.6713	0.1257	0.2186	1.2429	0.0002	chr3:88569132-88579239	Lmna	lamin A	0.0007	0.432
5968	1421662_a_at	10.8014	9.9079	0.0699	0.1589	0.8935	0.0004	chr8:40474424-40663931	Tusc3	tumor suppressor candidate 3	0.0002	0.447
6076	1421770_a_at	7.8503	7.3443	0.1286	0.2416	0.506	0.0165	chr6:83034248-83035801	Tlx2	T cell leukemia, homeobox 2	0	0.366
6090	1421784_a_at	7.0903	6.2821	0.2719	0.1918	0.8082	0.0038	chr3:89420101-89423872	Efna4	ephrin A4	0.0017	0.308
6322	1422016_a_at	10.827	10.0774	0.1143	0.2009	0.7496	0.0016	chr13:101859942-101876156	Cenph	centromere protein H	0.0001	0.382
6462	1422156_a_at	15.4973	14.8557	0.0981	0.2234	0.6416	0.0058	chr17:24447708-24449522	Rps2|Snora64	ribosomal protein S2|small nucleolar RNA, H/ACA box 64	0.0003	0.31
6478	1422172_x_at	7.0666	6.1283	0.1661	0.1994	0.9383	0.0004	chr13:62139521-62183549	Zfp808	zinc finger protein 80	0.0004	0.345
6713	1422407_s_at	10.9722	9.8291	0.0409	0.2919	1.1431	0.0039	chr7:141042667-141044260	Hras1	Harvey rat sarcoma virus oncogene 1	0.0005	0.363
6745	1422439_a_at	12.2341	11.385	0.048	0.1769	0.8491	0.0015	chr10:126466508-126470344	Cdk4|Tspan31	cyclin-dependent kinase 4|tetraspanin 31	0.0001	0.444
6801	1422495_a_at	14.0592	13.3867	0.0861	0.1054	0.6725	0.0001	chr16:96225527-96232890	Hmgn1	high mobility group nucleosomal binding domain 1	0.0007	0.415
6815	1422509_at	13.1551	12.478	0.0747	0.2084	0.6771	0.0044	chr17:31375790-31387467	U2af1	U2 small nuclear ribonucleoprotein auxiliary factor (U2AF) 1	0.0013	0.257
6831	1422525_at	13.5046	12.9891	0.0443	0.2656	0.5155	0.0285	chr5:108673554-108674584	Atp5k	ATP synthase, H+ transporting, mitochondrial F1F0 complex, subunit e	0.0016	0.381
6853	1422547_at	13.8543	13.0491	0.1034	0.505	0.8052	0.0469	chr16:18153347-18162265	Ranbp1	RAN binding protein 1	0.0003	0.45
6860	1422554_at	10.1496	9.5401	0.0908	0.2107	0.6095	0.0057	chr7:64750597-64751990	Fam189a1|Ndnl2	family with sequence similarity 189, member A1|necdin-like 2	0.0004	0.295
6919	1422613_a_at	15.3048	14.7885	0.0976	0.1118	0.5163	0.0005	chr2:26732835-26735321	Rpl7a	ribosomal protein L7A	0.0001	0.32
6929	1422623_x_at	14.8149	13.6142	0.0327	0.2234	1.2007	0.0015	chr10:127951062-127952048	Rpl41	ribosomal protein L41	0.0002	0.395
6966	1422660_at	14.1441	13.5677	0.0815	0.0443	0.5764	0.0001	chrX:7299317-7302706	Rbm3|2900002K06Rik	RNA binding motif protein 3|RIKEN cDNA 2900002K06 gene	0	0.738
6979	1422673_at	6.9148	6.355	0.1618	0.3249	0.5598	0.0324	chr12:51217349-51571105	Prkd1	protein kinase D1	0.0012	0.316
7008	1422702_at	12.2844	11.5735	0.0845	0.3332	0.7109	0.0202	chr15:38432702-38462810	Azin1	antizyme inhibitor 1	0.0005	0.259
7015	1422709_a_at	8.7016	7.7072	0.0731	0.3557	0.9944	0.0097	chr17:33551118-33560149	Wdr46	WD repeat domain 46	0.0002	0.38
7019	1422713_a_at	9.7355	8.9742	0.3383	0.1563	0.7613	0.0134	chr17:24988110-25001897	Ube2i|Gm17801	ubiquitin-conjugating enzyme E2I|predicted gene, 17801	0	0.466
7020	1422714_at	11.7896	10.9479	0.167	0.2448	0.8417	0.002	chr17:24988110-25001897	Ube2i|Gm17801	ubiquitin-conjugating enzyme E2I|predicted gene, 17801	0	0.466
7053	1422747_at	10.7766	9.9105	0.0687	0.1758	0.8661	0.0009	chr5:111071892-111114537	Hscb|Chek2	HscB iron-sulfur cluster co-chaperone homolog (E. coli)|checkpoint kinase 2	0.0003	0.522
7068	1422762_at	7.2071	6.2861	0.3556	0.5627	0.921	0.0389	chr4:137534326-137574049	Kif17	kinesin family member 17	0.0017	0.432
7110	1422804_at	9.2765	8.4091	0.0895	0.3957	0.8674	0.0193	chr13:32972917-32986532	Serpinb6b	serine (or cysteine) peptidase inhibitor, clade B, member 6b	0.0003	0.335
7113	1422807_at	11.9178	10.6414	0.0622	0.1218	1.2764	0	chr6:28373611-28376612	Arf5	ADP-ribosylation factor 5	0.0001	0.301
7226	1422920_at	13.1988	11.7089	0.0206	0.5579	1.4899	0.0128	chr5:135198876-135200153	Cldn13	claudin 13	0.0005	0.332
7228	1422922_at	9.0621	8.1465	0.1797	0.3011	0.9156	0.0036	chr15:76530812-76537803	Mfsd3|Recql4	major facilitator superfamily domain containing 3|RecQ protein-like 4	0.0002	0.434
7231	1422925_s_at	8.3438	7.8253	0.1762	0.2482	0.5185	0.0169	chr12:84943010-84949313	Acot3	acyl-CoA thioesterase 3	0.0008	0.512
7236	1422930_at	12.8877	9.7438	0.14	0.314	3.1439	0	chr9:20779837-20780995	Icam4	intercellular adhesion molecule 4, Landsteiner-Wiener blood group	0.0004	0.429
7241	1422935_x_at	8.7226	8.1626	0.0862	0.1258	0.56	0.0006	chr11:96605226-96624733	Cbx1|Gm11517	chromobox homolog 1 (Drosophila HP1 beta)|ubiquitin A-52 residue ribosomal protein fusion product 1 pseudogene	0.0016	0.291
7276	1422970_at	8.3937	6.4919	0.3457	0.6354	1.9018	0.0041	chr13:55335261-55339367	Mxd3	Max dimerization protein 3	0.0009	0.474
7299	1422993_s_at	12.2468	11.1579	0.0624	0.4296	1.0889	0.0138	chr1:173340152-173341431	Alyref2	Aly/REF export factor 2	0.0004	0.303
7305	1422999_at	7.3288	5.939	0.4272	0.7914	1.3898	0.0302	chr11:103036737-103083489	Map3k14	mitogen-activated protein kinase kinase kinase 14	0.0005	0.442
7411	1423105_a_at	11.6302	10.8364	0.0562	0.1895	0.7938	0.0022	chr10:116619250-116628617	Yeats4	YEATS domain containing 4	0.0004	0.313
7442	1423136_at	6.6867	5.4843	0.3106	0.181	1.2024	0.0013	chr18:38964644-39055321	Fgf1|Gm5820	fibroblast growth factor 1|predicted gene 5820	0.001	0.394
7460	1423154_at	9.7427	8.8248	0.0494	0.2513	0.9179	0.0044	chr13:24809090-24821995	BC005537	cDNA sequence BC005537	0.0003	0.425
7493	1423187_at	12.2282	11.2994	0.0859	0.0607	0.9288	0	chr8:114827376-114839588	Gabarapl2	gamma-aminobutyric acid (GABA) A receptor-associated protein-like 2	0.0006	0.365
7526	1423220_at	11.6084	10.9242	0.069	0.3166	0.6842	0.0202	chr3:138463587-138494986	Eif4e|Mir1956	eukaryotic translation initiation factor 4E|microRNA 1956	0.0009	0.301
7536	1423230_at	8.1211	7.2408	0.1272	0.1984	0.8803	0.0006	chr2:26218424-26231210	Pmpca|Inpp5e	peptidase (mitochondrial processing) alpha|inositol polyphosphate-5-phosphatase E	0.0012	0.448
7599	1423293_at	12.5383	11.8964	0.0903	0.2727	0.6419	0.0136	chr11:75116453-75164528	Rpa1	replication protein A1	0.0002	0.347
7633	1423327_at	8.1812	6.4639	0.6884	0.5802	1.7173	0.0093	chr16:10083805-10088489	Rpl39l	ribosomal protein L39-like	0.0003	0.498
7704	1423398_at	10.7486	9.9453	0.1149	0.3157	0.8033	0.0101	chr4:131546464-131565405	Taf12	TAF12 RNA polymerase II, TATA box binding protein (TBP)-associated factor	0.0001	0.278
7759	1423453_at	10.7085	9.7777	0.2453	0.4248	0.9308	0.0137	chr15:78762185-78768124	Nol12	nucleolar protein 12	0	0.86
7797	1423491_at	8.8941	8.2485	0.1808	0.1582	0.6456	0.0018	chr2:103828662-103862614	Fbxo3	F-box protein 3	0.0005	0.314
7837	1423531_a_at	13.5162	12.7607	0.0812	0.0678	0.7555	0	chr15:103068504-103072996	Hnrnpa1	heterogeneous nuclear ribonucleoprotein A1	0	0.694
7948	1423642_at	14.0456	13.3753	0.0871	0.4268	0.6703	0.0488	chr2:25044170-25046652	Fam166a|Tubb4b	family with sequence similarity 166, member A|tubulin, beta 4B class IVB	0.0001	0.423
7974	1423668_at	9.0521	7.1406	0.0739	0.149	1.9115	0	chr17:5688022-5710373	Zdhhc14	zinc finger, DHHC domain containing 14	0.0006	0.426
7982	1423676_at	14.1008	13.2395	0.0863	0.1285	0.8613	0.0001	chr11:115231785-115236007	Atp5h	ATP synthase, H+ transporting, mitochondrial F0 complex, subunit d	0.0004	0.344
8008	1423702_at	12.9737	12.3473	0.1104	0.2151	0.6264	0.0048	chr15:78855705-78857759	H1f0	H1 histone family, member 0	0.0001	0.343
8020	1423714_at	12.0408	10.9252	0.0645	0.2575	1.1156	0.0022	chr8:86845766-86860302	Asf1b	ASF1 anti-silencing function 1 homolog B (S. cerevisiae)	0.0004	0.516
8076	1423770_at	10.0555	7.9046	0.0908	0.2562	2.1509	0.0001	chr11:117582074-117596780	Tmc6	transmembrane channel-like gene family 6	0.0002	0.312
8104	1423798_a_at	14.8405	14.0532	0.0726	0.1393	0.7873	0.0003	chr11:100136087-100138185	Eif1	eukaryotic translation initiation factor 1	0.0016	0.258
8126	1423820_at	11.0571	10.4437	0.2114	0.3871	0.6134	0.0421	chr9:21863392-21864701	Elof1	elongation factor 1 homolog (ELF1, S. cerevisiae)	0.0009	0.391
8129	1423823_at	12.2109	11.2977	0.1552	0.3229	0.9132	0.0057	chr4:138619515-138624632	Mrto4	MRT4, mRNA turnover 4, homolog (S. cerevisiae)	0.0011	0.273
8163	1423857_at	12.9696	12.3765	0.0232	0.0952	0.5931	0.0007	chr1:37835066-37842997	Mrpl30	mitochondrial ribosomal protein L30	0.0012	0.338
8213	1423907_a_at	13.6274	12.7961	0.2139	0.173	0.8313	0.0011	chr19:3908866-3912716	Ndufs8	NADH dehydrogenase (ubiquinone) Fe-S protein 8	0.0011	0.33
8253	1423947_at	9.6067	8.8127	0.1369	0.449	0.794	0.0333	chr2:32201113-32203893	1110008P14Rik	RIKEN cDNA 1110008P14 gene	0.0004	0.269
8306	1424000_a_at	14.9047	14.3546	0.099	0.076	0.5501	0.0002	chr7:44990425-44991595	Rps11|Snord35b	ribosomal protein S11|small nucleolar RNA, C/D box 35B	0.0006	0.305
8312	1424006_at	10.9987	10.2415	0.1062	0.3032	0.7572	0.0109	chr11:101222755-101233523	Aarsd1	alanyl-tRNA synthetase domain containing 1	0.0013	0.332
8323	1424017_a_at	14.3288	13.7585	0.08	0.0624	0.5703	0	chr11:54709845-54713921	Hint1	histidine triad nucleotide binding protein 1	0	0.463
8324	1424018_at	13.7024	13.1833	0.0577	0.2019	0.5191	0.011	chr11:54709845-54713921	Hint1	histidine triad nucleotide binding protein 1	0	0.463
8393	1424087_at	10.6092	9.9324	0.2187	0.4478	0.6768	0.0486	chr5:140076065-140079368	Psmg3	proteasome (prosome, macropain) assembly chaperone 3	0.0002	0.351
8410	1424104_at	11.3371	10.3532	0.0418	0.2272	0.9839	0.0026	chr4:134203254-134209626	Syf2	SYF2 homolog, RNA splicing factor (S. cerevisiae)	0.0002	0.511
8426	1424120_at	10.4836	9.8395	0.086	0.145	0.6441	0.0007	chr17:29341806-29368671	Rnf8	ring finger protein 8	0.0006	0.377
8442	1424136_a_at	11.4446	10.3493	0.15	0.5398	1.0953	0.0229	chr4:118797941-118818431	Ppih	peptidyl prolyl isomerase H	0.0012	0.446
8476	1424170_at	12.4908	11.5797	0.054	0.3745	0.9111	0.0155	chr15:81692571-81699167	Phf5a	PHD finger protein 5A	0.0001	0.419
8497	1424191_a_at	10.9139	9.6954	0.2152	0.5372	1.2185	0.014	chr16:21847833-21860217	Tmem41a	transmembrane protein 41a	0.0002	0.474
8541	1424235_at	11.568	10.9717	0.0214	0.1386	0.5963	0.0029	chr10:128220850-128224555	Dnajc14|Ormdl2	DnaJ (Hsp40) homolog, subfamily C, member 14|ORM1-like 2 (S. cerevisiae)	0	0.372
8584	1424278_a_at	13.6677	12.5276	0.0187	0.1308	1.1401	0.0003	chr11:117665408-117671833	Birc5	baculoviral IAP repeat-containing 5	0.0017	0.394
8618	1424312_at	10.1331	8.385	0.1816	0.3593	1.7481	0.0006	chr1:136231811-136249766	Adipor1	adiponectin receptor 1	0.0015	0.279
8623	1424317_at	7.7967	7.2307	0.1569	0.2238	0.566	0.0077	chr11:115430245-115444355	Slc25a19	solute carrier family 25 (mitochondrial thiamine pyrophosphate carrier), member 19	0.0009	0.369
8670	1424364_a_at	12.7474	12.146	0.0752	0.3218	0.6014	0.0301	chr11:4601975-4604334	Uqcr10	ubiquinol-cytochrome c reductase, complex III subunit X	0.0017	0.275
8701	1424395_at	8.2517	7.6973	0.1986	0.2846	0.5544	0.0219	chr19:9178759-9202653	Asrgl1	asparaginase like 1	0.0011	0.411
8702	1424396_a_at	10.4008	9.6167	0.1352	0.2195	0.7841	0.0017	chr19:9178759-9202653	Asrgl1	asparaginase like 1	0.0011	0.411
8725	1424419_at	9.2319	8.6322	0.0931	0.3235	0.5997	0.0295	chr15:76537993-76542415	Lrrc14	leucine rich repeat containing 14	0.0002	0.434
8757	1424451_at	8.4433	7.4792	0.24	0.5667	0.9641	0.0346	chr9:118996740-119005755	Acaa1b	acetyl-Coenzyme A acyltransferase 1B	0.0013	0.534
8766	1424460_s_at	11.0329	10.1327	0.0417	0.2645	0.9002	0.0058	chr13:73933233-73982424	Lpcat1	lysophosphatidylcholine acyltransferase 1	0.0009	0.323
8834	1424528_at	7.7968	6.8073	0.1876	0.564	0.9895	0.0333	chr5:31209723-31222061	Cgref1	cell growth regulator with EF hand domain 1	0.0015	0.251
8871	1424565_at	8.7491	8.134	0.1603	0.2634	0.6151	0.0106	chr14:69173829-69178551	Polr3d	polymerase (RNA) III (DNA directed) polypeptide D	0.0006	0.359
8968	1424662_at	11.395	10.8476	0.1037	0.2115	0.5474	0.0078	chr2:26211350-26219148	Pmpca|Inpp5e	peptidase (mitochondrial processing) alpha|inositol polyphosphate-5-phosphatase E	0.0012	0.448
9000	1424694_at	11.2808	10.2507	0.1711	0.3831	1.0301	0.0073	chr2:172036815-172046954	2010011I20Rik	RIKEN cDNA 2010011I20 gene	0	0.398
9001	1424695_at	12.4155	11.5441	0.0461	0.222	0.8714	0.0034	chr2:172036815-172046954	2010011I20Rik	RIKEN cDNA 2010011I20 gene	0	0.398
9049	1424743_at	8.7298	7.8492	0.1722	0.3447	0.8806	0.0081	chr17:25556644-25559443	Jmjd8|Stub1	jumonji domain containing 8|STIP1 homology and U-Box containing protein 1	0.0002	0.416
9118	1424812_at	9.0393	8.4153	0.0379	0.3082	0.624	0.0262	chr7:128062549-128089254	Slc5a2|BC017158|Mir3103	solute carrier family 5 (sodium/glucose cotransporter), member 2|cDNA sequence BC017158|microRNA 3103	0.0002	0.448
9260	1424954_a_at	9.3517	8.8466	0.184	0.2445	0.5051	0.0183	chr10:80696125-80723098	Pip5k1c	phosphatidylinositol-4-phosphate 5-kinase, type 1 gamma	0.0004	0.42
9489	1425183_a_at	15.3632	14.82	0.0969	0.1198	0.5432	0.0005	chr9:63971379-63976522	Rpl4|Snord16a	ribosomal protein L4|small nucleolar RNA, C/D box 16A	0.0011	0.447
9501	1425195_a_at	11.0826	10.0819	0.0953	0.2378	1.0007	0.0015	chr17:12767250-12783334	Tcp1|Acat3	t-complex protein 1|acetyl-Coenzyme A acetyltransferase 3	0.0012	0.378
9577	1425271_at	10.3281	9.3055	0.0833	0.3784	1.0226	0.0105	chr11:100908231-100911456	Mlx|Psmc3ip	MAX-like protein X|proteasome (prosome, macropain) 26S subunit, ATPase 3, interacting protein	0.001	0.327
9613	1425307_at	6.8704	5.6726	0.2523	0.1796	1.1978	0.0004	chr14:30137709-30152905	Dnahc1	dynein, axonemal, heavy chain 1	0.0004	0.284
9639	1425333_at	10.7175	9.4155	0.0578	0.1738	1.302	0.0002	chr6:87754505-87775398	Rab43	RAB43, member RAS oncogene family	0	0.416
9655	1425349_a_at	8.9827	8.3842	0.1588	0.3585	0.5985	0.0363	chr2:124779189-124808314	Slc24a5|Myef2	solute carrier family 24, member 5|myelin basic protein expression factor 2, repressor	0.0002	0.455
9707	1425401_at	6.806	5.1268	0.2998	0.3883	1.6792	0.0006	chr11:113516665-113525614	Cpsf4l	cleavage and polyadenylation specific factor 4-like	0.0006	0.305
9746	1425440_x_at	7.7833	7.1966	0.1174	0.3292	0.5867	0.0313	chr6:90570467-90611916	Slc41a3	solute carrier family 41, member 3	0.0012	0.267
9778	1425472_a_at	9.0635	8.3124	0.2599	0.2567	0.7511	0.0063	chr3:88567075-88589274	Lmna	lamin A	0.0007	0.432
9922	1425616_a_at	11.6983	10.8034	0.0766	0.1781	0.8949	0.0007	chr4:118693237-118699230	Ccdc23	coiled-coil domain containing 23	0.0002	0.479
9983	1425677_a_at	10.9353	9.5366	0.1838	0.1586	1.3987	0	chr8:24500661-24614335	Ank1|Mir486|Mir3107	ankyrin 1, erythroid|microRNA 486|microRNA 3107	0.0004	0.292
10010	1425704_at	12.5052	10.6762	0.0468	0.2989	1.829	0.001	chr11:84636920-84645211	Dhrs11	dehydrogenase/reductase (SDR family) member 11	0.0001	0.34
10187	1425881_at	7.1585	6.3129	0.2542	0.4569	0.8456	0.0253	chr7:17581059-17844554	Psg28|Psg26|Psg25|Psg27|Psg23|Psg21|Psg20	pregnancy-specific glycoprotein 28|pregnancy-specific glycoprotein 26|pregnancy-specific glycoprotein 25|pregnancy-specific glycoprotein 27|pregnancy-specific glycoprotein 23|pregnancy-specific glycoprotein 21|pregnancy-specific glycoprotein 20	0.0007	0.261
10206	1425900_at	9.0391	8.2402	0.2479	0.3642	0.7989	0.0137	chr10:61778493-61817814	Hkdc1	hexokinase domain containing 1	0.0004	0.333
10308	1426002_a_at	10.531	10.0163	0.0474	0.1925	0.5147	0.0104	chr5:107204623-107224733	Cdc7	cell division cycle 7 (S. cerevisiae)	0.0003	0.388
10420	1426114_at	13.9837	12.5483	0.1861	0.4438	1.4354	0.0039	chr11:51444824-51450259	Agxt2l2|Hnrnpab	alanine-glyoxylate aminotransferase 2-like 2|heterogeneous nuclear ribonucleoprotein A/B	0.0011	0.489
10424	1426118_a_at	11.7294	10.6923	0.1513	0.3802	1.0371	0.0075	chr7:18860034-18873645	Tomm40	translocase of outer mitochondrial membrane 40 homolog (yeast)	0.0004	0.373
10525	1426219_at	12.7374	12.1646	0.0617	0.3061	0.5728	0.0307	chr4:107541771-107616458	Scp2	sterol carrier protein 2, liver	0.0001	0.392
10759	1426453_at	12.2415	11.5058	0.0316	0.1761	0.7357	0.003	chr13:6547408-6579418	Pitrm1|Pfkp	pitrilysin metallepetidase 1|phosphofructokinase, platelet	0.0014	0.336
10781	1426475_at	14.6291	13.3901	0.073	0.1399	1.239	0	chr9:44087342-44095186	Hmbs	hydroxymethylbilane synthase	0.0017	0.368
10814	1426508_at	8.4364	6.8421	0.1524	0.1875	1.5943	0	chr11:102703425-102713221	Gfap	glial fibrillary acidic protein	0.0004	0.277
10815	1426509_s_at	7.2982	5.0967	0.3198	0.9703	2.2015	0.0153	chr11:102703425-102713221	Gfap	glial fibrillary acidic protein	0.0004	0.277
10833	1426527_at	9.3562	8.8036	0.1341	0.3274	0.5526	0.0357	chr4:116301933-116305519	Tesk2|Toe1	testis-specific kinase 2|target of EGR1, member 1 (nuclear)	0.0001	0.291
10910	1426604_at	10.6624	9.6812	0.144	0.445	0.9812	0.0169	chr1:155511729-155526439	Rnasel	ribonuclease L (2', 5'-oligoisoadenylate synthetase-dependent)	0.0014	0.336
10913	1426607_at	8.6762	7.5429	0.1372	0.5587	1.1333	0.0236	chr13:120606911-120614378	3110070M22Rik|Gm7120	RIKEN cDNA 3110070M22 gene|predicted gene 7120	0	0.297
10951	1426645_at	14.6062	14.0186	0.0763	0.2258	0.5876	0.0098	chr12:111138826-111144202	Hsp90aa1	heat shock protein 90, alpha (cytosolic), class A member 1	0.0006	0.364
10953	1426647_at	7.3825	6.7748	0.351	0.1163	0.6077	0.0347	chr8:75494177-75500077	9130011J15Rik	RIKEN cDNA 9130011J15 gene	0.0004	0.449
10972	1426666_a_at	10.3272	9.5468	0.0743	0.1763	0.7804	0.0012	chr5:139465614-139503481	Sun1	Sad1 and UNC84 domain containing 1	0.0002	0.356
11144	1426838_at	10.9848	10.1202	0.1256	0.2236	0.8646	0.0014	chr7:99956194-99995603	Pold3	polymerase (DNA-directed), delta 3, accessory subunit	0.0013	0.286
11145	1426839_at	10.3319	9.6255	0.1501	0.1521	0.7064	0.0006	chr7:99956194-99995603	Pold3	polymerase (DNA-directed), delta 3, accessory subunit	0.0013	0.286
11269	1426963_at	9.4542	8.6069	0.1003	0.1943	0.8473	0.0009	chr12:113520415-113522209	Pacs2	phosphofurin acidic cluster sorting protein 2	0.0003	0.557
11327	1427021_s_at	15.1044	14.5808	0.1038	0.2196	0.5236	0.0108	chr7:108725595-108733119	Eif3f	eukaryotic translation initiation factor 3, subunit F	0.0005	0.358
11444	1427138_at	9.0199	7.9187	0.1911	0.3182	1.1012	0.0021	chr12:101312572-101314356	Ccdc88c	coiled-coil domain containing 88C	0.0006	0.3
11457	1427151_at	9.0822	8.1169	0.3202	0.2596	0.9653	0.0038	chr2:104555630-104558994	Qser1	glutamine and serine rich 1	0.0004	0.58
11479	1427173_a_at	11.5119	10.9662	0.0614	0.0787	0.5457	0.0001	chr6:39731786-39740540	Mrps33	mitochondrial ribosomal protein S33	0.0017	0.381
11670	1427364_a_at	11.9586	10.5339	0.1963	0.3889	1.4247	0.002	chr12:17570401-17576982	Odc1	ornithine decarboxylase, structural 1	0.0004	0.379
11675	1427369_at	7.8996	7.1516	0.0995	0.3174	0.748	0.0139	chr7:140773953-140779856	Nlrp6	NLR family, pyrin domain containing 6	0.0007	0.335
11812	1427506_at	8.8237	7.4033	0.1287	0.5261	1.4204	0.0101	chr12:70087425-70097612	Lrr1	leucine rich repeat protein 1	0.0005	0.279
12144	1427838_at	6.6636	5.916	0.2984	0.2722	0.7476	0.0102	chr13:34081749-34082235	Tubb2a	tubulin, beta 2A class IIA	0.0015	0.372
12196	1427890_a_at	9.0942	7.1965	0.1631	0.1829	1.8977	0	chr7:141046463-141061375	Lrrc56|1600016N20Rik	leucine rich repeat containing 56|RIKEN cDNA 1600016N20 gene	0.0005	0.363
12233	1427927_at	10.2274	9.4182	0.1234	0.1498	0.8092	0.0002	chr5:111069380-111080058	Hscb	HscB iron-sulfur cluster co-chaperone homolog (E. coli)	0.0003	0.522
12244	1427938_at	11.1142	10.1653	0.2789	0.1921	0.9489	0.002	chr4:123407245-123414651	Mycbp	c-myc binding protein	0.0004	0.329
12245	1427939_s_at	10.7296	10.0202	0.0262	0.2282	0.7094	0.0079	chr4:123407245-123414651	Mycbp	c-myc binding protein	0.0004	0.329
12261	1427955_a_at	10.5701	9.9067	0.214	0.3351	0.6634	0.02	chr9:121559077-121561619	Deb1	differentially expressed in B16F10 1	0.0009	0.33
12271	1427965_at	13.1431	12.5136	0.1376	0.2989	0.6295	0.0169	chr6:40401076-40411431	Ssbp1	single-stranded DNA binding protein 1	0.0013	0.272
12388	1428082_at	12.4891	11.8468	0.0282	0.1784	0.6423	0.0049	chr19:55339284-55349878	Acsl5	acyl-CoA synthetase long-chain family member 5	0.0012	0.343
12458	1428152_a_at	15.0385	14.4987	0.1024	0.1841	0.5398	0.0044	chr8:73824367-73826409	Rpl18a|Snora68	ribosomal protein L18A|small nucleolar RNA, H/ACA box 68	0.0002	0.508
12467	1428161_a_at	14.954	14.4069	0.1382	0.0454	0.5471	0.0024	chr5:130165862-130172148	Chchd2	coiled-coil-helix-coiled-coil-helix domain containing 2	0.0001	0.412
12507	1428201_at	12.1183	11.4686	0.0717	0.2332	0.6497	0.0082	chr8:87916936-87920391	2310036O22Rik	RIKEN cDNA 2310036O22 gene	0.0004	0.347
12527	1428221_at	7.8559	6.6111	0.1044	0.307	1.2448	0.0021	chr9:108305734-108321486	Klhdc8b|Ccdc71	kelch domain containing 8B|coiled-coil domain containing 71	0.0002	0.288
12550	1428244_at	12.5999	11.7982	0.0419	0.1453	0.8017	0.0009	chr11:57867373-57878229	Larp1	La ribonucleoprotein domain family, member 1	0.0004	0.487
12577	1428271_at	8.5812	7.0407	0.1991	0.3102	1.5405	0.0004	chr11:102917788-102928290	Acbd4	acyl-Coenzyme A binding domain containing 4	0.0004	0.383
12584	1428278_at	7.9444	7.4425	0.1755	0.3071	0.5019	0.0383	chr19:4878703-4885393	Zdhhc24	zinc finger, DHHC domain containing 24	0.0005	0.322
12616	1428310_at	10.9501	10.1882	0.1574	0.229	0.7619	0.0023	chr3:127528735-127538089	Larp7|Mir302b|Mir302c|Mir302a|Mir302d|Mir367	La ribonucleoprotein domain family, member 7|microRNA 302b|microRNA 302c|microRNA 302a|microRNA 302d|microRNA 367	0.0001	0.491
12621	1428315_at	12.1166	11.2582	0.208	0.2049	0.8584	0.0011	chr4:118118749-118123917	Ebna1bp2	EBNA1 binding protein 2	0.0001	0.291
12628	1428322_a_at	12.5704	11.8142	0.0677	0.1864	0.7562	0.002	chr17:24449659-24452015	Ndufb10	NADH dehydrogenase (ubiquinone) 1 beta subcomplex, 10	0.0003	0.31
12667	1428361_x_at	14.9238	14.3588	0.1344	0.3603	0.565	0.0449	chr11:32183678-32184493	Hba-a1|Hba-a2	hemoglobin alpha, adult chain 1|hemoglobin alpha, adult chain 2	0.0006	0.438
12691	1428385_at	12.6684	11.196	0.2307	0.3717	1.4724	0.0011	chr6:116303645-116375155	March8	membrane-associated ring finger (C3HC4) 8	0.0014	0.261
12757	1428451_at	10.7567	10.2415	0.0871	0.1171	0.5152	0.0006	chr4:152859844-152865313	Lrrc47|1190007F08Rik	leucine rich repeat containing 47|RIKEN cDNA 1190007F08 gene	0.0012	0.294
12832	1428526_at	12.3843	11.4515	0.0297	0.2802	0.9328	0.0065	chr11:69211954-69212872	Lsmd1|Tmem88	LSM domain containing 1|transmembrane protein 88	0.0003	0.292
12835	1428529_at	11.6729	10.9399	0.1143	0.1491	0.733	0.0003	chr9:88318944-88320780	Snhg5	small nucleolar RNA host gene 5	0.0017	0.314
12849	1428543_at	10.5108	9.6087	0.0905	0.3082	0.9021	0.0072	chr5:77988050-77994235	Ppat	phosphoribosyl pyrophosphate amidotransferase	0.0003	0.422
12859	1428553_at	14.7212	14.0532	0.0687	0.2274	0.668	0.007	chr12:105433717-105441960	Glrx5	glutaredoxin 5 homolog (S. cerevisiae)	0.0003	0.545
12888	1428582_at	9.8556	9.2367	0.0283	0.1348	0.6189	0.0021	chr7:132665799-132690990	Mettl10	methyltransferase like 10	0.0001	0.535
12895	1428589_at	11.2562	10.6255	0.0945	0.4011	0.6307	0.0478	chr2:24795102-24797123	Wdr85|Mrpl41	WD repeat domain 85|mitochondrial ribosomal protein L41	0.0002	0.514
12939	1428633_at	8.0149	7.4166	0.2051	0.2391	0.5983	0.0094	chr12:34014848-34025808	Twistnb	TWIST neighbor	0.0001	0.464
12945	1428639_at	9.0381	8.4994	0.1691	0.267	0.5387	0.0186	chr1:182505854-182527362	Lin9	lin-9 homolog (C. elegans)	0	0.41
12956	1428650_at	8.839	8.2368	0.1363	0.2336	0.6022	0.0073	chr1:73843438-73846165	Tns1	tensin 1	0	0.348
13012	1428706_at	10.6994	10.0944	0.1337	0.2783	0.605	0.0149	chr11:62341135-62355456	Cenpv	centromere protein V	0.0011	0.398
13048	1428742_at	8.3951	7.8443	0.0605	0.273	0.5508	0.0245	chr16:32149858-32152365	Fbxo45	F-box protein 45	0	0.352
13094	1428788_at	11.1314	10.4137	0.0766	0.3504	0.7177	0.0236	chr17:24198401-24200707	Pgp	phosphoglycolate phosphatase	0.001	0.658
13130	1428824_at	11.8436	11.0232	0.0672	0.1969	0.8204	0.0019	chr2:180639676-180648141	2310003C23Rik	RIKEN cDNA 2310003C23 gene	0.0016	0.512
13146	1428840_s_at	9.5265	8.9172	0.1255	0.2726	0.6093	0.0138	chr16:32166999-32176831	Wdr53	WD repeat domain 53	0	0.352
13174	1428868_a_at	14.016	13.497	0.0579	0.1471	0.519	0.003	chr10:80158466-80232414	Dot1l|Plekhj1|Sf3a2|Amh|Jsrp1|Oaz1|Mir1982	DOT1-like, histone H3 methyltransferase (S. cerevisiae)|pleckstrin homology domain containing, family J member 1|splicing factor 3a, subunit 2|anti-Mullerian hormone|junctional sarcoplasmic reticulum protein 1|ornithine decarboxylase antizyme 1|microRNA 1982	0.0004	0.288
13383	1429077_x_at	15.1888	14.499	0.0292	0.0915	0.6898	0.0003	chr5:147143245-147146334	Rpl21	ribosomal protein L21	0.0006	0.288
13409	1429103_at	12.1076	11.594	0.1252	0.1298	0.5136	0.0013	chr15:79498122-79500253	Tomm22	translocase of outer mitochondrial membrane 22 homolog (yeast)	0.0003	0.455
13428	1429122_a_at	9.9235	8.9317	0.0637	0.3926	0.9918	0.0137	chr6:85412467-85416960	1700040I03Rik	RIKEN cDNA 1700040I03 gene	0.0017	0.546
13573	1429267_at	9.3296	7.4917	0.0995	0.4384	1.8379	0.0026	chr4:106242486-106243561	Fam151a|Acot11	family with sequence simliarity 151, member A|acyl-CoA thioesterase 11	0.001	0.369
13574	1429268_at	9.4632	8.5722	0.2678	0.2845	0.891	0.0039	chr16:17026960-17038700	2610318N02Rik|Mir130b|Mir301b	RIKEN cDNA 2610318N02 gene|microRNA 130b|microRNA 301b	0.0001	0.378
13829	1429523_a_at	9.7136	9.1186	0.0561	0.1988	0.595	0.0069	chr10:127798880-127803466	Slc39a5	solute carrier family 39 (metal ion transporter), member 5	0.0015	0.323
13864	1429558_a_at	11.3294	10.7736	0.1237	0.2702	0.5558	0.0184	chr3:127537912-127545370	Larp7	La ribonucleoprotein domain family, member 7	0.0001	0.491
13928	1429622_at	7.7314	6.9763	0.1223	0.3284	0.7551	0.0139	chr6:115755281-115770885	Cand2	cullin-associated and neddylation-dissociated 2 (putative)	0.0008	0.433
13970	1429664_at	6.7085	5.3414	0.4899	0.1927	1.3671	0.007	chr12:70665256-70709312	Cdkl1|Mir681|4930512B01Rik	cyclin-dependent kinase-like 1 (CDC2-related kinase)|microRNA 681|RIKEN cDNA 4930512B01 gene	0.0009	0.317
14055	1429749_at	9.8207	9.0614	0.1159	0.0891	0.7593	0.0001	chr14:29650628-29651730	Sfmbt1	Scm-like with four mbt domains 1	0.0004	0.273
14114	1429808_at	7.8344	3.9826	0.4745	1.1417	3.8518	0.0034	chr4:118052482-118067392	Wdr65	WD repeat domain 65	0.0001	0.291
14175	1429869_at	7.4073	5.409	0.4747	0.7522	1.9983	0.0063	chr4:118066971-118068292	Wdr65	WD repeat domain 65	0.0001	0.291
14256	1429950_at	8.5592	5.3973	0.095	0.9112	3.1619	0.0058	chr17:47927901-47934253	Unc5cl	unc-5 homolog C (C. elegans)-like	0.0002	0.311
14444	1430138_at	7.6904	7.1286	0.1627	0.1621	0.5618	0.0027	chr7:18514528-18517973	Ercc1|Cd3eap	excision repair cross-complementing rodent repair deficiency, complementation group 1|CD3E antigen, epsilon polypeptide associated protein	0.0009	0.275
14586	1430280_at	7.1383	6.4203	0.1875	0.1667	0.718	0.0013	chr3:36667485-36673848	1810062G17Rik	RIKEN cDNA 1810062G17 gene	0.0001	0.419
14633	1430327_at	8.548	7.8667	0.1505	0.2705	0.6813	0.0081	chr10:80006020-80010780	Adat3|Scamp4	adenosine deaminase, tRNA-specific 3, TAD2 homolog (S. cerevisiae)|secretory carrier membrane protein 4	0.0006	0.277
14661	1430355_a_at	7.5422	6.5814	0.1036	0.4265	0.9608	0.0175	chr1:122018302-122092804	Steap3	STEAP family member 3	0.0003	0.341
14729	1430423_s_at	10.6066	9.9902	0.0276	0.2079	0.6164	0.0089	chr16:57332980-57527971	2610528E23Rik|Filip1l	RIKEN cDNA 2610528E23 gene|filamin A interacting protein 1-like	0.0001	0.411
14879	1430573_s_at	7.247	6.6905	0.2199	0.2862	0.5565	0.0234	chr13:59779587-59781744	Etohd2|Zcchc6	ethanol decreased 2|zinc finger, CCHC domain containing 6	0.0004	0.323
15084	1430778_a_at	10.0723	9.3799	0.0224	0.3456	0.6924	0.0276	chr16:10325531-10334129	Nubp1	nucleotide binding protein 1	0.0011	0.451
15317	1431011_at	8.0074	7.4364	0.1348	0.3274	0.571	0.0323	chr12:85999937-86023948	Dlst	dihydrolipoamide S-succinyltransferase (E2 component of 2-oxo-glutarate complex)	0.0016	0.274
15320	1431014_at	8.4138	7.7133	0.0419	0.2712	0.7005	0.013	chr6:120727777-120733700	Cecr2	cat eye syndrome chromosome region, candidate 2 homolog (human)	0.0002	0.392
15360	1431054_at	12.0384	10.6797	0.1146	0.3954	1.3587	0.0043	chr8:81704039-81717181	Lsm6	LSM6 homolog, U6 small nuclear RNA associated (S. cerevisiae)	0.0007	0.386
15479	1431173_at	8.6172	7.6298	0.1636	0.3153	0.9874	0.0036	chr7:132597495-132651539	Fam53b	family with sequence similarity 53, member B	0.0016	0.387
15539	1431233_at	9.0397	7.8399	0.1887	0.0831	1.1998	0.0003	chr1:36451405-36453322	Cnnm4	cyclin M4	0.0001	0.296
15565	1431259_at	7.1127	6.2863	0.192	0.2362	0.8264	0.0018	chr2:120848868-120850879	Zscan29	zinc finger SCAN domains 29	0.0003	0.276
15646	1431340_a_at	8.9333	7.8279	0.0478	0.4818	1.1054	0.0189	chr19:53983172-53997939	Pdcd4|Bbip1|Shoc2	programmed cell death 4|BBSome interacting protein 1|soc-2 (suppressor of clear) homolog (C. elegans)	0.0001	0.532
15812	1431506_s_at	11.6091	10.5569	0.0505	0.5328	1.0522	0.0284	chr4:118809245-118818431	Ppih	peptidyl prolyl isomerase H	0.0012	0.446
15915	1431609_a_at	12.5949	10.8741	0.1052	0.3089	1.7208	0.0007	chr9:21877132-21880333	Acp5	acid phosphatase 5, tartrate resistant	0.0002	0.265
16007	1431701_a_at	9.1034	8.4655	0.2513	0.2405	0.6379	0.0105	chr3:96917558-96955877	Pdzk1	PDZ domain containing 1	0.0003	0.416
16028	1431722_a_at	6.6503	6.0943	0.3652	0.2194	0.556	0.0484	chr11:117648319-117653321	Afmid	arylformamidase	0.0017	0.394
16071	1431765_a_at	15.18	14.5851	0.1017	0.2224	0.5949	0.0073	chr17:24447709-24449524	Rps2|Snora64	ribosomal protein S2|small nucleolar RNA, H/ACA box 64	0.0003	0.31
16072	1431766_x_at	15.2566	14.6824	0.0957	0.2019	0.5742	0.0056	chr17:24447709-24449524	Rps2|Snora64	ribosomal protein S2|small nucleolar RNA, H/ACA box 64	0.0003	0.31
16092	1431786_s_at	9.9289	7.6858	0.2547	0.3136	2.2431	0	chr7:140686815-140689288	1190003J15Rik|C330022C24Rik	RIKEN cDNA 1190003J15 gene|RIKEN cDNA C330022C24 gene	0.0014	0.254
16118	1431812_a_at	9.9722	8.9252	0.2443	0.2089	1.047	0.0007	chr4:117333264-117372545	Slc6a9|Ccdc24|B4galt2	solute carrier family 6 (neurotransmitter transporter, glycine), member 9|coiled-coil domain containing 24|UDP-Gal:betaGlcNAc beta 1,4- galactosyltransferase, polypeptide 2	0.0004	0.557
16181	1431875_a_at	10.0906	9.0475	0.0551	0.242	1.0431	0.0024	chr2:154251502-154260858	E2f1	E2F transcription factor 1	0.0001	0.398
16517	1432211_a_at	9.5763	8.5217	0.09	0.4332	1.0546	0.0145	chr9:77881196-77894288	Fbxo9	f-box protein 9	0.0005	0.31
16577	1432271_a_at	11.819	10.9974	0.0573	0.2174	0.8216	0.0034	chr9:7184550-7207040	Dcun1d5	DCN1, defective in cullin neddylation 1, domain containing 5 (S. cerevisiae)	0.0003	0.309
16678	1432372_a_at	9.5938	8.9611	0.1152	0.3657	0.6327	0.0351	chr6:85099358-85103414	Spr	sepiapterin reductase	0.0001	0.322
16737	1432431_s_at	8.3555	7.5446	0.1339	0.2019	0.8109	0.001	chr2:140086900-140111814	Macrod2	MACRO domain containing 2	0.001	0.303
16754	1432448_at	8.072	5.8537	0.2103	0.483	2.2183	0.001	chr2:29690734-29691788	Cercam	cerebral endothelial cell adhesion molecule	0.0004	0.365
16765	1432459_a_at	6.858	6.3084	0.2151	0.2142	0.5496	0.0111	chr7:30298442-30307629	Zbtb32	zinc finger and BTB domain containing 32	0.0002	0.418
16798	1432492_a_at	9.1729	8.1317	0.1493	0.3114	1.0412	0.003	chr17:83739679-83755138	Haao	3-hydroxyanthranilate 3,4-dioxygenase	0.0014	0.268
17151	1432845_at	7.0195	5.7015	0.4274	0.2335	1.318	0.0036	chr3:33130862-33176628	Pex5l	peroxisomal biogenesis factor 5-like	0.0002	0.317
17822	1433516_a_at	12.3488	11.6786	0.0756	0.0862	0.6702	0	chr1:94467551-94472329	Myeov2	myeloma overexpressed 2	0.0017	0.574
17838	1433532_a_at	6.6853	5.9292	0.3859	0.1102	0.7561	0.0251	chr18:82719686-82720065	Mbp	myelin basic protein	0.0009	0.344
17875	1433569_x_at	14.8227	14.209	0.0626	0.1256	0.6137	0.0006	chr5:129337527-129337882	Ran	RAN, member RAS oncogene family	0.0007	0.419
17922	1433616_a_at	13.0713	12.0371	0.0591	0.1891	1.0342	0.0008	chr4:138375629-138403126	Minos1	mitochondrial inner membrane organizing system 1	0	0.389
18026	1433720_s_at	12.1889	11.577	0.052	0.2291	0.6119	0.0107	chr10:75376680-75381463	Chchd10	coiled-coil-helix-coiled-coil-helix domain containing 10	0	0.672
18065	1433759_at	11.4751	10.0569	0.052	0.1446	1.4182	0.0001	chr9:24162184-24213041	Dpy19l1	dpy-19-like 1 (C. elegans)	0.0014	0.321
18122	1433816_at	13.0839	12.2141	0.0529	0.1747	0.8698	0.0012	chr7:127280900-127950413	Fbrs|1700008J07Rik|Snora30|Phkg2|Gm166|Rnf40|1700120K04Rik|Zfp629|Bcl7c|Mir762|Ctf1|Ctf2|Fbxl19|Orai3|Setd1a|Hsd3b7|Stx1b|Stx4a|Zfp668|Zfp646|Prss53|Vkorc1|Bckdk|Kat8|Prss8|Prss36|Fus|Pycard|Trim72|Itgam|Itgax	fibrosin|RIKEN cDNA 1700008J07 gene|small nucleolar RNA, H/ACA box 30|phosphorylase kinase, gamma 2 (testis)|predicted gene 166|ring finger protein 40|RIKEN cDNA 1700120K04 gene|zinc finger protein 629|B cell CLL/lymphoma 7C|microRNA 762|cardiotrophin 1|cardiotrophin 2|F-box and leucine-rich repeat protein 19|ORAI calcium release-activated calcium modulator 3|SET domain containing 1A|hydroxy-delt…	0	0.429
18161	1433855_at	10.7263	9.1988	0.1122	0.5495	1.5275	0.0098	chr16:8534211-8536896	Abat	4-aminobutyrate aminotransferase	0.0016	0.266
18184	1433878_at	11.354	10.4864	0.0764	0.2777	0.8676	0.0061	chr2:130255215-130256835	Mrps26	mitochondrial ribosomal protein S26	0.0016	0.3
18186	1433880_at	10.7553	9.813	0.0608	0.2547	0.9423	0.0038	chr4:150823567-150825881	Dnajc11	DnaJ (Hsp40) homolog, subfamily C, member 11	0.0008	0.304
18187	1433881_at	8.9472	8.3803	0.29	0.2267	0.5669	0.0233	chr4:150823567-150825881	Dnajc11	DnaJ (Hsp40) homolog, subfamily C, member 11	0.0008	0.304
18211	1433905_at	9.8021	8.2193	0.0655	0.2574	1.5828	0.0007	chr10:24858505-24860032	Akap7	A kinase (PRKA) anchor protein 7	0.0012	0.27
18276	1433970_at	12.7775	11.9563	0.0787	0.1215	0.8212	0.0001	chr6:83315135-83324650	Bola3	bolA-like 3 (E. coli)	0.0005	0.535
18359	1434053_x_at	12.682	12.0292	0.1308	0.3896	0.6528	0.038	chr5:108673554-108674390	Atp5k	ATP synthase, H+ transporting, mitochondrial F1F0 complex, subunit e	0.0016	0.381
18363	1434057_at	12.2541	11.7461	0.0884	0.1039	0.508	0.0003	chr4:40459332-40468090	Ndufb6	NADH dehydrogenase (ubiquinone) 1 beta subcomplex, 6	0.0002	0.267
18365	1434059_at	10.9343	10.0349	0.0337	0.1924	0.8994	0.0021	chr4:43053069-43057646	B230312A22Rik	RIKEN cDNA B230312A22 gene	0.0009	0.45
18385	1434079_s_at	12.509	11.9558	0.1137	0.1833	0.5532	0.0037	chr6:88849114-88849659	Mcm2	minichromosome maintenance deficient 2 mitotin (S. cerevisiae)	0	0.418
18445	1434139_at	9.1276	8.5426	0.0945	0.1587	0.585	0.0016	chr6:127458368-127459880	Parp11	poly (ADP-ribose) polymerase family, member 11	0.0011	0.376
18481	1434175_s_at	8.1726	7.5603	0.234	0.0924	0.6123	0.0087	chr5:144447968-144448551	Bhlha15	basic helix-loop-helix family, member a15	0.0007	0.337
18561	1434255_at	7.0443	6.2336	0.1198	0.2897	0.8107	0.0067	chr12:113508455-113520048	Pacs2	phosphofurin acidic cluster sorting protein 2	0.0003	0.557
18591	1434285_at	10.5474	9.7758	0.0667	0.1531	0.7716	0.0007	chr2:4525269-4531313	Frmd4a	FERM domain containing 4A	0.001	0.393
18673	1434367_s_at	14.3975	13.7278	0.052	0.149	0.6697	0.0014	chr8:108768169-108768473	Nutf2	nuclear transport factor 2	0.0013	0.442
18741	1434435_s_at	13.5121	12.7594	0.0443	0.1428	0.7527	0.0009	chr16:38266269-38272000	Cox17	cytochrome c oxidase, subunit XVII assembly protein homolog (yeast)	0.0002	0.356
18884	1434578_x_at	14.4887	13.9612	0.1493	0.1011	0.5275	0.0017	chr5:129337566-129337874	Ran	RAN, member RAS oncogene family	0.0007	0.419
18917	1434611_at	11.0839	8.7536	0.0798	0.1612	2.3303	0	chr9:107909634-107919902	Gmppb|Rnf123|Amigo3	GDP-mannose pyrophosphorylase B|ring finger protein 123|adhesion molecule with Ig like domain 3	0.0011	0.474
18954	1434648_a_at	11.6509	10.9365	0.1323	0.0705	0.7144	0.0003	chr11:6446909-6496761	Ccm2	cerebral cavernous malformation 2 homolog (human)	0.0006	0.358
18964	1434658_at	10.3242	9.1203	0.0473	0.1241	1.2039	0.0001	chr10:80258393-80271837	3110056O03Rik	RIKEN cDNA 3110056O03 gene	0.0003	0.631
19054	1434748_at	11.3502	10.5084	0.0823	0.0586	0.8418	0	chr8:23633691-23638880	Ckap2	cytoskeleton associated protein 2	0.0005	0.525
19126	1434820_s_at	11.8048	11.2453	0.1852	0.1605	0.5595	0.004	chr2:163417276-163417594	Pkig	protein kinase inhibitor, gamma	0.0013	0.558
19129	1434823_x_at	12.405	11.6727	0.0459	0.1388	0.7323	0.0009	chr1:94467562-94472373	Myeov2	myeloma overexpressed 2	0.0017	0.574
19236	1434930_at	10.2172	9.074	0.0777	0.2134	1.1432	0.0007	chr5:120794773-120796058	Tpcn1	two pore channel 1	0.0001	0.539
19242	1434936_at	11.3134	10.5756	0.0893	0.3104	0.7378	0.014	chr7:126654936-126656872	Hirip3|Taok2	HIRA interacting protein 3|TAO kinase 2	0.0001	0.555
19418	1435112_a_at	14.4088	13.665	0.0509	0.0234	0.7438	0	chr11:115231780-115232159	Atp5h	ATP synthase, H+ transporting, mitochondrial F0 complex, subunit d	0.0004	0.344
19421	1435115_at	6.964	4.8247	0.4448	1.2879	2.1393	0.0387	chr4:128645626-128646897	Fndc5	fibronectin type III domain containing 5	0	0.409
19428	1435122_x_at	12.07	11.4303	0.142	0.2596	0.6397	0.0089	chr9:20657607-20657954	Dnmt1	DNA methyltransferase (cytosine-5) 1	0.0016	0.414
19459	1435153_at	8.1741	7.6187	0.055	0.1247	0.5554	0.0011	chr12:113424375-113426811	Brf1|Btbd6	BRF1 homolog, subunit of RNA polymerase III transcription initiation factor IIIB (S. cerevisiae)|BTB (POZ) domain containing 6	0	0.376
19465	1435159_at	8.4214	7.8215	0.0631	0.368	0.5999	0.0451	chr7:137213913-137249071	9430038I01Rik	RIKEN cDNA 9430038I01 gene	0.0015	0.362
19531	1435225_s_at	11.1545	8.2268	0.0865	0.4755	2.9277	0.0009	chr17:28564537-28566333	Brpf3	bromodomain and PHD finger containing, 3	0.0015	0.301
19647	1435341_at	11.5708	11.014	0.0446	0.1065	0.5568	0.0006	chr2:69550441-69552115	Ppig	peptidyl-prolyl isomerase G (cyclophilin G)	0	0.274
19651	1435345_at	9.5575	8.6836	0.0731	0.1077	0.8739	0	chr2:29702673-29704856	Cercam	cerebral endothelial cell adhesion molecule	0.0004	0.365
19678	1435372_a_at	12.5364	11.8626	0.0336	0.1866	0.6738	0.0046	chr10:127961583-127962043	Pa2g4	proliferation-associated 2G4	0.0002	0.395
19684	1435378_at	10.0079	8.2816	0.0718	0.2877	1.7263	0.0008	chr11:115716138-115722359	Recql5|2210020M01Rik	RecQ protein-like 5|RIKEN cDNA 2210020M01 gene	0.0003	0.494
19690	1435384_at	8.7946	8.0082	0.0258	0.4286	0.7864	0.0347	chr10:94973315-94975351	Ube2n	ubiquitin-conjugating enzyme E2N	0.0005	0.402
19701	1435395_s_at	14.1496	13.4216	0.0743	0.1351	0.728	0.0003	chr5:145437227-145440761	Atp5j2	ATP synthase, H+ transporting, mitochondrial F0 complex, subunit F2	0.0005	0.406
19722	1435416_x_at	14.2477	12.1686	0.0577	0.2369	2.0791	0.0002	chr17:25654025-25654285	Pigq	phosphatidylinositol glycan anchor biosynthesis, class Q	0.0007	0.404
19903	1435597_at	11.0759	10.5342	0.0172	0.1548	0.5417	0.0056	chr11:79951323-79951984	Atad5	ATPase family, AAA domain containing 5	0.0003	0.357
19907	1435601_at	9.9248	8.4371	0.1445	0.1076	1.4877	0	chr8:112833246-112833800	Phlpp2	PH domain and leucine rich repeat protein phosphatase 2	0.0001	0.302
20001	1435695_a_at	8.6018	7.9919	0.1979	0.2919	0.6099	0.0166	chr6:54801969-54922285	Znrf2|Nod1|Ggct	zinc and ring finger 2|nucleotide-binding oligomerization domain containing 1|gamma-glutamyl cyclotransferase	0.0006	0.381
20039	1435733_x_at	11.7074	10.7374	0.025	0.3337	0.97	0.0099	chr19:5602449-5602936	Rnaseh2c	ribonuclease H2, subunit C	0	0.454
20086	1435780_at	7.7724	6.8589	0.3215	0.3346	0.9135	0.0077	chr19:46365397-46375543	Nfkb2|Psd	nuclear factor of kappa light polypeptide gene enhancer in B cells 2, p49/p100|pleckstrin and Sec7 domain containing	0	0.635
20120	1435814_at	9.0428	7.0404	0.1614	0.105	2.0024	0	chr14:69396824-69397884	Xpo7	exportin 7	0.0002	0.316
20187	1435881_at	10.1165	9.5135	0.078	0.1605	0.603	0.0018	chr15:102326866-102328101	Pcbp2|Map3k12	poly(rC) binding protein 2|mitogen-activated protein kinase kinase kinase 12	0.0013	0.282
20195	1435889_at	8.0803	7.4645	0.2302	0.0706	0.6158	0.0094	chr19:7342439-7343441	Mark2	MAP/microtubule affinity-regulating kinase 2	0.0017	0.287
20251	1435945_a_at	13.0752	9.9549	0.1185	0.1591	3.1203	0	chr7:24093695-24093972	Kcnn4	potassium intermediate/small conductance calcium-activated channel, subfamily N, member 4	0.0005	0.251
20427	1436121_a_at	11.2751	10.745	0.0578	0.1149	0.5301	0.0008	chr7:125258791-125282619	Nsmce1	non-SMC element 1 homolog (S. cerevisiae)	0.0005	0.354
20575	1436269_s_at	10.8402	10.1973	0.1716	0.3152	0.6429	0.018	chr6:83016937-83017226	Loxl3|Htra2	lysyl oxidase-like 3|HtrA serine peptidase 2	0	0.366
20597	1436291_a_at	8.3984	6.316	0.5048	0.819	2.0824	0.0075	chr15:39612771-39613186	Dpys	dihydropyrimidinase	0.0017	0.613
20598	1436292_a_at	14.8608	14.3318	0.0651	0.0931	0.529	0.0002	chr10:80232013-80232414	Oaz1	ornithine decarboxylase antizyme 1	0.0004	0.288
20725	1436419_a_at	8.6324	5.0205	0.2168	0.4042	3.6119	0	chr17:30349460-30353905	1700097N02Rik	RIKEN cDNA 1700097N02 gene	0.0008	0.26
20740	1436434_at	12.0329	8.9661	0.0287	0.3662	3.0668	0.0004	chr4:135467350-135468133	E2f2	E2F transcription factor 2	0.0002	0.358
20901	1436595_at	9.6938	9.1296	0.0553	0.3481	0.5642	0.046	chr8:129833261-129834303	Rbm34	RNA binding motif protein 34	0.0011	0.286
20902	1436596_at	8.018	7.4695	0.1464	0.1438	0.5485	0.0018	chr11:6327227-6328028	H2afv	H2A histone family, member V	0.0014	0.363
21014	1436708_x_at	13.2656	12.1397	0.1707	0.2326	1.1259	0.0004	chr16:15537679-15538002	Mcm4	minichromosome maintenance deficient 4 homolog (S. cerevisiae)	0.0002	0.319
21062	1436756_x_at	8.5849	7.6086	0.5861	0.5066	0.9763	0.0461	chr3:131222603-131222923	Hadh	hydroxyacyl-Coenzyme A dehydrogenase	0.0011	0.352
21122	1436816_at	11.2478	10.7223	0.107	0.2026	0.5255	0.0074	chr8:126785386-126785601	Nup133	nucleoporin 133	0	0.741
21191	1436885_a_at	11.0496	10.3024	0.1681	0.0959	0.7472	0.0007	chr8:75389475-75389755	1700030K09Rik|Cherp	RIKEN cDNA 1700030K09 gene|calcium homeostasis endoplasmic reticulum protein	0.0007	0.381
21228	1436922_at	9.7133	8.5729	0.0574	0.1537	1.1404	0.0002	chr12:70093310-70097615	Lrr1	leucine rich repeat protein 1	0.0005	0.279
21236	1436930_x_at	14.3124	12.8778	0.1317	0.2503	1.4346	0.0003	chr9:44087344-44087656	Hmbs	hydroxymethylbilane synthase	0.0017	0.368
21313	1437007_x_at	12.1662	11.1694	0.1123	0.2632	0.9968	0.0021	chr6:72248278-72248601	Usp39	ubiquitin specific peptidase 39	0.0001	0.449
21346	1437040_at	7.7908	7.0253	0.1591	0.3103	0.7655	0.0091	chr1:135207198-135207882	Etnk2	ethanolamine kinase 2	0.0008	0.298
21415	1437109_s_at	11.6879	10.9526	0.1274	0.3022	0.7353	0.0107	chr8:81702632-81717178	Lsm6	LSM6 homolog, U6 small nuclear RNA associated (S. cerevisiae)	0.0007	0.386
21469	1437163_x_at	10.7678	10.1847	0.0992	0.1362	0.5831	0.0007	chr17:35275777-35276131	Gtf2h4	general transcription factor II H, polypeptide 4	0.0002	0.305
21502	1437196_x_at	15.2995	14.7242	0.0951	0.1362	0.5753	0.0007	chr5:129442725-129442995	Gpr133	G protein-coupled receptor 133	0.0001	0.42
21547	1437241_at	9.5897	8.6081	0.1513	0.4225	0.9816	0.0137	chr12:25244772-25251868	Klf11	Kruppel-like factor 11	0.0004	0.668
21548	1437242_at	10.6346	9.3308	0.1274	0.405	1.3038	0.005	chr15:83403408-83422902	Ttll12	tubulin tyrosine ligase-like family, member 12	0.0002	0.299
21615	1437309_a_at	13.6938	13.0007	0.0548	0.197	0.6931	0.0041	chr11:75116543-75116838	Rpa1	replication protein A1	0.0002	0.347
21633	1437327_x_at	10.9674	10.3243	0.088	0.2815	0.6431	0.0154	chr5:100308805-100309074	Enoph1	enolase-phosphatase 1	0.0002	0.38
21753	1437447_s_at	9.7057	9.0926	0.3304	0.2175	0.6131	0.0256	chr7:18509266-18515047	Ercc1|Cd3eap	excision repair cross-complementing rodent repair deficiency, complementation group 1|CD3E antigen, epsilon polypeptide associated protein	0.0009	0.275
21929	1437623_x_at	8.215	7.0206	0.15	0.52	1.1944	0.0156	chr12:112251000-112251272	Klc1|Xrcc3	kinesin light chain 1|X-ray repair complementing defective repair in Chinese hamster cells 3	0.0002	0.436
22012	1437706_x_at	15.1734	14.6019	0.0451	0.0763	0.5715	0.0001	chr18:60901798-60903914	Rps14	ribosomal protein S14	0.0013	0.374
22017	1437711_x_at	14.422	13.5444	0.1319	0.2217	0.8776	0.0011	chr12:17576285-17576564	Odc1	ornithine decarboxylase, structural 1	0.0004	0.379
22125	1437819_s_at	7.3924	6.4399	0.4061	0.4033	0.9525	0.0158	chr6:34810578-34814504	Wdr91	WD repeat domain 91	0.0015	0.313
22249	1437943_s_at	9.6173	9.1147	0.17	0.1703	0.5026	0.0058	chr17:46144313-46146299	Mea1|Ppp2r5d	male enhanced antigen 1|protein phosphatase 2, regulatory subunit B (B56), delta isoform	0.0006	0.445
22305	1437999_x_at	13.4519	10.8541	0.0639	0.3212	2.5978	0.0004	chr17:25654021-25654300	Pigq	phosphatidylinositol glycan anchor biosynthesis, class Q	0.0007	0.404
22320	1438014_at	6.9098	6.2281	0.1599	0.4024	0.6817	0.0355	chr8:74394306-74394742	Mrpl34	mitochondrial ribosomal protein L34	0.0007	0.305
22396	1438090_x_at	8.7655	7.8213	0.2373	0.4688	0.9442	0.0191	chr15:78880354-78880767	Ankrd54	ankyrin repeat domain 54	0.0006	0.666
22397	1438091_a_at	14.2884	13.4819	0.0901	0.4578	0.8065	0.0363	chr3:137803959-137804307	H2afz	H2A histone family, member Z	0.0016	0.27
22398	1438092_x_at	13.9438	13.1433	0.037	0.0777	0.8005	0	chr3:137803959-137804307	H2afz	H2A histone family, member Z	0.0016	0.27
22495	1438189_s_at	9.2134	2.0616	0.1353	1.0522	7.1518	0.0007	chr14:69337264-69337578	Epb4.9	erythrocyte protein band 4.9	0.0007	0.303
22508	1438202_at	10.6321	9.772	0.0865	0.1437	0.8601	0.0002	chr15:82172805-82173504	Fam109b	family with sequence similarity 109, member B	0.0007	0.377
22626	1438320_s_at	14.5041	13.5571	0.0718	0.1601	0.947	0.0003	chr5:138394382-138394654	Mcm7	minichromosome maintenance deficient 7 (S. cerevisiae)	0.0003	0.297
22809	1438503_x_at	12.708	12.1381	0.1283	0.2549	0.5699	0.0132	chr2:25383770-25384091	Edf1	endothelial differentiation-related factor 1	0.0011	0.324
22817	1438511_a_at	13.6322	10.1637	0.2234	0.4813	3.4685	0.0001	chr14:78022901-78023165	1190002H23Rik	RIKEN cDNA 1190002H23 gene	0.0006	0.53
22846	1438540_at	8.4367	7.9152	0.1438	0.1709	0.5215	0.0037	chr3:130588386-130589039	Col25a1	collagen, type XXV, alpha 1	0.0014	0.498
22869	1438563_s_at	10.9885	10.4437	0.0836	0.2027	0.5448	0.0077	chr11:5604325-5604556	Mrps24	mitochondrial ribosomal protein S24	0.0005	0.325
22958	1438652_x_at	14.2629	11.8695	0.0455	0.2476	2.3934	0.0002	chr17:25654027-25654298	Pigq	phosphatidylinositol glycan anchor biosynthesis, class Q	0.0007	0.404
23153	1438847_at	8.7534	7.3581	0.3102	0.1376	1.3953	0.001	chr13:55334789-55335184	Prelid1|Mxd3	PRELI domain containing 1|Max dimerization protein 3	0.0009	0.474
23158	1438852_x_at	13.1412	12.2319	0.0919	0.169	0.9093	0.0003	chr1:130159141-130159461	Mcm6	minichromosome maintenance deficient 6 (MIS5 homolog, S. pombe) (S. cerevisiae)	0.0012	0.383
23165	1438859_x_at	15.7491	15.0222	0.053	0.0843	0.7269	0	chr12:70076328-70077317	Rps29	ribosomal protein S29	0.0005	0.279
23208	1438902_a_at	14.9611	14.3874	0.1262	0.1287	0.5737	0.0007	chr12:111138841-111139427	Hsp90aa1	heat shock protein 90, alpha (cytosolic), class A member 1	0.0006	0.364
23214	1438908_at	8.9118	7.6372	0.4231	0.3663	1.2746	0.0041	chr15:102326792-102327306	Pcbp2|Map3k12	poly(rC) binding protein 2|mitogen-activated protein kinase kinase kinase 12	0.0013	0.282
23283	1438977_x_at	14.5742	13.9592	0.0565	0.1583	0.615	0.0024	chr5:129337580-129337871	Ran	RAN, member RAS oncogene family	0.0007	0.419
23431	1439125_at	10.6905	10.015	0.1402	0.3501	0.6755	0.0237	chr5:34926040-34927014	Add1	adducin 1 (alpha)	0	0.323
23575	1439269_x_at	12.2745	11.6143	0.1224	0.1135	0.6602	0.0002	chr5:138394374-138394650	Mcm7	minichromosome maintenance deficient 7 (S. cerevisiae)	0.0003	0.297
23576	1439270_x_at	14.7213	14.0369	0.2229	0.1158	0.6844	0.0039	chr5:129337615-129337871	Ran	RAN, member RAS oncogene family	0.0007	0.419
23629	1439323_a_at	9.084	8.5098	0.2225	0.16	0.5742	0.0071	chr7:28708955-28712036	Map4k1	mitogen-activated protein kinase kinase kinase kinase 1	0.0002	0.43
23683	1439377_x_at	13.4671	12.8488	0.0884	0.2362	0.6183	0.009	chr4:117930833-117931078	Elovl1|Cdc20	elongation of very long chain fatty acids (FEN1/Elo2, SUR4/Elo3, yeast)-like 1|cell division cycle 20 homolog (S. cerevisiae)	0.0009	0.34
23716	1439410_x_at	14.4443	13.6226	0.1299	0.0911	0.8217	0.0001	chr11:102219232-102219545	Slc25a39	solute carrier family 25, member 39	0	0.447
23727	1439421_x_at	13.1645	12.2445	0.5806	0.3786	0.92	0.0438	chr13:38635231-38635527	Muted	muted	0	0.33
23728	1439422_a_at	12.1052	10.1515	0.0359	0.0822	1.9537	0	chr4:154809886-154810423	Fam132a	family with sequence similarity 132, member A	0.0015	0.392
23744	1439438_a_at	12.8475	12.0196	0.1457	0.1917	0.8279	0.0006	chr10:128280277-128280569	Sarnp	SAP domain containing ribonucleoprotein	0	0.372
23759	1439453_x_at	12.4337	11.4532	0.1177	0.3221	0.9805	0.0055	chr19:5602409-5602934	Rnaseh2c	ribonuclease H2, subunit C	0	0.454
23808	1439502_at	9.1344	8.4552	0.064	0.3535	0.6792	0.029	chr12:111174909-111420201	Wdr20a|Stk30|Zfp839|Cinp|Tecpr2	WD repeat domain 20A|serine/threonine kinase 30|zinc finger protein 839|cyclin-dependent kinase 2 interacting protein|tectonin beta-propeller repeat containing 2	0.0001	0.551
24055	1439749_at	8.8907	8.1772	0.4463	0.2669	0.7135	0.0415	chr1:36726903-36727363	Zap70	zeta-chain (TCR) associated protein kinase	0.0008	0.547
24313	1440007_at	9.1443	7.5642	0.0943	0.1434	1.5801	0	chr2:84639688-84640352	Slc43a1	solute carrier family 43, member 1	0.0007	0.469
24458	1440152_x_at	11.4738	10.7983	0.2078	0.2699	0.6755	0.0084	chr2:25382646-25384090	Edf1	endothelial differentiation-related factor 1	0.0011	0.324
24546	1440240_at	7.2322	6.6967	0.193	0.193	0.5355	0.0078	chr11:120424569-120425190	Npb	neuropeptide B	0.0006	0.295
24826	1440520_a_at	7.2305	6.0706	0.5664	0.3858	1.1599	0.0179	chr11:72084074-72084770	1700051A21Rik	RIKEN cDNA 1700051A21 gene	0.0005	0.478
25168	1440862_at	9.9224	7.5829	0.1821	0.4658	2.3395	0.0008	chr17:6397454-6398446	Tmem181a|Tmem181b-ps	transmembrane protein 181A|transmembrane protein 181B, pseudogene	0	0.378
25186	1440880_at	10.9207	8.2955	0.1458	0.2825	2.6252	0	chr18:67350411-67371193	Gnal|Mppe1	guanine nucleotide binding protein, alpha stimulating, olfactory type|metallophosphoesterase 1	0.0005	0.381
25325	1441019_at	7.492	6.6391	0.1612	0.263	0.8529	0.0027	chr2:103863150-103864079	Fbxo3	F-box protein 3	0.0005	0.314
25913	1441607_at	7.0163	6.3975	0.297	0.2773	0.6188	0.0228	chr10:29029435-29030072	Echdc1	enoyl Coenzyme A hydratase domain containing 1	0.0003	0.302
26364	1442058_s_at	9.821	8.8962	0.1009	0.3613	0.9248	0.0113	chr11:100908230-100908682	Mlx|Psmc3ip	MAX-like protein X|proteasome (prosome, macropain) 26S subunit, ATPase 3, interacting protein	0.001	0.327
26631	1442325_at	9.5994	8.95	0.1092	0.2998	0.6494	0.017	chr17:23903213-23903684	Tbc1d24	TBC1 domain family, member 24	0	0.748
26742	1442436_at	9.3537	3.9558	0.202	1.5134	5.3979	0.0052	chr11:121258426-121259083	Fn3k	fructosamine 3 kinase	0	0.405
27142	1442836_at	7.0498	4.6771	0.4098	0.5835	2.3727	0.0009	chr14:69415443-69416663	Xpo7	exportin 7	0.0002	0.316
27313	1443007_at	8.6608	8.144	0.1734	0.3423	0.5168	0.0487	chr2:173964405-173965116	Gnas	GNAS (guanine nucleotide binding protein, alpha stimulating) complex locus	0.0006	0.328
27939	1443633_at	8.0205	6.945	0.2443	0.1524	1.0755	0.0007	chr18:38365046-38375852	1700086O06Rik	RIKEN cDNA 1700086O06 gene	0.0001	0.675
28039	1443733_x_at	11.4518	10.174	0.1344	0.2196	1.2778	0.0002	chr7:99956193-99957344	Pold3	polymerase (DNA-directed), delta 3, accessory subunit	0.0013	0.286
28126	1443820_x_at	7.5628	6.8669	0.4285	0.3554	0.6959	0.0479	chr4:117930281-117930548	Elovl1	elongation of very long chain fatty acids (FEN1/Elo2, SUR4/Elo3, yeast)-like 1	0.0009	0.34
28149	1443843_x_at	15.5687	15.01	0.072	0.0897	0.5587	0.0001	chr5:65667499-65667726	Rpl9	ribosomal protein L9	0.0002	0.378
28259	1443953_at	8.397	7.5838	0.2158	0.2068	0.8132	0.0016	chr11:106318228-106318842	Tex2	testis expressed gene 2	0.0002	0.459
28284	1443978_at	9.4999	8.4942	0.162	0.4093	1.0057	0.0108	chr8:74336487-74338897	Ankle1	ankyrin repeat and LEM domain containing 1	0	0.403
28523	1444217_at	7.8915	7.0193	0.2709	0.4948	0.8722	0.0298	chr11:115950139-115950640	Mrpl38	mitochondrial ribosomal protein L38	0.0007	0.287
28568	1444262_at	7.1966	5.8074	0.295	0.3202	1.3892	0.0007	chr11:115728421-115730009	Recql5|1110017F19Rik	RecQ protein-like 5|RIKEN cDNA 1110017F19 gene	0.0003	0.494
28611	1444305_at	7.4519	6.7256	0.1225	0.2258	0.7263	0.0031	chr2:155324098-155325748	Myh7b|Trpc4ap	myosin, heavy chain 7B, cardiac muscle, beta|transient receptor potential cation channel, subfamily C, member 4 associated protein	0.0005	0.308
28777	1444471_at	8.8359	3.8849	0.1751	0.8409	4.951	0.0009	chr9:48074792-48075444	Fam55b	family with sequence similarity 55, member B	0.0002	0.406
28869	1444563_at	6.6826	5.9034	0.2242	0.4515	0.7792	0.0322	chr2:167039454-167039960	B4galt5	UDP-Gal:betaGlcNAc beta 1,4-galactosyltransferase, polypeptide 5	0.0007	0.474
29429	1445123_at	8.3106	4.9177	0.1872	0.6106	3.3929	0.0008	chr11:96612153-96612923	Cbx1|Gm11517	chromobox homolog 1 (Drosophila HP1 beta)|ubiquitin A-52 residue ribosomal protein fusion product 1 pseudogene	0.0016	0.291
29502	1445196_at	6.7616	2.2274	0.1155	1.288	4.5342	0.0057	chr9:108193874-108194453	Rhoa	ras homolog gene family, member A	0.0005	0.44
29503	1445197_x_at	7.6324	2.7339	0.3379	1.4562	4.8985	0.0052	chr9:108193874-108194453	Rhoa	ras homolog gene family, member A	0.0005	0.44
29745	1445439_at	8.9192	7.7865	0.1905	0.3905	1.1327	0.0051	chr14:69337263-69337881	Epb4.9	erythrocyte protein band 4.9	0.0007	0.303
29757	1445451_at	7.7499	6.5493	0.1514	0.3439	1.2006	0.0028	chr15:83402859-83403476	Ttll12	tubulin tyrosine ligase-like family, member 12	0.0002	0.299
30012	1445706_x_at	8.8359	7.3601	0.5271	0.225	1.4758	0.0065	chr11:104956204-104956482	Mettl2	methyltransferase like 2	0.0011	0.278
30034	1445728_at	7.0101	4.1994	0.9235	0.4813	2.8107	0.004	chr10:127248763-127249514	Rdh18-ps	retinol dehydrogenase 18, pseudogene	0.001	0.329
30925	1446619_at	7.8136	5.1042	0.3135	0.1948	2.7094	0	chr14:78031776-78032415	1190002H23Rik	RIKEN cDNA 1190002H23 gene	0.0006	0.53
31132	1446826_at	7.7761	4.9936	0.2049	0.5802	2.7825	0.0011	chr14:69401627-69402231	Xpo7	exportin 7	0.0002	0.316
31241	1446935_at	6.8182	3.6123	0.1868	0.8795	3.2059	0.0042	chr19:45892749-45893327	9130011E15Rik	RIKEN cDNA 9130011E15 gene	0.0003	0.605
31584	1447278_at	8.0092	7.5022	0.1393	0.1087	0.507	0.0015	chr9:45560755-45579580	Cep164	centrosomal protein 164	0.0005	0.427
31794	1447488_at	8.9525	6.2819	0.0994	0.3761	2.6706	0.0004	chr4:11531632-11531983	Rad54b	RAD54 homolog B (S. cerevisiae)	0.0003	0.43
31864	1447558_at	6.7868	5.3391	0.4093	0.3027	1.4477	0.0017	chr12:33806924-33807245	Atxn7l1	ataxin 7-like 1	0.0008	0.254
31929	1447623_s_at	7.5902	6.7277	0.2956	0.1855	0.8625	0.0042	chr12:51217366-51217663	Prkd1	protein kinase D1	0.0012	0.316
32010	1447704_s_at	10.0722	9.4731	0.1328	0.2732	0.5991	0.0144	chr15:51712484-51712760	Utp23	UTP23, small subunit (SSU) processome component, homolog (yeast)	0.0009	0.395
32183	1447877_x_at	11.1828	10.4383	0.123	0.2213	0.7445	0.0025	chr9:20657611-20657830	Dnmt1	DNA methyltransferase (cytosine-5) 1	0.0016	0.414
32333	1448028_at	11.6156	10.9571	0.0766	0.3613	0.6585	0.0328	chr17:23903036-23903441	Tbc1d24	TBC1 domain family, member 24	0	0.748
32337	1448032_at	8.3816	7.8276	0.1012	0.3019	0.554	0.0292	chr9:117917691-117918492	Cmc1	COX assembly mitochondrial protein homolog (S. cerevisiae)	0.0003	0.311
32356	1448053_at	6.7058	5.3379	0.2985	0.2338	1.3679	0.0005	chr1:173109737-173110805	B4galt3	UDP-Gal:betaGlcNAc beta 1,4-galactosyltransferase, polypeptide 3	0	0.252
32368	1448065_at	8.7587	6.9446	0.1378	0.6712	1.8141	0.0107	chr1:173112663-173113055	B4galt3	UDP-Gal:betaGlcNAc beta 1,4-galactosyltransferase, polypeptide 3	0	0.252
32444	1448144_at	11.265	10.5956	0.0694	0.3092	0.6694	0.02	chr11:51443522-51450270	Agxt2l2|Hnrnpab	alanine-glyoxylate aminotransferase 2-like 2|heterogeneous nuclear ribonucleoprotein A/B	0.0011	0.489
32482	1448182_a_at	15.5503	14.2352	0.0838	0.0193	1.3151	0	chr10:43267539-43272682	Cd24a	CD24a antigen	0.0002	0.359
32543	1448243_at	11.8936	10.9704	0.0817	0.0514	0.9232	0	chr7:15256958-15276505	Napa	N-ethylmaleimide sensitive fusion protein attachment protein alpha	0.0006	0.528
32549	1448249_at	8.4459	7.5421	0.2334	0.5915	0.9038	0.048	chr15:99545592-99553048	Gpd1	glycerol-3-phosphate dehydrogenase 1 (soluble)	0.0012	0.371
32564	1448264_a_at	14.0925	13.5416	0.1562	0.1337	0.5509	0.0019	chr4:129094277-129102885	Eif3i	eukaryotic translation initiation factor 3, subunit I	0.0017	0.412
32572	1448272_at	10.8868	9.5777	0.1158	0.2594	1.3091	0.0006	chr1:135891731-135895528	Btg2	B cell translocation gene 2, anti-proliferative	0.0003	0.489
32584	1448284_a_at	12.8611	12.1935	0.0824	0.2786	0.6676	0.0135	chr3:51493148-51496889	Ndufc1	NADH dehydrogenase (ubiquinone) 1, subcomplex unknown, 1	0.0007	0.259
32592	1448292_at	12.6411	11.6769	0.0673	0.3285	0.9642	0.0083	chr10:79806126-79809956	Uqcr11	ubiquinol-cytochrome c reductase, complex III subunit XI	0.0012	0.325
32625	1448325_at	11.9179	11.1417	0.0491	0.4151	0.7762	0.0324	chr7:45390958-45394278	Ppp1r15a	protein phosphatase 1, regulatory (inhibitor) subunit 15A	0	0.487
32719	1448419_at	10.5646	10.0079	0.0245	0.2785	0.5567	0.0275	chr7:37971903-37980464	Pop4	processing of precursor 4, ribonuclease P/MRP family, (S. cerevisiae)	0.0013	0.322
32767	1448467_a_at	10.3845	8.7001	0.1354	0.3299	1.6844	0.0007	chr19:5707375-5726270	Ehbp1l1	EH domain binding protein 1-like 1	0	0.867
32788	1448488_at	10.4007	9.876	0.1243	0.2486	0.5247	0.0163	chr2:127278693-127295430	Mrps5	mitochondrial ribosomal protein S5	0.0013	0.534
32820	1448520_at	8.8372	8.2147	0.2397	0.3585	0.6225	0.0325	chr3:103931657-103938439	Dclre1b|Gm15471	DNA cross-link repair 1B, PSO2 homolog (S. cerevisiae)|predicted gene 15471	0.0011	0.636
32843	1448543_at	11.0536	10.2387	0.0951	0.2104	0.8149	0.0018	chr2:174107996-174116020	Slmo2	slowmo homolog 2 (Drosophila)	0.0007	0.443
32864	1448564_at	11.125	10.3066	0.0565	0.2859	0.8184	0.0091	chr7:80100668-80106206	Cib1	calcium and integrin binding 1 (calmyrin)	0.0007	0.302
32874	1448574_at	10.3368	9.5405	0.1289	0.2127	0.7963	0.0014	chr9:109690447-109700377	Nme6	non-metastatic cells 6, protein expressed in (nucleoside-diphosphate kinase)	0.0001	0.366
32885	1448585_at	10.9529	10.4475	0.0723	0.1979	0.5054	0.0099	chr17:35275780-35281792	Gtf2h4	general transcription factor II H, polypeptide 4	0.0002	0.305
32909	1448609_at	11.7302	10.9845	0.1144	0.1731	0.7457	0.0007	chr15:78226810-78233658	Tst	thiosulfate sulfurtransferase, mitochondrial	0	0.317
32915	1448615_at	10.9447	9.975	0.0862	0.1634	0.9697	0.0002	chr19:4825365-4839308	Ccs	copper chaperone for superoxide dismutase	0.0006	0.363
32934	1448634_at	10.729	10.0981	0.0313	0.1839	0.6309	0.0055	chr17:65747955-65784451	Ralbp1	ralA binding protein 1	0.0003	0.426
32943	1448643_at	12.0279	11.1568	0.0789	0.323	0.8711	0.0102	chr2:25093047-25094421	Ssna1	Sjogren's syndrome nuclear autoantigen 1	0.0002	0.259
32960	1448660_at	10.1405	9.4476	0.1631	0.2877	0.6929	0.0096	chr17:25926761-25928935	Arhgdig	Rho GDP dissociation inhibitor (GDI) gamma	0.0011	0.293
32964	1448664_a_at	9.1441	8.3039	0.3563	0.44	0.8402	0.0263	chr1:75284157-75287712	Speg	SPEG complex locus	0.0003	0.323
32980	1448680_at	13.8966	12.8803	0.1041	0.1536	1.0163	0.0001	chr12:104295975-104305939	Serpina1c	serine (or cysteine) peptidase inhibitor, clade A, member 1C	0.0003	0.349
32987	1448687_at	10.8624	8.9087	0.1061	0.1654	1.9537	0	chr4:154806104-154810426	Fam132a	family with sequence similarity 132, member A	0.0015	0.392
32993	1448693_at	8.9273	8.3165	0.1676	0.2867	0.6108	0.0152	chr4:154708516-154713239	Gltpd1	glycolipid transfer protein domain containing 1	0	0.505
33023	1448723_at	6.8222	3.8736	0.3864	0.751	2.9486	0.0014	chr10:127286975-127291705	Rdh7	retinol dehydrogenase 7	0.0003	0.3
33043	1448743_at	12.7536	12.2014	0.0178	0.2964	0.5522	0.0334	chr3:146342049-146377530	Ssx2ip	synovial sarcoma, X breakpoint 2 interacting protein	0.0013	0.256
33084	1448784_at	13.1881	12.6748	0.0478	0.1727	0.5133	0.0071	chr7:105616621-105618162	Ilk|Taf10	integrin linked kinase|TAF10 RNA polymerase II, TATA box binding protein (TBP)-associated factor	0.0005	0.272
33130	1448830_at	11.156	8.9504	0.0252	0.4029	2.2056	0.0016	chr17:26233190-26236101	Dusp1	dual specificity phosphatase 1	0.0001	0.4
33178	1448878_at	9.5658	7.1004	0.1827	0.3397	2.4654	0.0001	chr13:55335100-55339367	Mxd3	Max dimerization protein 3	0.0009	0.474
33205	1448905_at	10.9489	9.0449	0.1031	0.313	1.904	0.0005	chr17:24624093-24625131	Nme3|Mapk8ip3	non-metastatic cells 3, protein expressed in|mitogen-activated protein kinase 8 interacting protein 3	0.0001	0.281
33219	1448919_at	11.3275	10.3759	0.1023	0.2598	0.9516	0.0026	chr2:60052831-60085327	Cd302	CD302 antigen	0.0013	0.355
33256	1448956_at	12.2045	11.4322	0.0263	0.2622	0.7723	0.0094	chr7:101191192-101220441	Stard10	START domain containing 10	0.0003	0.363
33276	1448976_at	9.3	8.7754	0.0843	0.188	0.5246	0.0063	chr5:112566666-112578386	Tfip11|Srrd	tuftelin interacting protein 11|SRR1 domain containing	0	0.397
33304	1449004_at	10.9919	10.4899	0.1003	0.3286	0.502	0.0499	chr7:78648696-78656598	Mrpl46	mitochondrial ribosomal protein L46	0.0005	0.333
33310	1449010_at	9.1201	8.5828	0.1596	0.1189	0.5373	0.0021	chr3:40842044-40886997	Hspa4l	heat shock protein 4 like	0.001	0.352
33361	1449061_a_at	12.2582	10.9386	0.1165	0.2037	1.3196	0.0001	chr10:127418120-127432986	Prim1	DNA primase, p49 subunit	0	0.332
33412	1449112_at	8.6645	8.0833	0.0877	0.3475	0.5812	0.0402	chr7:11888524-11898374	Slc27a5	solute carrier family 27 (fatty acid transporter), member 5	0.0011	0.381
33511	1449211_at	9.9284	9.4099	0.1544	0.2092	0.5185	0.0085	chr1:187032962-187058560	Bpnt1	bisphosphate 3'-nucleotidase 1	0.0009	0.26
33616	1449316_at	8.5081	7.7251	0.2856	0.3101	0.783	0.01	chr17:32424940-32442662	Cyp4f15	cytochrome P450, family 4, subfamily f, polypeptide 15	0.0001	0.291
33639	1449339_at	7.7021	7.1419	0.1347	0.1937	0.5602	0.0043	chr10:59382765-59398467	Anapc16|Ascc1	anaphase promoting complex subunit 16|activating signal cointegrator 1 complex subunit 1	0.0006	0.401
33658	1449358_at	8.8206	5.9979	0.1517	0.4171	2.8227	0.0003	chr6:82912559-82995967	D6Mm5e	DNA segment, Chr 6, Miriam Meisler 5, expressed	0.0002	0.425
33689	1449389_at	13.6942	12.3803	0.0959	0.3801	1.3139	0.0046	chr4:114557458-114569687	Tal1	T cell acute lymphocytic leukemia 1	0.0006	0.343
33703	1449403_at	7.4116	6.7046	0.4288	0.3376	0.707	0.0432	chr17:31114960-31205017	Pde9a	phosphodiesterase 9A	0.0006	0.256
33705	1449405_at	7.9983	6.6282	0.1246	0.0766	1.3701	0	chr1:73845811-73861720	Tns1	tensin 1	0	0.348
33732	1449432_a_at	7.5699	3.4382	0.1821	1.6232	4.1317	0.014	chr4:153713384-153739330	Mmel1	membrane metallo-endopeptidase-like 1	0.0016	0.299
33782	1449482_at	8.6558	7.6755	0.1378	0.4451	0.9803	0.0173	chr11:58765105-58765728	Hist3h2ba	histone cluster 3, H2ba	0.0002	0.333
33806	1449506_a_at	14.0297	13.2683	0.0718	0.2087	0.7614	0.0031	chr15:75722742-75736598	Eef1d	eukaryotic translation elongation factor 1 delta (guanine nucleotide exchange protein)	0	0.388
33911	1449611_at	7.3036	6.3442	0.3873	0.617	0.9594	0.0459	chr2:93220707-93221153	Cd82	CD82 antigen	0.0011	0.312
33926	1449626_s_at	9.4547	7.6616	0.0649	0.3427	1.7931	0.0014	chr11:102927835-102928290	Acbd4	acyl-Coenzyme A binding domain containing 4	0.0004	0.383
33945	1449646_s_at	8.3755	7.7736	0.3333	0.2436	0.6019	0.0297	chr15:75739072-75739424	Tigd5	tigger transposable element derived 5	0	0.388
33985	1449686_s_at	12.6585	12.0868	0.12	0.1625	0.5717	0.0017	chr4:107541773-107542366	Scp2	sterol carrier protein 2, liver	0.0001	0.392
34023	1449724_s_at	12.3822	11.3018	0.1606	0.2392	1.0804	0.0005	chr8:87136341-87136799	D8Ertd738e	DNA segment, Chr 8, ERATO Doi 738, expressed	0.0009	0.317
34111	1449816_at	7.2632	6.2456	0.4495	0.2921	1.0176	0.012	chr8:126028934-126044345	Sult5a1	sulfotransferase family 5A, member 1	0.0002	0.452
34200	1449905_at	7.4253	6.0052	0.243	0.5374	1.4201	0.0077	chr6:83610199-83621845	Clec4f	C-type lectin domain family 4, member f	0.0008	0.367
34260	1449965_at	8.5239	6.9637	0.1089	0.6915	1.5602	0.019	chr14:55036233-55039268	Mcpt8	mast cell protease 8	0.0002	0.356
34349	1450054_at	12.3781	11.6158	0.0992	0.0617	0.7623	0	chr5:34890680-34949165	Add1	adducin 1 (alpha)	0	0.323
34393	1450098_at	9.5592	8.3204	0.1203	0.2141	1.2388	0.0002	chr19:42098920-42124283	Hoga1|4933411K16Rik	4-hydroxy-2-oxoglutarate aldolase 1|RIKEN cDNA 4933411K16 gene	0	0.476
34688	1450393_a_at	9.4627	8.7428	0.1512	0.4582	0.7199	0.0457	chr10:80006091-80018913	Adat3|Scamp4	adenosine deaminase, tRNA-specific 3, TAD2 homolog (S. cerevisiae)|secretory carrier membrane protein 4	0.0006	0.277
34713	1450418_a_at	10.5479	9.7017	0.1688	0.4289	0.8462	0.0223	chr17:74394484-74404955	Yipf4	Yip1 domain family, member 4	0.0002	0.539
34762	1450467_at	7.7338	6.9765	0.2316	0.1844	0.7573	0.0025	chr9:107956657-108048359	Bsn	bassoon	0.0013	0.295
34791	1450496_a_at	10.7974	10.2112	0.2544	0.2093	0.5862	0.0127	chr18:74322134-74333148	Ska1	spindle and kinetochore associated complex subunit 1	0.0006	0.362
34834	1450539_at	7.8262	4.0551	0.275	2.0554	3.7711	0.0338	chr7:142105766-142106510	Krtap5-1	keratin associated protein 5-1	0	0.592
34919	1450624_at	12.0605	10.1552	0.1344	0.4102	1.9053	0.0014	chr13:94717643-94738714	Bhmt	betaine-homocysteine methyltransferase	0.0015	0.276
34962	1450667_a_at	13.3459	12.7163	0.0682	0.1548	0.6296	0.0015	chr10:127740682-127765428	Cs	citrate synthase	0.0003	0.63
35009	1450714_at	12.5764	11.8853	0.0728	0.3398	0.6911	0.0241	chr15:38432702-38462810	Azin1	antizyme inhibitor 1	0.0005	0.259
35135	1450840_a_at	15.3158	14.6333	0.2275	0.3384	0.6825	0.0189	chr15:102463015-102809509	Atp5g2|Mir688|Calcoco1|Hoxc13|Hoxc12|Hotair|Hoxc11|Hoxc10|Mir196a-2|Hoxc9	ATP synthase, H+ transporting, mitochondrial F0 complex, subunit C2 (subunit 9)|microRNA 688|calcium binding and coiled coil domain 1|homeobox C13|homeobox C12|HOX transcript antisense RNA (non-protein coding)|homeobox C11|homeobox C10|microRNA 196a-2|homeobox C9	0.0004	0.264
35149	1450854_at	10.3988	9.697	0.0626	0.4105	0.7018	0.0402	chr10:127960712-127968958	Pa2g4	proliferation-associated 2G4	0.0002	0.395
35160	1450865_s_at	11.2825	10.5546	0.1245	0.2899	0.7279	0.0095	chr11:5603985-5607693	Mrps24	mitochondrial ribosomal protein S24	0.0005	0.325
35238	1450943_at	10.4832	9.8271	0.0483	0.3669	0.6561	0.0362	chr6:131250081-131258937	Magohb	mago-nashi homolog B (Drosophila)	0.0017	0.41
35288	1450993_at	8.5381	7.9779	0.1674	0.3342	0.5602	0.0353	chr1:95139842-95173175	Pask	PAS domain containing serine/threonine kinase	0.0007	0.298
35321	1451026_at	10.7979	9.9295	0.1427	0.332	0.8684	0.0082	chr11:106065227-106072169	Ddx42|Ftsj3	DEAD (Asp-Glu-Ala-Asp) box polypeptide 42|FtsJ homolog 3 (E. coli)	0	0.271
35347	1451052_at	10.7461	10.0189	0.0615	0.405	0.7272	0.0354	chr8:109935215-109937802	Pdf	peptide deformylase (mitochondrial)	0.0017	0.426
35423	1451128_s_at	11.6373	11.0112	0.0546	0.1693	0.6261	0.0031	chr7:126818876-126833609	Kif22	kinesin family member 22	0.0003	0.285
35467	1451172_at	12.7079	11.8577	0.0113	0.1366	0.8502	0.0011	chr4:153001284-153004490	Tprgl	transformation related protein 63 regulated like	0.0002	0.453
35473	1451178_at	11.1052	10.4183	0.1111	0.0361	0.6869	0.0005	chr6:83074752-83075597	Ccdc142|Mrpl53	coiled-coil domain containing 142|mitochondrial ribosomal protein L53	0	0.397
35624	1451329_at	8.0774	7.5281	0.2418	0.2433	0.5493	0.0185	chr19:7060061-7063120	Nudt22	nudix (nucleoside diphosphate linked moiety X)-type motif 22	0.0005	0.356
35654	1451359_at	11.6042	9.0835	0.0049	0.4194	2.5207	0.0012	chr13:73933233-73982424	Lpcat1	lysophosphatidylcholine acyltransferase 1	0.0009	0.323
35675	1451380_at	9.645	9.0987	0.2374	0.2291	0.5463	0.0162	chr2:118900074-118908489	Dnajc17|Zfyve19	DnaJ (Hsp40) homolog, subfamily C, member 17|zinc finger, FYVE domain containing 19	0.0017	0.391
35681	1451386_at	14.1754	12.7892	0.0728	0.0349	1.3862	0	chr7:27156737-27174747	Blvrb	biliverdin reductase B (flavin reductase (NADPH))	0.0002	0.503
35745	1451450_at	12.9861	11.439	0.0146	0.0602	1.5471	0	chr2:172036815-172046954	2010011I20Rik	RIKEN cDNA 2010011I20 gene	0	0.398
35765	1451470_s_at	15.2869	14.594	0.1648	0.0479	0.6929	0.0022	chr11:69732914-69737510	Eif5a	eukaryotic translation initiation factor 5A	0.0003	0.291
35778	1451483_s_at	8.3548	7.7534	0.0634	0.218	0.6014	0.0088	chr8:126726916-126745611	1700054N08Rik	RIKEN cDNA 1700054N08 gene	0.0001	0.48
35808	1451513_x_at	14.6893	14.1454	0.0872	0.039	0.5439	0.0003	chr12:104129205-104264605	Serpina1b|Serpina1d|Serpina1a	serine (or cysteine) preptidase inhibitor, clade A, member 1B|serine (or cysteine) peptidase inhibitor, clade A, member 1D|serine (or cysteine) peptidase inhibitor, clade A, member 1A	0	0.276
35818	1451523_a_at	9.2882	8.3885	0.242	0.3562	0.8997	0.0077	chr11:115424007-115429053	Mif4gd	MIF4G domain containing	0.0009	0.377
35854	1451559_a_at	11.2543	10.5037	0.1581	0.454	0.7506	0.0391	chr14:54432867-54444411	Dhrs4	dehydrogenase/reductase (SDR family) member 4	0.0001	0.295
35891	1451596_a_at	10.0827	8.3369	0.1541	0.1726	1.7458	0	chr11:116350829-116352758	Sphk1	sphingosine kinase 1	0.0003	0.26
35912	1451617_at	6.6671	5.6458	0.2912	0.5494	1.0213	0.025	chr6:115897538-115905657	Rho	rhodopsin	0.0017	0.299
35965	1451670_at	7.693	7.1059	0.2386	0.3501	0.5871	0.037	chr6:87754505-87775398	Rab43	RAB43, member RAS oncogene family	0	0.416
36179	1451884_a_at	11.5866	10.9589	0.0217	0.2636	0.6277	0.0172	chr17:34590200-34593553	Lsm2	LSM2 homolog, U6 small nuclear RNA associated (S. cerevisiae)	0.0004	0.268
36296	1452001_at	12.8103	11.9534	0.0728	0.3376	0.8569	0.0127	chr15:103076245-103083462	Nfe2	nuclear factor, erythroid derived 2	0	0.694
36321	1452026_a_at	10.7706	9.8689	0.0375	0.2255	0.9017	0.0035	chr3:129873205-129887011	Pla2g12a	phospholipase A2, group XIIA	0	0.37
36335	1452040_a_at	12.9248	12.0901	0.0673	0.242	0.8347	0.0044	chr6:124795842-124799320	Cdca3	cell division cycle associated 3	0.0002	0.465
36338	1452043_at	10.0813	9.4436	0.162	0.4013	0.6377	0.0427	chr10:79721350-79723677	Apc2|2310011J03Rik	adenomatosis polyposis coli 2|RIKEN cDNA 2310011J03 gene	0.0001	0.463
36365	1452070_at	9.2792	8.5262	0.1154	0.2749	0.753	0.0071	chr7:24911597-24928619	Dedd2	death effector domain-containing DNA binding protein 2	0.0002	0.85
36405	1452110_at	9.7623	9.031	0.0205	0.1276	0.7313	0.0012	chr13:69028155-69049499	Mtrr	5-methyltetrahydrofolate-homocysteine methyltransferase reductase	0.0003	0.319
36461	1452166_a_at	7.738	6.5979	0.0504	0.241	1.1401	0.0019	chr11:99201343-99205570	Krt10	keratin 10	0.0004	0.345
36593	1452298_a_at	7.9551	7.3883	0.0823	0.2608	0.5668	0.0178	chr18:74832889-74896170	Myo5b	myosin VB	0.0013	0.292
36632	1452337_at	7.2	6.6206	0.17	0.2205	0.5794	0.0068	chr12:113604228-113612550	4930427A07Rik	RIKEN cDNA 4930427A07 gene	0.0003	0.393
36638	1452343_at	6.9694	4.6258	0.1313	0.7757	2.3436	0.0081	chr18:68352642-68380931	D18Ertd653e	DNA segment, Chr 18, ERATO Doi 653, expressed	0.0009	0.487
36696	1452401_at	11.8823	11.1989	0.0536	0.2589	0.6834	0.0114	chr17:12809730-12826423	Wtap	Wilms' tumour 1-associating protein	0.0009	0.397
36720	1452425_at	7.7029	5.2501	0.2536	0.9709	2.4528	0.0121	chr4:153765883-153770464	Tnfrsf14	tumor necrosis factor receptor superfamily, member 14 (herpesvirus entry mediator)	0.0001	0.643
36753	1452458_s_at	10.8037	9.5563	0.1356	0.376	1.2474	0.0041	chr12:70087425-70097612	Lrr1	leucine rich repeat protein 1	0.0005	0.279
36843	1452548_x_at	7.532	6.0706	0.1398	0.837	1.4614	0.0378	chr17:35794509-35794763	H2-T3	histocompatibility 2, T region locus 3	0.0007	0.376
36875	1452580_a_at	10.9426	10.2592	0.0683	0.1793	0.6834	0.0024	chr19:3282919-3291201	Ighmbp2|Mrpl21	immunoglobulin mu binding protein 2|mitochondrial ribosomal protein L21	0	0.258
36886	1452591_a_at	10.5798	10.0457	0.1004	0.1823	0.5341	0.0045	chr16:15762020-15776987	Mzt2	mitotic spindle organizing protein 2	0.0009	0.296
36903	1452608_at	10.7057	10.0877	0.032	0.205	0.618	0.0083	chr4:123407245-123414651	Mycbp	c-myc binding protein	0.0004	0.329
36911	1452616_s_at	12.0702	11.341	0.0736	0.2813	0.7292	0.0112	chr6:40401076-40411431	Ssbp1	single-stranded DNA binding protein 1	0.0013	0.272
36917	1452622_a_at	9.1829	8.4645	0.1126	0.3378	0.7184	0.0187	chr8:108147699-108149811	Tradd	TNFRSF1A-associated via death domain	0.001	0.32
36951	1452656_at	7.2956	6.5295	0.0658	0.4502	0.7661	0.0409	chr8:41971729-41984543	Zdhhc2	zinc finger, DHHC domain containing 2	0.0005	0.273
[truncated: 104 more rows]

## Sheet: 001_NIM_WT_AFFY_WTKO_N_EXPRESSI
Supplementary Table S2C. The list of EKLF down-regulated genes after filtering with effect sizes.
[truncated: 1,582 more rows]
