# Supplementary material for: A Positive Regulatory Feedback Loop between EKLF/KLF1 and TAL1/SCL Sustaining the Erythropoiesis
Source: Int J Mol Sci. 2021 Jul 27;22(15):8024. doi: 10.3390/ijms22158024 (PMC8347936; doi:10.3390/ijms22158024)
Supplement: Supplementary file 1 [file ijms-22-08024-s001.zip › ijms-1297849-supplementary/Sup-Table1-6/Supplementary Table S3.xls]

## Sheet: up-regulated network
Supplementary Table S3A. The list of top enriched network functions from up-regulated genes derived from Ingenuity IPA software.
© 2000-2013 Ingenuity Systems, Inc. All rights reserved.
ID	Molecules in Network	Score	Focus Molecules	Top Functions
1	Acat2/Acat3,ACOT11,AFF1,APOF,APOM,BHMT,C5,CARM1,CCM2,CDC6,E2F1,E2F2,EPB49,ERK1/2,FAM132A,FGF1,Gnas,HADH,HDL,HDL-cholesterol,Immunoglobulin,KLF11,LCAT,LDL-cholesterol,mir-17,PDZK1,PIP5K1C,PON1,PPIA,Proinsulin,PYCARD,RHOA,SCP2,TIMD4,VLDL-cholesterol	34	28	Lipid Metabolism, Molecular Transport, Small Molecule Biochemistry
2	Akt,BCR (complex),CD3,CHCHD2,CIB1,CTF1,CYP3A5,DUSP1,ERK,GTF2H4,IKK (complex),Jnk,KCNN4,KLC1,LMNA,MAP3K12,MAP3K14,MAP4K1,MAPK8IP3,MCL1,NFkB (complex),NOD1,NR1H4,P38 MAPK,PI3K (complex),PIN1,Pkc(s),PRKD1,RNASEL,SPHK1,TCR,TRADD,Ube2n,ZAP70,ZBTB32	26	24	Cellular Development, Cellular Growth and Proliferation, Hematological System Development and Function
3	ADIPOR1,AMPK,AQP5,ARG1,BIRC5,CBX1,Ccnb1/Gm5593,CDC20,CGREF1,CKM,CKS1B,DNMT1,DOT1L,ELL2,ESRRB,GPD1,HDAC5,HFE,Histone h3,HRAS,ILKAP,KAT7,MAD2L1,MCM2,MMEL1,MTA1,RHO,RNA polymerase II,SGK1,SLC6A2,SUV39H1,SUV39H2,TRIM28,UBC,UCP3	18	19	Cell Cycle, Connective Tissue Development and Function, Cancer
4	BDNF,BSN,BTG2,CAMK4,CAMKK2,CDKN1C,CENPH,Creb,CRYAB,DRD2,Hbb,hemoglobin,HNRNPA1,LGALS1,LMNB1,MAF,MAFK,MAT2A,MXD3,MYCN,MYH3,NFE2,NGFR,NQO1,POLA1,POLD3,PPP1R15A,PRIM1,PRIM2,RAD51,RAD54B,REST,RNASEH2A,UNG,YY1	14	16	DNA Replication, Recombination, and Repair, Gene Expression, Cellular Movement
5	ABAT,ACOX1,ADIPOQ,AMOTL2,ASF1B,ATM,ATP5I,ATR,CCND1,CDC7,CDKN1A,CHEK1,CKAP2,CLPP,CRIP2,FRMD4A,GMNN,HUWE1,IKBIP,KAT8,MCM4,MIS18A,NFE2L2,PRDX3,PRELID1,PTPRU,RAD51AP1,RBM3,SCN3B,TOB1,TP53,YY1	13	15	Cell Cycle, DNA Replication, Recombination, and Repair, Cell Death and Survival
6	ACSL5,ANGPTL4,APOA1,APOA4,BCKDK,C1R,CARHSP1,CS,ENDOG,ETHE1,FABP2,fructose 1,6 biphosphatase,FTCD,G6PC,GALNT10,GCK,GK,H2afv,Hmgn1,HMGN2,Hsp90,LEPR,mir-25,mir-30,mir-130,miR-122-5p (miRNAs w/seed GGAGUGU),MTTP,Mup1 (includes others),PC,PPARA,pyruvate kinase,SCARB1,SOCS2,STUB1,TXNIP	12	15	Lipid Metabolism, Molecular Transport, Small Molecule Biochemistry
7	ABCB6,ALAS1,ALAS2,AMH,EIF3F,EPHX1,FAM89B,FBRS,GLRX5,GRIP1,GSTM1,Gstm3,GSTM4,GSTT1,HMBS,IFNB1,IFNGR2,IL1A,KIF17,NFE2L2,NR1I3,NT5C3,PPIB,PPOX,RAN,RPA2,RPGRIP1,RPLP0,SAT1,SLC25A39,SLCO1B3,SYN2,UGT1A1,UGT2B15,ZDHHC14	12	15	Drug Metabolism, Small Molecule Biochemistry, Lipid Metabolism
8	ACP5,ATF4,B4GALT5,CCR1,CDC42,CDKN1B,CLDN6,DNAJC14,DNASE1L2,GATA2,GOLM1,GSK3B,HIPK2,IGFBP5,KLF4,LEF1,LGALS3,LYL1,MCL1,PCNA,PIN1,PLP1,PMP22,POP4,PPARD,PPP2R5D,PRKAG3,RNF112,SLC6A9,Snhg5,TAC3,TAL1,TK1,TNFRSF12A,TWISTNB	12	15	Cellular Development, Hematological System Development and Function, Cell Death and Survival
9	1190003J15Rik,ANK1,AZIN1,BCL2L1,CD274,CIAPIN1,DIO3,DNAJC11,GADD45B,GSTP1,GYPA,Hamp/Hamp2,HIPK2,HOXA9,HOXD10,IL12 (family),IL22RA2,ITGAX,KCNJ10,Krtap5-1,LSM5,LSM6,MAP2K7,MAP3K3,MAPK14,MTRR,NLRP6,NTRK1,PAQR6,PPIG,TCOF1,TFR2,TLR3,TNFAIP8L2,XPO7	12	15	Hematological Disease, Cell Death and Survival, Cell Cycle
10	AIF1,BATF,CADM1,CCL24,CCR3,CCRN4L,Cd24a,CRIP1,EBNA1BP2,FLT3LG,GBP2,HTRA2,ICAM4,Iga,IGHE,IGJ,IL4,IL13RA1,IL13RA2,IL36G,MARK2,mir-21,PPM1G,PTPRC,PTPRCAP,RORA,SKA1,SLAMF1,SLC25A37,SLC39A5,Sult5a1,Tgtp1/Tgtp2,THY1,TIMD4,TNFSF13	11	14	Humoral Immune Response, Protein Synthesis, Cell-To-Cell Signaling and Interaction
11	Abcb1b,ACO1,AGPAT2,ALOX15,BCMO1,BCO2,BRD8,CDC45,CEBPB,CFD,FABP4,FAM132B,GABARAPL2,H2AFZ,HSD3B7,HYOU1,KLF6,LGALS12,Map4k4,NDUFA5,NOS2,PARP2,PC,PCTP,PEPD,PPARG,PRSS8,RETSAT,RGS2,SERPINA1,SPR,Sprr1a,TKT,TRIB3,TUBB	11	14	Lipid Metabolism, Molecular Transport, Small Molecule Biochemistry
12	ANGPT1,BRAF,CCNE2,CDK1,CDKN1C,CIDEC,CNP,CSNK2B,FADD,GSN,HIF1A,HK2,HNF4A,ILK,KCNJ11,KCTD20,KLF5,LEF1,MAX,MCM6,MCM7,MYC,OAZ1,ODC1,PARP11,PITX2,PLA2G4A,PPAT,RHPN2,SSBP1,STX2,TERT,TFRC,Timd2,WNT1	11	14	Cellular Development, Cellular Growth and Proliferation, Cell Cycle
13	ADORA2A,ARHGEF7,ATP5J2,B4GALT3,BHLHA15,COL16A1,COL6A1,Eif1,EIF5A,FOS,GAPDH,GATA1,GKN1,GNAO1,GPI,HBA1/HBA2,Hbb,HPCA,HTT,KIF5B,LIN9,LPL,MYO5B,NAPA,NCOA6,PENK,PIGQ,PLA2G12A,PMPCA,RAP1GAP,RXRG,SLMAP,TUBB1,TUBB2A,UQCR11	11	14	Neurological Disease, Hereditary Disorder, Skeletal and Muscular Disorders
14	ABCG1,ABHD5,APOC1,APOC2,ARL2BP,CDCA3,CDCA5,CRP,CSF2,CSF3,CXCL11,CYBB,CYP7A1,EPAS1,FLT1,GPX1,HEXIM1,JUNB,Lh,MAPK7,MBP,NR1H2,NR1H3,PCP2,PLN,PRKCA,PRKCE,RECQL4,STEAP3,THRA,TREM1,TXN2,Vegf,YIPF4,ZFP36	11	14	Lipid Metabolism, Small Molecule Biochemistry, Metabolic Disease
15	C5orf28,CCRN4L,CLEC4F,CLOCK,CRY1,CYP1A1,CYP26A1,CYP2C8,CYP51A1,DHCR7,ELOVL1,ETHE1,F7,FDFT1,Gstm3,H1F0,HMGCR,HSPH1,IDI1,LSS,LYAR,MAPT,MVK,PA2G4,PEX5L,PMVK,POR,PTP4A3,SDHB,SLMO2,SRPK1,TERC,TMEM229B,VLDLR,WEE1	11	14	Lipid Metabolism, Small Molecule Biochemistry, Vitamin and Mineral Metabolism
16	Alpha actin,BRCA1,BRF1,CDKN1A,CHEK1,CHEK2,Ctf2,DMD,ECSIT,EGR3,Igkv1-117,KCNC1,KRT18,LDB3,MAPK13,Mcpt8,MSTN,MYH1,MYH4,NEK2,PCNT,Pmaip1,RAD51,RNF8,RPL22,SKI,SMAD4,SRF,STARD10,STAT3,T,TCAP,TLX2,TST,VPRBP	10	13	Organ Morphology, Skeletal and Muscular System Development and Function, Cell Cycle
17	ADH1C,AOC3,BIRC3,CCR8,CDK4,CHRNA7,COX17,CYP4F8,cytochrome-c oxidase,FBXO3,FOLR1,GMNN,Gpcr,HINT1,IL24,JUN,KIT,KRT10,LIG1,MAPK1,MNT,PDCD4,PIP4K2C,RALBP1,RB1,RPA1,SHCBP1,SMPD2,SNRNP70,SORD,SPSB1,SRGN,STAT5A,TNF,TNNC1	10	13	Cancer, Cell Death and Survival, Cell Cycle
18	ABCB4,ACOX2,AGER,ALDH1A1,ARHGDIG,BSG,CALCR,CCS,CRCP,FAM151A,FGFR3,FOSB,GAS5,GREM1,HBEGF,HNRNPAB,HOMER2,ICAM5,MMP2,PAPOLB,PDGFRA,PDGFRB,PKD1,PPIC,PSEN1,RPL8,RPL41,SLC13A1,SOD1,SPP1,TAF4,TAF10,TAF12,THBS2,TNS1	10	13	Inflammatory Response, Organismal Development, Gastrointestinal Disease
19	AQP1,CAPN1,CREBBP,Cxcl12,CXCR3,EGR3,EOMES,FOSB,GPR146,GRIN2D,HSP90AA1,HSPA4L,IFNG,IL23R,IRF2,JUND,KLF2,LCN2,LOXL3,MAP2K6,MAP3K1,MATN2,MMP3,MYBL1,MYCBP,NLRP12,PRF1,PSMB9,RAB43,RCAN1,RPL39L,TAOK2,TAP2,TAPBP,THBS1	9	12	Hematological System Development and Function, Tissue Morphology, Cellular Development
20	ACADL,ACADM,ACADS,AIFM1,ARNT,ATP5G1,ATP5O,BLVRB,COL25A1,COX4I1,COX5B,COX6B1,COX6C,CPT2,CYC1,DEK,ECHS1,FH,INSR,KLF10,NDUFA9,NDUFB6,NDUFB9,NKX2-2,NRF1,Pde,PDX1,Pmaip1,RANBP1,RPL7A,SERTAD2,SLC25A20,TFAM,UBE2C,YEATS4	9	12	Energy Production, Lipid Metabolism, Small Molecule Biochemistry
21	ABCC8,ADD1,ANXA7,CBFB,EEF1D,ELF1,ERCC1,ETS1,HADHA,HRH1,IGF1R,IGFBP4,IGFBP5,IGHMBP2,IKZF2,IL10,Ins1,ITGAE,KCNA3,KCNJ11,LGALS12,MAPK13,PASK,PRKCI,Psg18 (includes others),RPL7,RPL9,SERPINB6,SIRT3,SLC25A19,SLC2A2,Tcrd,TFDP1,TNFAIP8L2,TNFRSF14	8	11	Endocrine System Development and Function, Molecular Transport, Protein Synthesis
22	Acaa1b,ACADM,ALYREF,ATP13A2,Atp5h,BCAT2,C14orf166,CIDEB,DDX1,DLST,EGFR,EIF1AY,EPHX2,FAAH,FBXO15,GFAP,GGT1,KIF5A,Laminin,Ldh,LEP,MLX,NANOG,NONO,PLIN2,POU5F1,PRMT5,PURA,RPS2,SALL4,SFPQ,SLC27A1,SLC27A5,TRH,YES1	8	11	Lipid Metabolism, Molecular Transport, Small Molecule Biochemistry
23	Akt,ATM,CDK5R1,DICER1,DLG4,FMR1,FOS,GLUL,GNAL,GRIA1,GSK3B,H2AFX,HIRIP3,HIST1H1A,HIST1H1T,ICOSLG,IgG2b,LYN,MRPL38,PHB2,RPS14,RRM1,SCAMP4,SLC18A2,SLC6A3,STX1B,SUN1,TANK,TEX2,UBA52	6	9	Behavior, Cell Cycle, Cell-To-Cell Signaling and Interaction
24	EED,HOXC12	1	1	Cellular Development, Embryonic Development, Organismal Development
25	FIGLA,FSCN3	1	1	Cell Cycle, Cell Death and Survival, Endocrine System Disorders

## Sheet: down-regulated network
Supplementary Table S3B. The list of top enriched network functions from down-regulated genes derived from Ingenuity IPA software.
© 2000-2013 Ingenuity Systems, Inc. All rights reserved.
ID	Molecules in Network	Score	Focus Molecules	Top Functions
1	ACP2,AMPK,BUB3,CNN2,CREB3,DSTN,EPHA2,H2AFY2,IER5,MDM4,Mek,MMP23B,MTORC1,NAB1,NPEPPS,PCDH7,PDIA6,PIDD,PIK3C3,PIK3C2A,PIKFYVE,POLB,PPP1R13B,PRDX6,PSAP,RGS12,SERPINB6,SORL1,STAU1,TGFB1I1,TMEM43,TNFAIP8,TP53,Tpm1,UCHL3	34	32	Carbohydrate Metabolism, Lipid Metabolism, Small Molecule Biochemistry
2	ABCB8,Aconitase,APC,AXIN1,CENPA,CPT1B,CPT1C,DAXX,EGLN1,EMILIN1,EP400,ERK1/2,FLT1,FOXM1,GGPS1,Hmga1,ID3,IKBKAP,LAMA1,LRP6,MAP2K5,MAPK7,MAPK12,MARCKSL1,MMP8,MTUS1,NARFL,NRIP1,PDK2,PDK4,RASSF1,SBSN,SYVN1,TNKS,Vegf	34	32	Cancer, Tumor Morphology, Post-Translational Modification
3	ALDOA,ARNTL,BNIP3L,C3AR1,CD38,Ceacam1/Ceacam2,CITED2,COL5A1,Collagen(s),ECM1,GBP7,GLIPR2,HLA-B,HNF4A,Ige,IgG1,Iigp1,IL16,IL12 (complex),ITPR3,KDM6B,LRRC8C,LTB4R,NFIL3,PYCR1,RALGDS,RASGRP2,RNA polymerase II,SDHC,SELL,SLC26A11,TAP1,TAPBP,TPI1,TUBB2B	30	30	Developmental Disorder, Hereditary Disorder, Immunological Disease
4	AGRN,Alp,ANK3,ARHGEF7,CAMKK2,COL4A1,CPT1A,Creb,DBP,DDX6,DOK2,ENO1,ENPP1,ERK,ESRRA,FOXN3,GIT2,GYS1,HOXA5,HPN,HTT,INSR,LCP1,Lh,MAST3,MTSS1,NCOA1,NDUFA3,PCK2,PEPCK,SF3B2,ST8SIA3,THRA,TMEM173,TSH	28	29	Endocrine System Development and Function, Molecular Transport, Protein Synthesis
5	ADAM8,Alpha catenin,ATM,COL1A1,CREB1,CSRNP1,CTNNB1,EEF1E1,EXOC2,EXOC7,FRMD6,GCLM,GKAP1,HDL-cholesterol,Igg3,IgG,IgG2b,LDL-cholesterol,LIPA,LZTS2,MAN2B1,MARS,MRVI1,NAB2,NCAM1,NR4A1,PLTP,POU2F1,PRKACA,PRKG1,RAI14,SIAH2,STXBP1,SUN2,UBA3	28	29	Organismal Injury and Abnormalities, Skeletal and Muscular Disorders, Cell Death and Survival
6	AChR,ALOX5,ATG7,CAV1,CD44,CD276,CRTC2,DOCK2,EHD2,ELF3,ERBB2,ETV6,Hsp70,Hsp90,HSPA1A/HSPA1B,ITPR1,MAP2K6,MAST1,MTTP,NBR1,NFAT5,P38 MAPK,PCYT2,PNPLA2,Ppp2c,PRKAR1A,Rac,S1PR1,SHC1,SLC12A2,SLC5A3,SLC6A4,SLC7A2,SRP54,VLDL-cholesterol	27	28	Cardiovascular System Development and Function, Cellular Development, Cellular Growth and Proliferation
7	ARID1A,ATR,CD93,Cdc2,Cyclin A,DGAT1,DNMT3A,E2f,EDNRA,HDAC1,HDAC5,Hdac,HES1,Histone h3,Histone h4,IFITM2,Immunoglobulin,ITGA5,LIMK2,MAPK8,NCSTN,Nisch,NOTCH4,NRP1,PEG3,RBL2,SETDB1,SIRT2,SMN1/SMN2,SNAP23,SUV420H1,TBX3,TF,VAMP2,ZDHHC17	27	28	Cell Death and Survival, Cardiovascular System Development and Function, Organismal Development
8	ABL2,ACTA2,BCL2L11,CD81,CSNK2A2,DIAPH3,DVL2,DZIP1,F Actin,FLT3LG,GATA6,GNB2L1,hemoglobin,HIPK2,Iga,Igm,JAK2,Jnk,NIPAL3,PDGFB,PP2A,PPP2R5E,PRKCD,PTPRA,Ras homolog,RECK,REST,S1PR2,SH2B1,SP3,SYN1,Tgf beta,WASH1/WASH5P,WIPF1,YBX1	25	27	Cell Morphology, Nervous System Development and Function, Organ Morphology
9	26s Proteasome,Ap1,BACE1,Calcineurin protein(s),CD3,DLG1,FLII,FYB,GDA,GNAI3,GTF2I,HELLS,HIP1,IKK (complex),IRAK3,LTBR,MADCAM1,Nfat (family),NFKB1,NFkB (complex),NFKBIA,P4HB,PAWR,PELI2,Pka,Pkc(s),PRKCA,PRKCQ,SLC8A1,TCR,Tlr,TNFSF14,TRIM21,TXNIP,UBASH3B	20	24	Digestive System Development and Function, Lymphoid Tissue Structure and Development, Organ Morphology
10	BCL3,CCR1,EBI3,EIF2AK2,FERMT3,Gp49a/Lilrb4,HOXA3,Ifn,IFN alpha/beta,IFN type 1,IFNAR2,Ifnar,IgG2a,IL12 (family),IL12A,INPP1,Interferon alpha,IRF7,ITGA2B,MHC Class I (complex),MHC Class II (complex),N-cor,NFATC1,PPM1B,REEP3,RSU1,Serpina3g (includes others),SLA,STAT1,STAT2,STAT6,STAT5a/b,TRAF3,TREX1,USP18	20	24	Cellular Function and Maintenance, Infectious Disease, Hematological System Development and Function
11	ADRBK1,AFAP1L2,Akt,Arf1,BCR (complex),EPX,Fc gamma receptor,Fcer1,FER,GNAQ,GRB10,Gsk3,INPP5K,Integrin,KIT,Mapk,MTOR,NF1,p70 S6k,p85 (pik3r),Pdgfr,PI3K (complex),PIK3AP1,PRUNE,PTPRF,PXN,RABGEF1,Rap1,Ras,RASGRP3,SH3BP2,SIRPA,SPHK2,SYK,TSC2	17	22	Cell Death and Survival, Post-Translational Modification, Cellular Assembly and Organization
12	AGPS,ARAF,ARNT,ASAP1,ATP2C1,BCL2L11,CDK2,CREB1,CYP17A1,DEDD,ELK1,ERCC4,ESR2,FOS,Il3,KIF1B,KISS1R,LETMD1,LMNA,MACF1,MAPK6,MYH6,NCOA6,NFIL3,NOSIP,PKN1,PLEKHA5,POMC,RAF1,RBPJ,RXRA,SNN,THRA,TPP1,TTC28	13	19	Cell Cycle, Gene Expression, Reproductive System Development and Function
13	ALDH1A1,APBB3,ARHGAP10,ATP1B1,CCND2,CD36,CLASP1,DNM1,EGFR,EIF4EBP1,EIF5B,ENPP5,FGF10,FGFR1,GRAP2,HES1,IKZF1,LARP4B,LHFP,LIMK1,LPIN2,MYCL1,NFIX,PDPK1,PKD1,POMC,PPARD,PPARGC1A,PRKAG3,PRPF6,RGS3,SETD7,SFI1,SLC2A2,VWF	12	18	Nervous System Development and Function, Organ Morphology, Tissue Morphology
14	Abi2,ATP1B2,CAPN3,CDKN1A,CSRP2,DMD,LDB3,MAPK14,MEF2C,MYH1,MYH4,MYH7,MYOD1,MYOM1,PFKM,PPAP2B,PPP1R3C,SCHIP1,SGSH,SH3GLB1,SLC2A1,SORT1,SRF,ST3GAL6,TCAP,TNRC6B,XK	11	15	Cellular Function and Maintenance, Cellular Assembly and Organization, Embryonic Development
15	ABCG1,ADAM8,Aldose Reductase,ANKRD42,ATAT1,CCR4,CSF2,CSF2RB,DUSP4,E2F1,FCGR2A,FUNDC2,GM2A,IL-1R,IL1B,IL1RL1,IL36A,KCTD11,LRCH1,mir-26,MPHOSPH9,MSR1,NCAPD2,PDE4B,PITPNC1,RAB2B,RBBP4,RRM2,SELE,SENP5,SLC35A5,TATDN3,TOP2A,ZBTB26,ZFP36	10	16	Hematological System Development and Function, Tissue Morphology, Cellular Function and Maintenance
16	ALOX12,ARSB,BDNF,C5orf34,CAMK4,CCL2,CCL8,CCR4,CCR6,CD40LG,CDC42EP2,CTSA,Cxcl12,CXCR3,DPAGT1,DPP7,GAA,HEXA,IFNG,IL10RA,IL10RB,IL1R2,IL36A,KLF10,LGALS1,MAP3K1,MBP,PLP1,RGS10,SOD3,STX8,STXBP2,TAC1,TG,THBS1	9	15	Cellular Movement, Hematological System Development and Function, Tissue Morphology
17	ATP11A,BMP7,CLEC10A,DIS3,DNMT1,FOXJ3,FOXP1,GAS2L3,HDAC2,HOXC6,HOXD4,HOXD9,HOXD10,IL4,LRP12,miR-122-5p (miRNAs w/seed GGAGUGU),MTA1,MTA2,MYCBP2,NFATC1,NFATC3,NFATC2IP,NR2C2,NUMBL,ORAI1,PDE4DIP,PHC2,PKNOX1,PPIA,RFTN1,RNF128,SH3D19,SIN3B,TNFRSF21,ZBTB16	9	15	Organ Morphology, Skeletal and Muscular System Development and Function, Cancer
18	ABCD2,ACOT8,AQP8,BDH1,CPT2,CYP39A1,DDC,ELOVL3,ELOVL7,FDPS,GDI1,Gstt3,Hsd3b4 (includes others),JDP2,LPHN1,MED24,METTL1,NAT6,NEK6,NSDHL,Obp2a,OSBP,PFKFB3,PGD,POR,PPARG,RETSAT,RILPL1,RORA,SECISBP2L,SLC30A10,ST3GAL1,THRB,TLR4,VNN1	8	14	Lipid Metabolism, Small Molecule Biochemistry, Energy Production
19	ABCB11,ABCC3,ACOT7,Cd55/Daf2,CD8B,DHCR7,FKBP5,GCLC,GNA12,GSTP1,HM13,IL6,KEAP1,LGALS8,MAFG,MAFK,MGLL,NFE2L1,NFE2L2,NUCB2,PAFAH1B1,PAFAH1B3,PGAP1,PIM2,PSMB2,SERPIND1,SH2D3C,SLC10A1,SLC35A2,SLC39A14,SLC7A11,SYP,TRPC2,TXNRD1,UGT1A6	8	14	Lipid Metabolism, Small Molecule Biochemistry, Digestive System Development and Function
20	AICDA,AKT1S1,ARHGDIB,CCNL2,CD200R1,CLEC6A,CPB2,Cr3,CYTH3,DEPTOR,DLL4,Ear2 (includes others),FPR1,FRMD4B,GPR77,IL10,ITPR2,LYVE1,MKNK1,MTOR,Muc2,Muc5ac,MYD88,NLRC5,PLXNB2,RAC1,RAC3,SLC9A3R2,TARDBP,TBC1D1,TNF,Trbv13-1,UNC5B,XPA,ZFHX3	8	14	Cellular Function and Maintenance, Infectious Disease, Cell-To-Cell Signaling and Interaction
21	ACE,ADIPOR1,ADRB3,ANGPTL6,ANXA7,BCL2L2,BSCL2,CACNA1D,CEL,CMKLR1,CRABP2,GPAM,GPR39,Ins1,IP6K1,IRS4,LIPA,LIPE,MLH1,ODF2,PBRM1,PI3K (complex),PLIN2,PMEL,PTTG1,RAD23B,RARB,RBP4,TLK2,TSN,TSNAX,TWF2,UBE2B,UBE2D3,YBX2	8	14	Endocrine System Development and Function, Molecular Transport, Protein Synthesis
22	ACTN4,ALDH18A1,ATF3,BIRC2,BIRC3,CAST,CELF2,CLCA1,CTSK,CYB5R1,DUSP6,EIF2AK3,FOLR1,GBP2,Gbp2,GCH1,Ifi204 (includes others),IFNA1/IFNA13,IK,IKBKB,Integrin,IRG1,LCN2,LMNB1,MRPS6,MTHFR,PON2,S100A4,Saa3,SNW1,TBCE,TLN1,TLR3,TREML2,USP6NL	8	14	Antimicrobial Response, Inflammatory Response, Cell Death and Survival
23	AEBP2,APH1A,APLP2,AQP11,BAG1,CDK1,CDK2,EED,EGF,EGFR,EPM2A,FADD,GBA2,GCN1L1,GFAP,GPT,IMPACT,LTBP4,MAPT,MAX,MTF1,MYC,NAGLU,NCSTN,PSEN1,PSEN2,PSTPIP1,RELN,SERCA,SLC30A1,SLC38A2,Sp100,SRD5A3,SRPK2,USP8	8	14	Cellular Assembly and Organization, Cell Signaling, Hematological Disease
24	CAMK2G,CBFB,CCND1,CD151,CREBBP,CTSG,ELANE,EP300,FADS2,FLI1,FLNA,FOSB,GATA1,GFI1,glutathione peroxidase,GMFB,GP1BA,HJURP,IFITM1,MEF2C,MEF2D,MKL1,MKL2,PCBP4,RHOA,RUNX1,SCAP,SELP,SOD1,SREBF2,STAG1,TAF4,TCN2,TOB1,ZFPM1	8	14	Cell Morphology, Hematological System Development and Function, Hematopoiesis
25	ABCG1,ADRB3,AEBP1,ANXA5,APOA1,APOA2,APOE,BMP4,CD68,CNR1,CORO2A,CYR61,DNAJC7,EMR1,F3,HLA-DMA,IL1RN,KCTD10,LEPR,LMNB1,MGEA5,MGP,MYBBP1A,PARD3,PHLDA1,PIM3,PLAU,RCE1,S100A8,S100A9,SCARB1,SOCS2,TIAM1,WNT2,ZFR	7	13	Cardiovascular Disease, Lipid Metabolism, Molecular Transport
