# Supplementary material for: A Positive Regulatory Feedback Loop between EKLF/KLF1 and TAL1/SCL Sustaining the Erythropoiesis
Source: Int J Mol Sci. 2021 Jul 27;22(15):8024. doi: 10.3390/ijms22158024 (PMC8347936; doi:10.3390/ijms22158024)
Supplement: Supplementary file 1 [file ijms-22-08024-s001.zip › ijms-1297849-supplementary/Sup-Table1-6/Supplementary Table S4.xls]

## Sheet: up-regulated functions
Supplementary Table S4A. The list of molecular and cellular functions from up-regulated genes derived from Ingenuity IPA software.
© 2000-2013 Ingenuity Systems, Inc. All rights reserved.
Category	Functions Annotation	p-Value	Molecules	# Molecules
DNA Replication, Recombination, and Repair	unwinding of DNA	1.83E-05	MCM2,MCM4,MCM6,MCM7	4
Cellular Assembly and Organization	organization of nucleus	1.42E-04	CENPH,CENPV,ERCC1,GOLM1,Hmgn1,LMNA,RPA1	7
Cellular Function and Maintenance	organization of nucleus	1.42E-04	CENPH,CENPV,ERCC1,GOLM1,Hmgn1,LMNA,RPA1	7
DNA Replication, Recombination, and Repair	metabolism of DNA	2.11E-04	CRYAB,DUSP1,E2F1,E2F2,ENDOG,ERCC1,HNRNPA1,HRAS,LIG1,LMNA,MCM2,POLA1,PPIB,RECQL5,SERPINA1,TFAM	16
Cell Death and Survival	cytolysis of red blood cells	3.38E-04	Cd24a,EPB49,KCNN4,LCAT,PPP1R15A	5
Small Molecule Biochemistry	metabolism of polyamines	3.51E-04	ARG1,AZIN1,OAZ1,ODC1	4
Small Molecule Biochemistry	concentration of triacylglycerol	4.62E-04	ABHD5,ACOT11,ADIPOR1,APOC1,APOF,APOM,BHMT,CIDEB,DUSP1,E2F1,ERCC1,Gnas,HSD3B7,LCAT,LGALS12,LMNA,MARK2,NR1H4,PYCARD,SCP2,UCP3	21
Lipid Metabolism	concentration of triacylglycerol	4.62E-04	ABHD5,ACOT11,ADIPOR1,APOC1,APOF,APOM,BHMT,CIDEB,DUSP1,E2F1,ERCC1,Gnas,HSD3B7,LCAT,LGALS12,LMNA,MARK2,NR1H4,PYCARD,SCP2,UCP3	21
Molecular Transport	concentration of triacylglycerol	4.62E-04	ABHD5,ACOT11,ADIPOR1,APOC1,APOF,APOM,BHMT,CIDEB,DUSP1,E2F1,ERCC1,Gnas,HSD3B7,LCAT,LGALS12,LMNA,MARK2,NR1H4,PYCARD,SCP2,UCP3	21
Cell Cycle	ploidy of cells	8.74E-04	BIRC5,CDC20,CIB1,CKS1B,CRYAB,DOT1L,ERCC1,PIN1	8
Developmental Disorder	dysplasia of endocrine cells	1.14E-03	E2F1,E2F2	2
Endocrine System Disorders	dysplasia of endocrine cells	1.14E-03	E2F1,E2F2	2
DNA Replication, Recombination, and Repair	excision repair of pyrimidine dimer	1.14E-03	ERCC1,Hmgn1	2
Small Molecule Biochemistry	excision repair of pyrimidine dimer	1.14E-03	ERCC1,Hmgn1	2
Nucleic Acid Metabolism	excision repair of pyrimidine dimer	1.14E-03	ERCC1,Hmgn1	2
Cellular Assembly and Organization	function of mitochondria	1.18E-03	CRYAB,GPX1,HRAS,PNP,SLC25A19,UCP3	6
Cellular Function and Maintenance	function of mitochondria	1.18E-03	CRYAB,GPX1,HRAS,PNP,SLC25A19,UCP3	6
Cell Cycle	ploidy of fibroblast cell lines	1.21E-03	CDC20,CKS1B,PIN1	3
Connective Tissue Development and Function	ploidy of fibroblast cell lines	1.21E-03	CDC20,CKS1B,PIN1	3
DNA Replication, Recombination, and Repair	amplification of centrosome	1.30E-03	CDK4,NEK2,NUBP1,PIN1	4
Cellular Assembly and Organization	amplification of centrosome	1.30E-03	CDK4,NEK2,NUBP1,PIN1	4
Cell Cycle	mitosis of fibroblast cell lines	1.30E-03	CKAP2,CSNK2B,E2F1,E2F2	4
Connective Tissue Development and Function	mitosis of fibroblast cell lines	1.30E-03	CKAP2,CSNK2B,E2F1,E2F2	4
DNA Replication, Recombination, and Repair	organization of chromosomes	1.31E-03	CENPH,CENPV,ERCC1,Hmgn1,RPA1	5
Cellular Assembly and Organization	organization of chromosomes	1.31E-03	CENPH,CENPV,ERCC1,Hmgn1,RPA1	5
Cellular Function and Maintenance	organization of chromosomes	1.31E-03	CENPH,CENPV,ERCC1,Hmgn1,RPA1	5
Cell Cycle	organization of chromosomes	1.31E-03	CENPH,CENPV,ERCC1,Hmgn1,RPA1	5
Cell Cycle	ploidy	1.47E-03	BIRC5,CDC20,CIB1,CKS1B,CRYAB,DOT1L,ERCC1,PIN1,TAL1	9
Cell Cycle	interphase	1.98E-03	BIRC5,CDC20,CDCA5,CDK4,CHEK2,CKS1B,CSNK2B,E2F1,E2F2,ERCC1,Hmgn1,HRAS,LMNA,MCM7,RHOA,SPHK1,SUN1,TAF10,TAL1,VPRBP	20
Cardiovascular System Development and Function	morphology of red blood cells	2.25E-03	ADD1,CDK4,CIAPIN1,HBA1/HBA2,LIG1,NFE2,PPP1R15A,RAD54B,STEAP3	9
Cell Morphology	morphology of red blood cells	2.25E-03	ADD1,CDK4,CIAPIN1,HBA1/HBA2,LIG1,NFE2,PPP1R15A,RAD54B,STEAP3	9
Hematological System Development and Function	morphology of red blood cells	2.25E-03	ADD1,CDK4,CIAPIN1,HBA1/HBA2,LIG1,NFE2,PPP1R15A,RAD54B,STEAP3	9
Hematopoiesis	morphology of red blood cells	2.25E-03	ADD1,CDK4,CIAPIN1,HBA1/HBA2,LIG1,NFE2,PPP1R15A,RAD54B,STEAP3	9
Tissue Morphology	morphology of red blood cells	2.25E-03	ADD1,CDK4,CIAPIN1,HBA1/HBA2,LIG1,NFE2,PPP1R15A,RAD54B,STEAP3	9
DNA Replication, Recombination, and Repair	degradation of DNA	2.40E-03	CRYAB,DUSP1,ENDOG,HNRNPA1,HRAS,LMNA,PPIB,SERPINA1	8
Hematological System Development and Function	maturation of megakaryocytes	2.76E-03	HRAS,NFE2,TAL1	3
Hematopoiesis	maturation of megakaryocytes	2.76E-03	HRAS,NFE2,TAL1	3
Cellular Development	maturation of megakaryocytes	2.76E-03	HRAS,NFE2,TAL1	3
Carbohydrate Metabolism	quantity of carbohydrate	3.28E-03	ABHD5,ACOT11,ADIPOR1,APOC1,BHMT,C5,CDK4,E2F1,ERCC1,F7,FABP2,FAM132A,FGF1,Gnas,GPX1,HADH,LCAT,LGALS12,LMNA,NR1H4,PIP5K1C,PON1,PPP1R15A,SCP2,STEAP3,UCP3	26
Cell Cycle	arrest in cell cycle progression of hematopoietic cells	3.34E-03	BIRC5,E2F2	2
Skeletal and Muscular System Development and Function	density of trabecular bone	3.34E-03	LMNA,SUN1	2
Developmental Disorder	dysplasia of exocrine cells	3.34E-03	E2F1,E2F2	2
Small Molecule Biochemistry	metabolism of putrescine	3.34E-03	ARG1,ODC1	2
Cellular Assembly and Organization	quantity of chromosome components	3.34E-03	MCM4,SUN1	2
Small Molecule Biochemistry	quantity of spermidine	3.34E-03	OAZ1,ODC1	2
Molecular Transport	quantity of spermidine	3.34E-03	OAZ1,ODC1	2
Cell Morphology	size of acinar gland cells	3.34E-03	E2F1,E2F2	2
Tissue Morphology	volume of atherosclerotic lesion	3.34E-03	LCAT,PON1	2
Cardiovascular Disease	volume of atherosclerotic lesion	3.34E-03	LCAT,PON1	2
Organismal Injury and Abnormalities	volume of atherosclerotic lesion	3.34E-03	LCAT,PON1	2
Cancer	tumorigenesis of skin tumor	4.05E-03	BIRC5,HRAS,OAZ1,ODC1	4
Dermatological Diseases and Conditions	tumorigenesis of skin tumor	4.05E-03	BIRC5,HRAS,OAZ1,ODC1	4
Cell Death and Survival	apoptosis of connective tissue cells	4.35E-03	BIRC5,DUSP1,E2F1,E2F2,HRAS,MAP3K14,MCL1,PYCARD,RALBP1,RNASEL,SPHK1,STUB1,TFAM,TRADD,VPRBP	15
Hematological Disease	microcytosis	5.16E-03	EPB49,NFE2,PPP1R15A	3
Cancer	tumorigenesis of lung	5.16E-03	E2F1,HRAS,TFAM	3
Respiratory Disease	tumorigenesis of lung	5.16E-03	E2F1,HRAS,TFAM	3
Cell Death and Survival	cell death of thymocytes	5.73E-03	BIRC5,Cd24a,CHEK2,E2F1,Gnas,MCL1,MXD3,PNP,RNASEL,SPHK1,STUB1	11
Cell Death and Survival	cell death of lymphoid organ	6.36E-03	BIRC5,Cd24a,CHEK2,E2F1,Gnas,MCL1,MXD3,PNP,RNASEL,SPHK1,STEAP3,STUB1	12
Cell Cycle	aneuploidy of fibroblast cell lines	6.53E-03	CDC20,PIN1	2
Connective Tissue Development and Function	aneuploidy of fibroblast cell lines	6.53E-03	CDC20,PIN1	2
Cancer	development of glioma	6.53E-03	CDK4,HRAS	2
Cancer	formation of basal-cell carcinoma	6.53E-03	OAZ1,ODC1	2
Dermatological Diseases and Conditions	formation of basal-cell carcinoma	6.53E-03	OAZ1,ODC1	2
Hematological System Development and Function	formation of megakaryocytes	6.53E-03	BIRC5,NFE2	2
Hematopoiesis	formation of megakaryocytes	6.53E-03	BIRC5,NFE2	2
Cellular Growth and Proliferation	formation of megakaryocytes	6.53E-03	BIRC5,NFE2	2
Lymphoid Tissue Structure and Development	formation of megakaryocytes	6.53E-03	BIRC5,NFE2	2
Cancer	generation of tumor	6.53E-03	CDK4,PIN1	2
Inflammatory Response	inflammation of white adipose tissue	6.53E-03	ACOT11,ADIPOR1	2
Tissue Development	inflammation of white adipose tissue	6.53E-03	ACOT11,ADIPOR1	2
Cell Morphology	innervation of skeletal muscle	6.53E-03	CTF1,FBXO45	2
Skeletal and Muscular System Development and Function	innervation of skeletal muscle	6.53E-03	CTF1,FBXO45	2
Nervous System Development and Function	innervation of skeletal muscle	6.53E-03	CTF1,FBXO45	2
Organismal Development	longevity	6.53E-03	LMNA,SUN1	2
Tissue Morphology	quantity of acinar gland cells	6.53E-03	E2F1,E2F2	2
Cellular Assembly and Organization	separation of centrosome	6.53E-03	CDK4,RANBP1	2
Cell Cycle	separation of centrosome	6.53E-03	CDK4,RANBP1	2
Cell Cycle	interphase of fibroblast cell lines	6.67E-03	CKS1B,CSNK2B,E2F1,E2F2,HRAS,LMNA,RHOA,SPHK1,SUN1	9
Cell Cycle	cell cycle progression of muscle cell lines	6.71E-03	HRAS,LMNA,RHOA	3
Skeletal and Muscular System Development and Function	cell cycle progression of muscle cell lines	6.71E-03	HRAS,LMNA,RHOA	3
DNA Replication, Recombination, and Repair	excision repair of nucleotide	6.71E-03	DCLRE1B,ERCC1,Hmgn1	3
Small Molecule Biochemistry	excision repair of nucleotide	6.71E-03	DCLRE1B,ERCC1,Hmgn1	3
Nucleic Acid Metabolism	excision repair of nucleotide	6.71E-03	DCLRE1B,ERCC1,Hmgn1	3
Cell Cycle	senescence of cells	7.03E-03	BRF1,CDK4,CKS1B,ERCC1,HRAS,LIN9,mir-17,SPHK1,TRADD,UBC	10
Cancer	tumorigenesis of benign tumor	7.57E-03	AMH,BHMT,CDK4,E2F1,HINT1,Hmgn1,HRAS,NR1H4,ODC1	9
Small Molecule Biochemistry	accumulation of triacylglycerol	7.86E-03	APOC1,CIDEB,ERCC1,PASK,SCP2,TAF10	6
Lipid Metabolism	accumulation of triacylglycerol	7.86E-03	APOC1,CIDEB,ERCC1,PASK,SCP2,TAF10	6
Molecular Transport	accumulation of triacylglycerol	7.86E-03	APOC1,CIDEB,ERCC1,PASK,SCP2,TAF10	6
Cancer	quantity of papilloma	8.50E-03	HINT1,HRAS,ODC1	3
Cancer	skin carcinoma	8.50E-03	LIG1,OAZ1,ODC1	3
Dermatological Diseases and Conditions	skin carcinoma	8.50E-03	LIG1,OAZ1,ODC1	3
Hematological System Development and Function	quantity of reticulocytes	8.62E-03	ADD1,EPB49,HBA1/HBA2,LCAT,LIG1,STEAP3	6
Hematopoiesis	quantity of reticulocytes	8.62E-03	ADD1,EPB49,HBA1/HBA2,LCAT,LIG1,STEAP3	6
Tissue Morphology	quantity of reticulocytes	8.62E-03	ADD1,EPB49,HBA1/HBA2,LCAT,LIG1,STEAP3	6
Small Molecule Biochemistry	accumulation of lipid	8.77E-03	Acat2/Acat3,ACP5,APOC1,BHMT,C5,CIDEB,ERCC1,LCAT,LMNA,NR1H4,PASK,PON1,SCP2,TAF10	14
Lipid Metabolism	accumulation of lipid	8.77E-03	Acat2/Acat3,ACP5,APOC1,BHMT,C5,CIDEB,ERCC1,LCAT,LMNA,NR1H4,PASK,PON1,SCP2,TAF10	14
Molecular Transport	accumulation of lipid	8.77E-03	Acat2/Acat3,ACP5,APOC1,BHMT,C5,CIDEB,ERCC1,LCAT,LMNA,NR1H4,PASK,PON1,SCP2,TAF10	14
Small Molecule Biochemistry	metabolism of hydrogen peroxide	9.61E-03	C5,GPX1,mir-17,PRDX3,UCP3	5
Free Radical Scavenging	metabolism of hydrogen peroxide	9.61E-03	C5,GPX1,mir-17,PRDX3,UCP3	5
Cell Cycle	cell cycle progression	9.85E-03	ANKRD54,BIRC5,BRF1,C5,CDCA5,CDK4,CENPH,CHEK2,CKAP2,CKS1B,CRYAB,CSNK2B,DOT1L,E2F1,E2F2,ERCC1,FGF1,GPX1,HRAS,LIN9,LMNA,mir-17,NUBP1,PPM1G,RBM3,RHOA,SPHK1,TAL1,TRADD,TUBB,UBC	31
Small Molecule Biochemistry	concentration of lipid	9.94E-03	ABHD5,Acat2/Acat3,ACOT11,ADIPOR1,AMH,APOC1,APOF,APOM,BHMT,C5,CDK4,CIDEB,CTF1,DUSP1,E2F1,ERCC1,F7,FABP2,FAM132B,Gnas,GPX1,HADH,HSD3B7,LCAT,LGALS12,LMNA,MARK2,MBP,NR1H4,PDZK1,PEX5L,PIP5K1C,PON1,PTGES3,PYCARD,SCP2,SPHK1,UCP3	38
Lipid Metabolism	concentration of lipid	9.94E-03	ABHD5,Acat2/Acat3,ACOT11,ADIPOR1,AMH,APOC1,APOF,APOM,BHMT,C5,CDK4,CIDEB,CTF1,DUSP1,E2F1,ERCC1,F7,FABP2,FAM132B,Gnas,GPX1,HADH,HSD3B7,LCAT,LGALS12,LMNA,MARK2,MBP,NR1H4,PDZK1,PEX5L,PIP5K1C,PON1,PTGES3,PYCARD,SCP2,SPHK1,UCP3	38
Molecular Transport	concentration of lipid	9.94E-03	ABHD5,Acat2/Acat3,ACOT11,ADIPOR1,AMH,APOC1,APOF,APOM,BHMT,C5,CDK4,CIDEB,CTF1,DUSP1,E2F1,ERCC1,F7,FABP2,FAM132B,Gnas,GPX1,HADH,HSD3B7,LCAT,LGALS12,LMNA,MARK2,MBP,NR1H4,PDZK1,PEX5L,PIP5K1C,PON1,PTGES3,PYCARD,SCP2,SPHK1,UCP3	38
Cancer	adenocarcinoma	1.03E-02	Ccnb1/Gm5593,CDC20,CDC6,CKS1B,DNMT1,E2F1,HINT1,HRAS,LIG1,SPHK1,STX2,TK1	12
Cancer	lung adenocarcinoma	1.03E-02	Ccnb1/Gm5593,CDC20,CDC6,CKS1B,E2F1,LIG1,SPHK1,TK1	8
Respiratory Disease	lung adenocarcinoma	1.03E-02	Ccnb1/Gm5593,CDC20,CDC6,CKS1B,E2F1,LIG1,SPHK1,TK1	8
DNA Replication, Recombination, and Repair	formation of mitotic spindle	1.06E-02	BIRC5,NUBP1,TUBB	3
Cellular Assembly and Organization	formation of mitotic spindle	1.06E-02	BIRC5,NUBP1,TUBB	3
Cell Cycle	formation of mitotic spindle	1.06E-02	BIRC5,NUBP1,TUBB	3
Neurological Disease	communicating hydrocephalus	1.06E-02	ADD1,GFAP	2
Cell Morphology	deformability of red blood cells	1.06E-02	EPB49,KCNN4	2
Cellular Compromise	deformability of red blood cells	1.06E-02	EPB49,KCNN4	2
DNA Replication, Recombination, and Repair	formation of nucleosomes	1.06E-02	ASF1B,MCM2	2
Cellular Assembly and Organization	formation of nucleosomes	1.06E-02	ASF1B,MCM2	2
Developmental Disorder	hypoplasia of adenohypophysis	1.06E-02	CDK4,LIN9	2
Neurological Disease	hypoplasia of adenohypophysis	1.06E-02	CDK4,LIN9	2
Cellular Assembly and Organization	organization of mitotic spindle	1.06E-02	PCNT,RANBP1	2
Cellular Function and Maintenance	organization of mitotic spindle	1.06E-02	PCNT,RANBP1	2
Cell Death and Survival	cell death of connective tissue cells	1.10E-02	BIRC5,CDC20,CDK4,COMMD4,DNMT1,DUSP1,E2F1,E2F2,EIF3I,GPX1,HINT1,HRAS,HTRA2,ILK,MAP3K14,MCL1,OAZ1,PIN1,PYCARD,RALBP1,RHOA,RNASEL,SCP2,SPHK1,STUB1,SUN1,TFAM,TRADD,VPRBP	29
Connective Tissue Development and Function	size of adipocytes	1.10E-02	APOC1,BHMT,CIDEB,CTF1,DUSP1,FGF1,LGALS12,PYCARD	8
Cell Morphology	size of adipocytes	1.10E-02	APOC1,BHMT,CIDEB,CTF1,DUSP1,FGF1,LGALS12,PYCARD	8
Cancer	carcinoma in lung	1.15E-02	Ccnb1/Gm5593,CDC20,CDC6,CKS1B,E2F1,LIG1,mir-17,SPHK1,TK1	9
Respiratory Disease	carcinoma in lung	1.15E-02	Ccnb1/Gm5593,CDC20,CDC6,CKS1B,E2F1,LIG1,mir-17,SPHK1,TK1	9
Small Molecule Biochemistry	concentration of sterol	1.15E-02	Acat2/Acat3,ACOT11,APOC1,APOF,APOM,BHMT,CTF1,DUSP1,FABP2,Gnas,LCAT,MARK2,NR1H4,PDZK1,PEX5L,PON1,SCP2	17
Lipid Metabolism	concentration of sterol	1.15E-02	Acat2/Acat3,ACOT11,APOC1,APOF,APOM,BHMT,CTF1,DUSP1,FABP2,Gnas,LCAT,MARK2,NR1H4,PDZK1,PEX5L,PON1,SCP2	17
Molecular Transport	concentration of sterol	1.15E-02	Acat2/Acat3,ACOT11,APOC1,APOF,APOM,BHMT,CTF1,DUSP1,FABP2,Gnas,LCAT,MARK2,NR1H4,PDZK1,PEX5L,PON1,SCP2	17
Organ Morphology	mass of lymphoid organ	1.21E-02	ACP5,CIDEB,E2F1,E2F2,KCNN4,MARK2,NFE2,PNP,PPP1R15A,STEAP3	10
Cancer	tumorigenesis of malignant tumor	1.22E-02	AFF1,BHMT,BIRC5,BTG2,CDK4,DNMT1,E2F1,E2F2,HINT1,Hmgn1,HRAS,MCL1,NR1H4,OAZ1,ODC1,PDCD4,RECQL4,SPHK1,STX2	19
Free Radical Scavenging	metabolism of reactive oxygen species	1.25E-02	ACP5,APOC2,ARG1,C5,CRYAB,GPX1,HRAS,LCAT,mir-17,PRDX3,TRADD,TXN2,UCP3	13
Small Molecule Biochemistry	concentration of D-glucose	1.27E-02	ABHD5,ACOT11,ADIPOR1,APOC1,CDK4,E2F1,ERCC1,FAM132A,FGF1,Gnas,GPX1,HADH,LCAT,LMNA,NR1H4,PPP1R15A,STEAP3,UCP3	18
Molecular Transport	concentration of D-glucose	1.27E-02	ABHD5,ACOT11,ADIPOR1,APOC1,CDK4,E2F1,ERCC1,FAM132A,FGF1,Gnas,GPX1,HADH,LCAT,LMNA,NR1H4,PPP1R15A,STEAP3,UCP3	18
Carbohydrate Metabolism	concentration of D-glucose	1.27E-02	ABHD5,ACOT11,ADIPOR1,APOC1,CDK4,E2F1,ERCC1,FAM132A,FGF1,Gnas,GPX1,HADH,LCAT,LMNA,NR1H4,PPP1R15A,STEAP3,UCP3	18
Cell Cycle	polyploidization of cells	1.29E-02	BIRC5,ERCC1,TAL1	3
Small Molecule Biochemistry	concentration of fatty acid	1.29E-02	ABHD5,ACOT11,APOC1,CIDEB,CTF1,DUSP1,FAM132B,Gnas,GPX1,HADH,HSD3B7,NR1H4,PTGES3,SCP2,UCP3	15
Lipid Metabolism	concentration of fatty acid	1.29E-02	ABHD5,ACOT11,APOC1,CIDEB,CTF1,DUSP1,FAM132B,Gnas,GPX1,HADH,HSD3B7,NR1H4,PTGES3,SCP2,UCP3	15
Molecular Transport	concentration of fatty acid	1.29E-02	ABHD5,ACOT11,APOC1,CIDEB,CTF1,DUSP1,FAM132B,Gnas,GPX1,HADH,HSD3B7,NR1H4,PTGES3,SCP2,UCP3	15
Cardiovascular System Development and Function	dilation of left ventricle	1.31E-02	GPX1,LMNA,PRDX3,RHOA,SPEG	5
Organ Morphology	dilation of left ventricle	1.31E-02	GPX1,LMNA,PRDX3,RHOA,SPEG	5
Cellular Development	proliferation of leukemia cell lines	1.31E-02	ARG1,E2F1,mir-25,ODC1,SPHK1	5
Cellular Growth and Proliferation	proliferation of leukemia cell lines	1.31E-02	ARG1,E2F1,mir-25,ODC1,SPHK1	5
Cardiovascular System Development and Function	abnormal morphology of red blood cells	1.32E-02	ADD1,CDK4,CIAPIN1,HBA1/HBA2,PPP1R15A,RAD54B,STEAP3	7
Cell Morphology	abnormal morphology of red blood cells	1.32E-02	ADD1,CDK4,CIAPIN1,HBA1/HBA2,PPP1R15A,RAD54B,STEAP3	7
Hematological System Development and Function	abnormal morphology of red blood cells	1.32E-02	ADD1,CDK4,CIAPIN1,HBA1/HBA2,PPP1R15A,RAD54B,STEAP3	7
Hematopoiesis	abnormal morphology of red blood cells	1.32E-02	ADD1,CDK4,CIAPIN1,HBA1/HBA2,PPP1R15A,RAD54B,STEAP3	7
Tissue Morphology	abnormal morphology of red blood cells	1.32E-02	ADD1,CDK4,CIAPIN1,HBA1/HBA2,PPP1R15A,RAD54B,STEAP3	7
Protein Synthesis	quantity of hdl cholesterol in blood	1.32E-02	ACOT11,APOF,APOM,BHMT,LCAT,SCP2	6
Small Molecule Biochemistry	biosynthesis of nucleoside triphosphate	1.38E-02	MCL1,PNP,TFAM,UCP3	4
Nucleic Acid Metabolism	biosynthesis of nucleoside triphosphate	1.38E-02	MCL1,PNP,TFAM,UCP3	4
Small Molecule Biochemistry	homeostasis of cholesterol	1.43E-02	ALMS1,APOC1,APOF,Cd24a,HSD3B7,LCAT	6
Lipid Metabolism	homeostasis of cholesterol	1.43E-02	ALMS1,APOC1,APOF,Cd24a,HSD3B7,LCAT	6
Vitamin and Mineral Metabolism	homeostasis of cholesterol	1.43E-02	ALMS1,APOC1,APOF,Cd24a,HSD3B7,LCAT	6
Cell Cycle	interphase of connective tissue cells	1.44E-02	BIRC5,CHEK2,E2F1,Hmgn1,VPRBP	5
Small Molecule Biochemistry	concentration of cholesterol	1.45E-02	ACOT11,APOC1,APOF,APOM,BHMT,CTF1,DUSP1,FABP2,Gnas,LCAT,MARK2,NR1H4,PDZK1,PEX5L,PON1,SCP2	16
Lipid Metabolism	concentration of cholesterol	1.45E-02	ACOT11,APOC1,APOF,APOM,BHMT,CTF1,DUSP1,FABP2,Gnas,LCAT,MARK2,NR1H4,PDZK1,PEX5L,PON1,SCP2	16
Molecular Transport	concentration of cholesterol	1.45E-02	ACOT11,APOC1,APOF,APOM,BHMT,CTF1,DUSP1,FABP2,Gnas,LCAT,MARK2,NR1H4,PDZK1,PEX5L,PON1,SCP2	16
Cancer	Lung Cancer and Tumors	1.48E-02	Ccnb1/Gm5593,CDC20,CDC6,CKS1B,E2F1,HRAS,LIG1,mir-17,SPHK1,TFAM,TK1	11
Respiratory Disease	Lung Cancer and Tumors	1.48E-02	Ccnb1/Gm5593,CDC20,CDC6,CKS1B,E2F1,HRAS,LIG1,mir-17,SPHK1,TFAM,TK1	11
Protein Synthesis	quantity of protein lipid complex in blood	1.51E-02	ACOT11,APOF,APOM,BHMT,LCAT,PON1,SCP2	7
Cellular Function and Maintenance	differentiation of alpha-beta T lymphocytes	1.54E-02	PNP,RPL22,ZAP70	3
Hematological System Development and Function	differentiation of alpha-beta T lymphocytes	1.54E-02	PNP,RPL22,ZAP70	3
Hematopoiesis	differentiation of alpha-beta T lymphocytes	1.54E-02	PNP,RPL22,ZAP70	3
Cellular Development	differentiation of alpha-beta T lymphocytes	1.54E-02	PNP,RPL22,ZAP70	3
Lymphoid Tissue Structure and Development	differentiation of alpha-beta T lymphocytes	1.54E-02	PNP,RPL22,ZAP70	3
Cell-mediated Immune Response	differentiation of alpha-beta T lymphocytes	1.54E-02	PNP,RPL22,ZAP70	3
Hematological System Development and Function	proliferation of alpha-beta T lymphocytes	1.54E-02	Cd24a,TNFRSF14,ZAP70	3
Cellular Development	proliferation of alpha-beta T lymphocytes	1.54E-02	Cd24a,TNFRSF14,ZAP70	3
Cellular Growth and Proliferation	proliferation of alpha-beta T lymphocytes	1.54E-02	Cd24a,TNFRSF14,ZAP70	3
Cell Cycle	anaphase	1.56E-02	CDC20,MCM4	2
Cell Cycle	exit from interphase of fibroblast cell lines	1.56E-02	CSNK2B,E2F1	2
Cell Cycle	fission	1.56E-02	FIS1,STX2	2
Cancer	frequency of malignant tumor	1.56E-02	BTG2,TAL1	2
Cardiovascular Disease	interstitial fibrosis of left ventricle	1.56E-02	GPX1,PRDX3	2
Organismal Injury and Abnormalities	interstitial fibrosis of left ventricle	1.56E-02	GPX1,PRDX3	2
Cellular Development	proliferation of melanoma cells	1.56E-02	BIRC5,RCAN1	2
Cellular Growth and Proliferation	proliferation of melanoma cells	1.56E-02	BIRC5,RCAN1	2
Tumor Morphology	proliferation of melanoma cells	1.56E-02	BIRC5,RCAN1	2
Cell Morphology	swelling of axons	1.56E-02	CNP,KLC1	2
Cellular Compromise	swelling of axons	1.56E-02	CNP,KLC1	2
Inflammatory Disease	swelling of axons	1.56E-02	CNP,KLC1	2
Cancer	transformation of embryonic cell lines	1.56E-02	HRAS,ODC1	2
Embryonic Development	transformation of embryonic cell lines	1.56E-02	HRAS,ODC1	2
Hematological Disease	eosinophilia of lung	1.58E-02	ARG1,C5,HNRNPAB,MAP3K14,TUBB	5
Respiratory Disease	eosinophilia of lung	1.58E-02	ARG1,C5,HNRNPAB,MAP3K14,TUBB	5
Inflammatory Response	eosinophilia of lung	1.58E-02	ARG1,C5,HNRNPAB,MAP3K14,TUBB	5
Inflammatory Disease	eosinophilia of lung	1.58E-02	ARG1,C5,HNRNPAB,MAP3K14,TUBB	5
Immunological Disease	eosinophilia of lung	1.58E-02	ARG1,C5,HNRNPAB,MAP3K14,TUBB	5
Cellular Response to Therapeutics	sensitivity of cells	1.59E-02	CCS,CHEK2,ERCC1,GPX1,HINT1,Hmgn1,MXD3,PNP,RAD54B	9
Connective Tissue Development and Function	proliferation of fibroblast cell lines	1.65E-02	BRF1,BTG2,CDK4,CKS1B,CSNK2B,E2F1,E2F2,EBNA1BP2,EEF1D,EIF3I,FGF1,HINT1,HRAS,mir-17,mir-25,ODC1,RECQL4,RHOA,SPHK1,STUB1,UBE2C	21
Cellular Development	proliferation of fibroblast cell lines	1.65E-02	BRF1,BTG2,CDK4,CKS1B,CSNK2B,E2F1,E2F2,EBNA1BP2,EEF1D,EIF3I,FGF1,HINT1,HRAS,mir-17,mir-25,ODC1,RECQL4,RHOA,SPHK1,STUB1,UBE2C	21
Cellular Growth and Proliferation	proliferation of fibroblast cell lines	1.65E-02	BRF1,BTG2,CDK4,CKS1B,CSNK2B,E2F1,E2F2,EBNA1BP2,EEF1D,EIF3I,FGF1,HINT1,HRAS,mir-17,mir-25,ODC1,RECQL4,RHOA,SPHK1,STUB1,UBE2C	21
Cell Death and Survival	apoptosis of fibroblasts	1.68E-02	DUSP1,E2F1,E2F2,HRAS,MCL1,PYCARD,RALBP1,RNASEL,STUB1,TRADD,VPRBP	11
Hematological System Development and Function	maturation of hematopoietic progenitor cells	1.73E-02	CADM1,E2F2,HRAS,NFE2,TAL1	5
Hematopoiesis	maturation of hematopoietic progenitor cells	1.73E-02	CADM1,E2F2,HRAS,NFE2,TAL1	5
Cellular Development	maturation of hematopoietic progenitor cells	1.73E-02	CADM1,E2F2,HRAS,NFE2,TAL1	5
Cell Cycle	mitosis	1.77E-02	BIRC5,C5,CDCA5,CENPH,CKAP2,CSNK2B,E2F1,E2F2,FGF1,HRAS,NUBP1,SPHK1,TUBB	13
Free Radical Scavenging	synthesis of reactive oxygen species	1.78E-02	ACP5,APOC2,ARG1,C5,CRYAB,GPX1,HRAS,LCAT,mir-17,TRADD,TXN2,UCP3	12
Organismal Injury and Abnormalities	bleeding of genital organ	1.83E-02	AMH,E2F1,SPHK1	3
Reproductive System Disease	bleeding of genital organ	1.83E-02	AMH,E2F1,SPHK1	3
Cellular Development	differentiation of embryonic cancer cell lines	1.83E-02	HRAS,ODC1,SPHK1	3
Inflammatory Response	inflammation of connective tissue	1.83E-02	ACOT11,ADIPOR1,SPHK1	3
Tissue Development	inflammation of connective tissue	1.83E-02	ACOT11,ADIPOR1,SPHK1	3
Small Molecule Biochemistry	concentration of phosphatidic acid	1.93E-02	BHMT,C5,F7,PIP5K1C,PON1,SCP2	6
Lipid Metabolism	concentration of phosphatidic acid	1.93E-02	BHMT,C5,F7,PIP5K1C,PON1,SCP2	6
Molecular Transport	concentration of phosphatidic acid	1.93E-02	BHMT,C5,F7,PIP5K1C,PON1,SCP2	6
Carbohydrate Metabolism	concentration of phosphatidic acid	1.93E-02	BHMT,C5,F7,PIP5K1C,PON1,SCP2	6
Cell Cycle	entry into interphase	1.93E-02	CDC20,E2F1,E2F2,LMNA,RHOA,TAL1	6
Cell Death and Survival	apoptosis of splenocytes	1.96E-02	E2F1,RNASEL,STEAP3,STUB1	4
Small Molecule Biochemistry	concentration of cholesterol ester	1.96E-02	Acat2/Acat3,APOC1,LCAT,SCP2	4
Lipid Metabolism	concentration of cholesterol ester	1.96E-02	Acat2/Acat3,APOC1,LCAT,SCP2	4
Molecular Transport	concentration of cholesterol ester	1.96E-02	Acat2/Acat3,APOC1,LCAT,SCP2	4
Small Molecule Biochemistry	concentration of phosphatidylinositol	1.96E-02	C5,F7,PIP5K1C,SCP2	4
Lipid Metabolism	concentration of phosphatidylinositol	1.96E-02	C5,F7,PIP5K1C,SCP2	4
Molecular Transport	concentration of phosphatidylinositol	1.96E-02	C5,F7,PIP5K1C,SCP2	4
Carbohydrate Metabolism	concentration of phosphatidylinositol	1.96E-02	C5,F7,PIP5K1C,SCP2	4
Cancer	tumorigenesis of skin	1.96E-02	BIRC5,HRAS,KRT10,ODC1	4
Dermatological Diseases and Conditions	tumorigenesis of skin	1.96E-02	BIRC5,HRAS,KRT10,ODC1	4
Organ Morphology	mass of spleen	2.04E-02	ACP5,CIDEB,E2F2,KCNN4,MARK2,NFE2,PNP,PPP1R15A,STEAP3	9
Organismal Functions	locomotor activity	2.06E-02	B4GALT2,CDK4,HTRA2,PIP5K1C,TK1	5
Hematological System Development and Function	activation of naive T lymphocytes	2.13E-02	MBP,ZAP70	2
Inflammatory Response	activation of naive T lymphocytes	2.13E-02	MBP,ZAP70	2
Cell-To-Cell Signaling and Interaction	activation of naive T lymphocytes	2.13E-02	MBP,ZAP70	2
Immune Cell Trafficking	activation of naive T lymphocytes	2.13E-02	MBP,ZAP70	2
Hematological System Development and Function	adhesion of hematopoietic progenitor cells	2.13E-02	CIB1,RHOA	2
Hematopoiesis	adhesion of hematopoietic progenitor cells	2.13E-02	CIB1,RHOA	2
Tissue Development	adhesion of hematopoietic progenitor cells	2.13E-02	CIB1,RHOA	2
Cell-To-Cell Signaling and Interaction	adhesion of hematopoietic progenitor cells	2.13E-02	CIB1,RHOA	2
Cell Cycle	arrest in cell cycle progression of muscle cell lines	2.13E-02	HRAS,RHOA	2
Skeletal and Muscular System Development and Function	arrest in cell cycle progression of muscle cell lines	2.13E-02	HRAS,RHOA	2
Cell Signaling	dopamine receptor, adenylate cyclase activating pathway	2.13E-02	GNAL,Gnas	2
Cancer	liver adenoma	2.13E-02	BHMT,NR1H4	2
Gastrointestinal Disease	liver adenoma	2.13E-02	BHMT,NR1H4	2
Hepatic System Disease	liver adenoma	2.13E-02	BHMT,NR1H4	2
Small Molecule Biochemistry	metabolism of bile acid	2.13E-02	NR1H4,SLC27A5	2
Lipid Metabolism	metabolism of bile acid	2.13E-02	NR1H4,SLC27A5	2
Vitamin and Mineral Metabolism	metabolism of bile acid	2.13E-02	NR1H4,SLC27A5	2
Cellular Assembly and Organization	missegregation of chromosomes	2.13E-02	CENPH,PIN1	2
Cellular Assembly and Organization	proliferation of peroxisomes	2.13E-02	FIS1,SCP2	2
Small Molecule Biochemistry	quantity of fat	2.13E-02	GPX1,NR1H4	2
Lipid Metabolism	quantity of fat	2.13E-02	GPX1,NR1H4	2
Molecular Transport	quantity of fat	2.13E-02	GPX1,NR1H4	2
Cellular Assembly and Organization	formation of cytoplasmic aggregates	2.14E-02	GFAP,HRAS,RHOA	3
Cancer	tumorigenesis of primitive neuroectodermal tumor	2.14E-02	BTG2,E2F1,HRAS	3
Reproductive System Disease	tumorigenesis of primitive neuroectodermal tumor	2.14E-02	BTG2,E2F1,HRAS	3
DNA Replication, Recombination, and Repair	repair of DNA	2.25E-02	DCLRE1B,E2F1,ERCC1,Hmgn1,LIG1,PNP,RAD54B,RNF8,RPA1	9
Connective Tissue Development and Function	mass of adipose tissue	2.25E-02	APOC1,BHMT,DUSP1,E2F1,FABP2,Gnas,LGALS12,LMNA,MARK2,NR1H4,UCP3	11
Tissue Morphology	mass of adipose tissue	2.25E-02	APOC1,BHMT,DUSP1,E2F1,FABP2,Gnas,LGALS12,LMNA,MARK2,NR1H4,UCP3	11
Cell Death and Survival	cell death of hematopoietic progenitor cells	2.33E-02	BIRC5,Cd24a,CHEK2,E2F1,Gnas,LYL1,MCL1,MXD3,PNP,RNASEL,SPHK1,STUB1	12
Endocrine System Disorders	insulin resistance	2.37E-02	ADIPOR1,APOC1,CTF1,FAM132A,FGF1,Gnas,LGALS12,LMNA,NR1H4,PASK,PYCARD,SLC27A5,UCP3	13
Metabolic Disease	insulin resistance	2.37E-02	ADIPOR1,APOC1,CTF1,FAM132A,FGF1,Gnas,LGALS12,LMNA,NR1H4,PASK,PYCARD,SLC27A5,UCP3	13
DNA Replication, Recombination, and Repair	fragmentation of DNA	2.37E-02	CRYAB,DUSP1,ENDOG,HRAS,LMNA,SERPINA1	6
Cell Death and Survival	fragmentation of DNA	2.37E-02	CRYAB,DUSP1,ENDOG,HRAS,LMNA,SERPINA1	6
Cancer	tumorigenesis of adenoma	2.42E-02	AMH,BHMT,E2F1,HINT1,NR1H4	5
Cell Death and Survival	cell death of fibroblast cell lines	2.43E-02	CDC20,CDK4,COMMD4,DNMT1,E2F1,E2F2,EIF3I,HINT1,HRAS,HTRA2,ILK,MCL1,OAZ1,PIN1,RALBP1,RHOA,RNASEL,SCP2,SPHK1,SUN1,TRADD	21
Cardiovascular Disease	fibrosis of left ventricle	2.48E-02	GPX1,HEXIM1,PRDX3	3
Organismal Injury and Abnormalities	fibrosis of left ventricle	2.48E-02	GPX1,HEXIM1,PRDX3	3
Cancer	hemangioma	2.48E-02	E2F1,Hmgn1,LIG1	3
Cancer	hyperplasia of T lymphocytes	2.48E-02	MAP3K14,TIMD4,ZBTB32	3
Hematological Disease	hyperplasia of T lymphocytes	2.48E-02	MAP3K14,TIMD4,ZBTB32	3
Immunological Disease	hyperplasia of T lymphocytes	2.48E-02	MAP3K14,TIMD4,ZBTB32	3
Cancer	skin tumor	2.62E-02	BIRC5,CDK4,HRAS,OAZ1,ODC1	5
Dermatological Diseases and Conditions	skin tumor	2.62E-02	BIRC5,CDK4,HRAS,OAZ1,ODC1	5
Endocrine System Development and Function	insulin sensitivity index	2.67E-02	BHMT,FAM132A,MARK2,NR1H4	4
DNA Replication, Recombination, and Repair	DNA replication	2.70E-02	E2F1,E2F2,ERCC1,LIG1,MCM2,POLA1,RECQL5,TFAM	8
Inflammatory Response	IgG response	2.78E-02	NOD1,PYCARD	2
Cell Cycle	M phase of fibroblasts	2.78E-02	MCM4,PIN1	2
Connective Tissue Development and Function	M phase of fibroblasts	2.78E-02	MCM4,PIN1	2
Molecular Transport	accumulation of glycogen	2.78E-02	ERCC1,TAF10	2
Carbohydrate Metabolism	accumulation of glycogen	2.78E-02	ERCC1,TAF10	2
Small Molecule Biochemistry	catabolism of hydrogen peroxide	2.78E-02	GPX1,PRDX3	2
Free Radical Scavenging	catabolism of hydrogen peroxide	2.78E-02	GPX1,PRDX3	2
Cell Death and Survival	cell viability of embryonic stem cell lines	2.78E-02	CLNS1A,PRKD1	2
Embryonic Development	cell viability of embryonic stem cell lines	2.78E-02	CLNS1A,PRKD1	2
Cellular Function and Maintenance	development of double-negative T lymphocyte	2.78E-02	RPL22,TAL1	2
Hematological System Development and Function	development of double-negative T lymphocyte	2.78E-02	RPL22,TAL1	2
Hematopoiesis	development of double-negative T lymphocyte	2.78E-02	RPL22,TAL1	2
Cellular Development	development of double-negative T lymphocyte	2.78E-02	RPL22,TAL1	2
Lymphoid Tissue Structure and Development	development of double-negative T lymphocyte	2.78E-02	RPL22,TAL1	2
Organismal Development	development of double-negative T lymphocyte	2.78E-02	RPL22,TAL1	2
Tissue Development	development of double-negative T lymphocyte	2.78E-02	RPL22,TAL1	2
Cell-mediated Immune Response	development of double-negative T lymphocyte	2.78E-02	RPL22,TAL1	2
Embryonic Development	development of double-negative T lymphocyte	2.78E-02	RPL22,TAL1	2
Organ Development	development of double-negative T lymphocyte	2.78E-02	RPL22,TAL1	2
Organismal Injury and Abnormalities	edema of intestine	2.78E-02	GPX1,NLRP6	2
Gastrointestinal Disease	edema of intestine	2.78E-02	GPX1,NLRP6	2
Small Molecule Biochemistry	quantity of phosphatidylinositol 4,5-diphosphate	2.78E-02	F7,PIP5K1C	2
Lipid Metabolism	quantity of phosphatidylinositol 4,5-diphosphate	2.78E-02	F7,PIP5K1C	2
Molecular Transport	quantity of phosphatidylinositol 4,5-diphosphate	2.78E-02	F7,PIP5K1C	2
Carbohydrate Metabolism	quantity of phosphatidylinositol 4,5-diphosphate	2.78E-02	F7,PIP5K1C	2
Organismal Development	secretion of bile	2.78E-02	NR1H4,SCP2	2
Small Molecule Biochemistry	concentration of phospholipid	2.84E-02	BHMT,C5,F7,LCAT,NR1H4,PIP5K1C,PON1,SCP2	8
Lipid Metabolism	concentration of phospholipid	2.84E-02	BHMT,C5,F7,LCAT,NR1H4,PIP5K1C,PON1,SCP2	8
Molecular Transport	concentration of phospholipid	2.84E-02	BHMT,C5,F7,LCAT,NR1H4,PIP5K1C,PON1,SCP2	8
Cell Cycle	cell cycle progression of hematopoietic progenitor cells	2.85E-02	BIRC5,E2F2,TAL1	3
Small Molecule Biochemistry	uptake of fatty acid	2.85E-02	APOC1,FAM132B,SLC27A5	3
Lipid Metabolism	uptake of fatty acid	2.85E-02	APOC1,FAM132B,SLC27A5	3
Molecular Transport	uptake of fatty acid	2.85E-02	APOC1,FAM132B,SLC27A5	3
Cancer	Skin Cancer and Tumors	2.88E-02	BIRC5,HRAS,KRT10,LIG1,OAZ1,ODC1	6
Dermatological Diseases and Conditions	Skin Cancer and Tumors	2.88E-02	BIRC5,HRAS,KRT10,LIG1,OAZ1,ODC1	6
Cancer	carcinoma	3.02E-02	AFF1,BHMT,BIRC5,Ccnb1/Gm5593,CDC20,CDC6,CDK4,CKS1B,DNMT1,E2F1,HBA1/HBA2,HINT1,HRAS,LIG1,mir-17,NR1H4,OAZ1,ODC1,SPHK1,STX2,TK1	21
Free Radical Scavenging	production of superoxide	3.04E-02	ARG1,C5,HRAS,LCAT,TXN2	5
Metabolic Disease	glucose metabolism disorder	3.11E-02	ADIPOR1,APOC1,APOM,CDK4,CTF1,E2F1,E2F2,FABP2,FAM132A,FGF1,Gnas,GPD1,GPX1,HRAS,LGALS12,LIN9,LMNA,MARK2,NR1H4,PASK,PDCD4,PYCARD,SLC27A5,TFAM,UCP3	25
Cancer	tumorigenesis of carcinoma	3.21E-02	BHMT,BIRC5,CDK4,DNMT1,E2F1,HINT1,HRAS,NR1H4,OAZ1,ODC1,SPHK1,STX2	12
Cardiovascular Disease	interstitial fibrosis of heart	3.24E-02	GPX1,HRAS,PRDX3	3
Organismal Injury and Abnormalities	interstitial fibrosis of heart	3.24E-02	GPX1,HRAS,PRDX3	3
Small Molecule Biochemistry	metabolism of essential amino acids	3.24E-02	AFMID,BHMT,FTCD	3
Amino Acid Metabolism	metabolism of essential amino acids	3.24E-02	AFMID,BHMT,FTCD	3
Small Molecule Biochemistry	production of hydrogen peroxide	3.24E-02	C5,mir-17,UCP3	3
Free Radical Scavenging	production of hydrogen peroxide	3.24E-02	C5,mir-17,UCP3	3
DNA Replication, Recombination, and Repair	DNA damage	3.24E-02	CHEK2,E2F1,E2F2,ERCC1,RNASEH2C,RNF8,SUN1	7
Cell Death and Survival	cell death of tumor cell lines	3.29E-02	ARG1,ATP13A2,CAPN1,Cd24a,CRYAB,DUSP1,E2F1,HRAS,LGALS1,MAP4K1,ODC1,RHOA,SPHK1,STUB1,TRADD	15
Connective Tissue Development and Function	proliferation of fibroblasts	3.30E-02	CDK4,DUSP1,FBRS,FGF1,Hmgn1,HRAS,ILK,LIG1,LIN9,PTGES3,RBM3,RHOA,STARD10	13
Cellular Development	proliferation of fibroblasts	3.30E-02	CDK4,DUSP1,FBRS,FGF1,Hmgn1,HRAS,ILK,LIG1,LIN9,PTGES3,RBM3,RHOA,STARD10	13
Cellular Growth and Proliferation	proliferation of fibroblasts	3.30E-02	CDK4,DUSP1,FBRS,FGF1,Hmgn1,HRAS,ILK,LIG1,LIN9,PTGES3,RBM3,RHOA,STARD10	13
Developmental Disorder	Alexander disease	3.38E-02	GFAP	1
Neurological Disease	Alexander disease	3.38E-02	GFAP	1
Metabolic Disease	Alexander disease	3.38E-02	GFAP	1
Hereditary Disorder	Alexander disease	3.38E-02	GFAP	1
Tissue Morphology	abnormal morphology of cingulum	3.38E-02	MAP3K12	1
Nervous System Development and Function	abnormal morphology of cingulum	3.38E-02	MAP3K12	1
Tissue Morphology	abnormal morphology of dorsal telencephalic commissure	3.38E-02	MAPK8IP3	1
Nervous System Development and Function	abnormal morphology of dorsal telencephalic commissure	3.38E-02	MAPK8IP3	1
Nervous System Development and Function	abnormal morphology of nociceptor	3.38E-02	LGALS1	1
Organ Morphology	abnormal morphology of sublingual gland	3.38E-02	TK1	1
Gene Expression	accessibility of gene	3.38E-02	Hmgn1	1
Small Molecule Biochemistry	accumulation of dGTP	3.38E-02	PNP	1
Molecular Transport	accumulation of dGTP	3.38E-02	PNP	1
Nucleic Acid Metabolism	accumulation of dGTP	3.38E-02	PNP	1
Small Molecule Biochemistry	accumulation of glycine	3.38E-02	SLC6A9	1
Molecular Transport	accumulation of glycine	3.38E-02	SLC6A9	1
Amino Acid Metabolism	accumulation of glycine	3.38E-02	SLC6A9	1
Hematological System Development and Function	accumulation of megakaryocytes	3.38E-02	E2F1	1
Hematopoiesis	accumulation of megakaryocytes	3.38E-02	E2F1	1
Inflammatory Response	accumulation of megakaryocytes	3.38E-02	E2F1	1
Tissue Development	accumulation of megakaryocytes	3.38E-02	E2F1	1
Small Molecule Biochemistry	accumulation of spermidine	3.38E-02	ODC1	1
Small Molecule Biochemistry	accumulation of spermine	3.38E-02	ODC1	1
Molecular Transport	accumulation of spermine	3.38E-02	ODC1	1
Cellular Assembly and Organization	accumulation of transport vesicles	3.38E-02	KLC1	1
Organismal Development	accumulation of uterine fluid	3.38E-02	AMH	1
Hematological System Development and Function	activation of Th1 effector cells	3.38E-02	ZAP70	1
Inflammatory Response	activation of Th1 effector cells	3.38E-02	ZAP70	1
Cell-To-Cell Signaling and Interaction	activation of Th1 effector cells	3.38E-02	ZAP70	1
Immune Cell Trafficking	activation of Th1 effector cells	3.38E-02	ZAP70	1
Nervous System Development and Function	activation of brainstem	3.38E-02	SLC6A9	1
Tissue Development	activation of brown adipose tissue	3.38E-02	Gnas	1
Hematological System Development and Function	activation of effector memory cytotoxic T cells	3.38E-02	ZAP70	1
Inflammatory Response	activation of effector memory cytotoxic T cells	3.38E-02	ZAP70	1
Cell-To-Cell Signaling and Interaction	activation of effector memory cytotoxic T cells	3.38E-02	ZAP70	1
Immune Cell Trafficking	activation of effector memory cytotoxic T cells	3.38E-02	ZAP70	1
Nervous System Development and Function	adhesion of astrocytes	3.38E-02	CADM1	1
Tissue Development	adhesion of astrocytes	3.38E-02	CADM1	1
Cell-To-Cell Signaling and Interaction	adhesion of astrocytes	3.38E-02	CADM1	1
Hematological System Development and Function	adhesion of megakaryocytes	3.38E-02	CIB1	1
Hematopoiesis	adhesion of megakaryocytes	3.38E-02	CIB1	1
Tissue Development	adhesion of megakaryocytes	3.38E-02	CIB1	1
Cell-To-Cell Signaling and Interaction	adhesion of megakaryocytes	3.38E-02	CIB1	1
Hematological Disease	anemia of blood vessel	3.38E-02	DOT1L	1
Cell Death and Survival	apoptosis of T cell lymphoma cells	3.38E-02	E2F2	1
Tumor Morphology	apoptosis of T cell lymphoma cells	3.38E-02	E2F2	1
Cell Death and Survival	apoptosis of eye cell lines	3.38E-02	CRYAB	1
Cell Death and Survival	apoptosis of villus cells	3.38E-02	STUB1	1
Cellular Assembly and Organization	area of plasma membrane projections	3.38E-02	CNP	1
Cell Morphology	area of plasma membrane projections	3.38E-02	CNP	1
Cell Cycle	arrest in G1/S phase transition of epidermal cells	3.38E-02	CHEK2	1
Hair and Skin Development and Function	arrest in G1/S phase transition of epidermal cells	3.38E-02	CHEK2	1
Cell Cycle	arrest in G2 phase of embryonic stem cell lines	3.38E-02	CHEK2	1
Embryonic Development	arrest in G2 phase of embryonic stem cell lines	3.38E-02	CHEK2	1
Cell Cycle	arrest in cell cycle progression of erythroblasts	3.38E-02	E2F2	1
Hematological System Development and Function	arrest in differentiation of erythroid cells	3.38E-02	LYL1	1
Hematopoiesis	arrest in differentiation of erythroid cells	3.38E-02	LYL1	1
Cellular Development	arrest in differentiation of erythroid cells	3.38E-02	LYL1	1
Cellular Development	arrest in growth of embryonic stem cells	3.38E-02	CDC7	1
Cellular Growth and Proliferation	arrest in growth of embryonic stem cells	3.38E-02	CDC7	1
Embryonic Development	arrest in growth of embryonic stem cells	3.38E-02	CDC7	1
Hematological System Development and Function	arrest in maturation of megakaryocytes	3.38E-02	NFE2	1
Hematopoiesis	arrest in maturation of megakaryocytes	3.38E-02	NFE2	1
Cellular Development	arrest in maturation of megakaryocytes	3.38E-02	NFE2	1
Organismal Development	attachment of blastocyst	3.38E-02	MCL1	1
Embryonic Development	attachment of blastocyst	3.38E-02	MCL1	1
Tissue Development	attachment of spermatids	3.38E-02	CADM1	1
Cell-To-Cell Signaling and Interaction	attachment of spermatids	3.38E-02	CADM1	1
Tissue Development	attachment of spermatocytes	3.38E-02	CADM1	1
Cell-To-Cell Signaling and Interaction	attachment of spermatocytes	3.38E-02	CADM1	1
Cellular Function and Maintenance	autophagy of hepatoma cell lines	3.38E-02	SERPINA1	1
Cell Morphology	autophagy of hepatoma cell lines	3.38E-02	SERPINA1	1
Gene Expression	binding of HNF4 binding site	3.38E-02	NR1H4	1
Gene Expression	binding of Hnf1 binding site	3.38E-02	NR1H4	1
Gene Expression	binding of sp1/sp3 site	3.38E-02	HRAS	1
Small Molecule Biochemistry	biosynthesis of uric acid	3.38E-02	PNP	1
Nucleic Acid Metabolism	biosynthesis of uric acid	3.38E-02	PNP	1
Endocrine System Disorders	bleeding of testis	3.38E-02	AMH	1
Organismal Injury and Abnormalities	bleeding of testis	3.38E-02	AMH	1
Reproductive System Disease	bleeding of testis	3.38E-02	AMH	1
DNA Replication, Recombination, and Repair	bridging of chromosomes	3.38E-02	CDC20	1
Cellular Assembly and Organization	bridging of chromosomes	3.38E-02	CDC20	1
Cancer	bronchial hyperplasia	3.38E-02	HRAS	1
Respiratory Disease	bronchial hyperplasia	3.38E-02	HRAS	1
Small Molecule Biochemistry	catabolism of thymine	3.38E-02	DPYS	1
Nucleic Acid Metabolism	catabolism of thymine	3.38E-02	DPYS	1
Cell Cycle	cell cycle progression of yolk sac-derived cells	3.38E-02	DOT1L	1
Embryonic Development	cell cycle progression of yolk sac-derived cells	3.38E-02	DOT1L	1
Connective Tissue Development and Function	cell movement of osteoclast-like cells	3.38E-02	CAPN1	1
Skeletal and Muscular System Development and Function	cell movement of osteoclast-like cells	3.38E-02	CAPN1	1
Cellular Movement	cell movement of osteoclast-like cells	3.38E-02	CAPN1	1
Cell Morphology	cell spreading of prostate cancer cell lines	3.38E-02	HRAS	1
Cell Morphology	cellularity of B lymphocytes	3.38E-02	ARG1	1
Small Molecule Biochemistry	cleavage of 3-ketopristanoyl-coenzyme A	3.38E-02	SCP2	1
Lipid Metabolism	cleavage of 3-ketopristanoyl-coenzyme A	3.38E-02	SCP2	1
Nucleic Acid Metabolism	cleavage of 3-ketopristanoyl-coenzyme A	3.38E-02	SCP2	1
Cellular Growth and Proliferation	clonogenicity of leukemia cell lines	3.38E-02	SPHK1	1
Inflammatory Disease	collagen-induced arthritis of hindpaw	3.38E-02	PYCARD	1
Connective Tissue Disorders	collagen-induced arthritis of hindpaw	3.38E-02	PYCARD	1
Skeletal and Muscular Disorders	collagen-induced arthritis of hindpaw	3.38E-02	PYCARD	1
Organismal Injury and Abnormalities	contusion	3.38E-02	CAPN1	1
Small Molecule Biochemistry	conversion of lysophosphatidic acid	3.38E-02	ABHD5	1
Lipid Metabolism	conversion of lysophosphatidic acid	3.38E-02	ABHD5	1
Carbohydrate Metabolism	conversion of lysophosphatidic acid	3.38E-02	ABHD5	1
DNA Replication, Recombination, and Repair	cross-link repair of cells	3.38E-02	ERCC1	1
Cellular Function and Maintenance	cross-link repair of cells	3.38E-02	ERCC1	1
Cell Morphology	cross-link repair of cells	3.38E-02	ERCC1	1
Cell Death and Survival	cytolysis of suprabasal cells	3.38E-02	KRT10	1
RNA Damage and Repair	decay of mRNA	3.38E-02	BRF1	1
DNA Replication, Recombination, and Repair	degradation of plasmid DNA	3.38E-02	PPIB	1
DNA Replication, Recombination, and Repair	delay in duplication of centrosome	3.38E-02	PIN1	1
Cellular Assembly and Organization	delay in duplication of centrosome	3.38E-02	PIN1	1
Cellular Function and Maintenance	delay in duplication of centrosome	3.38E-02	PIN1	1
Cell Cycle	delay in duplication of centrosome	3.38E-02	PIN1	1
Cell Cycle	delay in initiation of anaphase of fibroblast cell lines	3.38E-02	CDC20	1
Cellular Development	delay in initiation of differentiation of limb bud cells	3.38E-02	Hmgn1	1
Embryonic Development	delay in initiation of differentiation of limb bud cells	3.38E-02	Hmgn1	1
Cell-To-Cell Signaling and Interaction	delay in initiation of negative selection of cells	3.38E-02	ZAP70	1
Cell Death and Survival	delay in recovery of fibroblasts	3.38E-02	PPP1R15A	1
Cancer	density of melanoma	3.38E-02	BIRC5	1
Small Molecule Biochemistry	depletion of L-arginine	3.38E-02	ARG1	1
Amino Acid Metabolism	depletion of L-arginine	3.38E-02	ARG1	1
Small Molecule Biochemistry	depletion of putrescine	3.38E-02	ODC1	1
Molecular Transport	depletion of putrescine	3.38E-02	ODC1	1
Cellular Function and Maintenance	depolarization of rod bipolar cells	3.38E-02	PCP2	1
Cell Morphology	depolarization of rod bipolar cells	3.38E-02	PCP2	1
Nervous System Development and Function	depolarization of rod bipolar cells	3.38E-02	PCP2	1
Cell-To-Cell Signaling and Interaction	depolarization of rod bipolar cells	3.38E-02	PCP2	1
Cellular Assembly and Organization	detachment of desmin filament	3.38E-02	LMNA	1
Cellular Development	development of oligodendrocyte precursor cells	3.38E-02	CSNK2B	1
Nervous System Development and Function	development of oligodendrocyte precursor cells	3.38E-02	CSNK2B	1
Cellular Development	differentiation of Leydig precursor cells	3.38E-02	AMH	1
Reproductive System Development and Function	differentiation of Leydig precursor cells	3.38E-02	AMH	1
Cellular Development	differentiation of POMC neurons	3.38E-02	TFAM	1
Nervous System Development and Function	differentiation of POMC neurons	3.38E-02	TFAM	1
Cellular Development	differentiation of breast carcinoma	3.38E-02	HRAS	1
Cancer	differentiation of breast carcinoma	3.38E-02	HRAS	1
Tumor Morphology	differentiation of breast carcinoma	3.38E-02	HRAS	1
Cellular Function and Maintenance	differentiation of invariant natural killer T cells	3.38E-02	MAP3K14	1
Hematological System Development and Function	differentiation of invariant natural killer T cells	3.38E-02	MAP3K14	1
Hematopoiesis	differentiation of invariant natural killer T cells	3.38E-02	MAP3K14	1
Cellular Development	differentiation of invariant natural killer T cells	3.38E-02	MAP3K14	1
Lymphoid Tissue Structure and Development	differentiation of invariant natural killer T cells	3.38E-02	MAP3K14	1
Cell-mediated Immune Response	differentiation of invariant natural killer T cells	3.38E-02	MAP3K14	1
Cellular Development	differentiation of teratoma	3.38E-02	DNMT1	1
Cancer	differentiation of teratoma	3.38E-02	DNMT1	1
Tumor Morphology	differentiation of teratoma	3.38E-02	DNMT1	1
Reproductive System Disease	differentiation of teratoma	3.38E-02	DNMT1	1
Cardiovascular System Development and Function	dilation of left atrium	3.38E-02	SPEG	1
Organ Morphology	dilation of left atrium	3.38E-02	SPEG	1
Cardiovascular System Development and Function	dilation of right atrium	3.38E-02	SPEG	1
Organ Morphology	dilation of right atrium	3.38E-02	SPEG	1
Nervous System Development and Function	discharge of cochlear nerve	3.38E-02	BSN	1
Cellular Compromise	dysfunction of B lymphocytes	3.38E-02	E2F1	1
Cardiovascular Disease	dysfunction of microvasculature	3.38E-02	C5	1
Small Molecule Biochemistry	efflux of glycerol	3.38E-02	ABHD5	1
Molecular Transport	efflux of glycerol	3.38E-02	ABHD5	1
Carbohydrate Metabolism	efflux of glycerol	3.38E-02	ABHD5	1
Small Molecule Biochemistry	elimination of cholesterol	3.38E-02	NR1H4	1
Lipid Metabolism	elimination of cholesterol	3.38E-02	NR1H4	1
Molecular Transport	elimination of cholesterol	3.38E-02	NR1H4	1
Cellular Assembly and Organization	engulfment of apoptotic bodies	3.38E-02	TIMD4	1
Cell Death and Survival	engulfment of apoptotic bodies	3.38E-02	TIMD4	1
Organ Morphology	enlargement of thyroid gland	3.38E-02	PTTG1IP	1
Cell Cycle	entry into G2/M phase	3.38E-02	LMNA	1
Cell Cycle	entry into S phase of spleen cell lines	3.38E-02	E2F1	1
Cell Cycle	entry into S phase of thymocytes	3.38E-02	E2F1	1
Cell Cycle	exit from G2 phase of fibroblast cell lines	3.38E-02	E2F1	1
Connective Tissue Development and Function	exit from G2 phase of fibroblast cell lines	3.38E-02	E2F1	1
Cell Cycle	exit from senescence of fibroblast cell lines	3.38E-02	CDK4	1
Connective Tissue Development and Function	exit from senescence of fibroblast cell lines	3.38E-02	CDK4	1
Cellular Development	exit from senescence of fibroblast cell lines	3.38E-02	CDK4	1
Cellular Development	expansion of primordial germ cells	3.38E-02	PIN1	1
Cellular Growth and Proliferation	expansion of primordial germ cells	3.38E-02	PIN1	1
Reproductive System Development and Function	expansion of primordial germ cells	3.38E-02	PIN1	1
Tissue Development	expansion of white adipose tissue	3.38E-02	FGF1	1
Organismal Injury and Abnormalities	failure of lung	3.38E-02	DUSP1	1
Respiratory Disease	failure of lung	3.38E-02	DUSP1	1
Organismal Injury and Abnormalities	fatigue of soleus muscle	3.38E-02	RCAN1	1
Skeletal and Muscular Disorders	fatigue of soleus muscle	3.38E-02	RCAN1	1
Cancer	fibrillary astrocytoma	3.38E-02	HRAS	1
Neurological Disease	fibrillary astrocytoma	3.38E-02	HRAS	1
Cellular Assembly and Organization	fission of peroxisomes	3.38E-02	FIS1	1
Cell Cycle	fission of peroxisomes	3.38E-02	FIS1	1
Skeletal and Muscular System Development and Function	force generation of cardiomyocytes	3.38E-02	TNNC1	1
Cellular Assembly and Organization	formation of F-actin coated vesicles	3.38E-02	PIP5K1C	1
Cellular Function and Maintenance	formation of F-actin coated vesicles	3.38E-02	PIP5K1C	1
Endocrine System Disorders	formation of androblastoma	3.38E-02	AMH	1
Cancer	formation of androblastoma	3.38E-02	AMH	1
Reproductive System Disease	formation of androblastoma	3.38E-02	AMH	1
Cellular Assembly and Organization	formation of cell-matrix contacts	3.38E-02	TNS1	1
Cell-To-Cell Signaling and Interaction	formation of cell-matrix contacts	3.38E-02	TNS1	1
Cancer	formation of large-cell follicular lymphoma	3.38E-02	MCL1	1
Hematological Disease	formation of large-cell follicular lymphoma	3.38E-02	MCL1	1
Immunological Disease	formation of large-cell follicular lymphoma	3.38E-02	MCL1	1
Drug Metabolism	formation of midazolam	3.38E-02	CYP3A5	1
DNA Replication, Recombination, and Repair	formation of nuclear envelope	3.38E-02	LMNA	1
Cellular Assembly and Organization	formation of nuclear envelope	3.38E-02	LMNA	1
Cellular Assembly and Organization	formation of ribbon synapse	3.38E-02	BSN	1
Cellular Function and Maintenance	formation of ribbon synapse	3.38E-02	BSN	1
Nervous System Development and Function	formation of ribbon synapse	3.38E-02	BSN	1
Tissue Development	formation of ribbon synapse	3.38E-02	BSN	1
Cell-To-Cell Signaling and Interaction	formation of ribbon synapse	3.38E-02	BSN	1
Cellular Assembly and Organization	formation of rod outer segments	3.38E-02	RHO	1
Cellular Development	formation of rod outer segments	3.38E-02	RHO	1
Organismal Development	formation of rod outer segments	3.38E-02	RHO	1
Tissue Development	formation of rod outer segments	3.38E-02	RHO	1
Embryonic Development	formation of rod outer segments	3.38E-02	RHO	1
Organ Development	formation of rod outer segments	3.38E-02	RHO	1
Visual System Development and Function	formation of rod outer segments	3.38E-02	RHO	1
Drug Metabolism	formation of triazolam	3.38E-02	CYP3A5	1
DNA Replication, Recombination, and Repair	fragmentation of heterochromatin DNA	3.38E-02	LMNA	1
Cell Death and Survival	fragmentation of heterochromatin DNA	3.38E-02	LMNA	1
Cellular Assembly and Organization	fragmentation of microtubules	3.38E-02	TUBB	1
Cellular Function and Maintenance	fragmentation of microtubules	3.38E-02	TUBB	1
Cellular Compromise	fragmentation of microtubules	3.38E-02	TUBB	1
Cellular Function and Maintenance	function of Th17 cells	3.38E-02	DUSP1	1
Hematological System Development and Function	function of Th17 cells	3.38E-02	DUSP1	1
Cellular Assembly and Organization	function of motor endplates	3.38E-02	CSNK2B	1
Cellular Function and Maintenance	function of motor endplates	3.38E-02	CSNK2B	1
Skeletal and Muscular System Development and Function	function of motor endplates	3.38E-02	CSNK2B	1
Nervous System Development and Function	function of motor endplates	3.38E-02	CSNK2B	1
Tissue Development	function of motor endplates	3.38E-02	CSNK2B	1
Cell-To-Cell Signaling and Interaction	function of motor endplates	3.38E-02	CSNK2B	1
Hematological System Development and Function	generation of mast cells	3.38E-02	TAL1	1
Cellular Growth and Proliferation	generation of mast cells	3.38E-02	TAL1	1
Tissue Development	generation of mast cells	3.38E-02	TAL1	1
Hematopoiesis	generation of megakaryocytes	3.38E-02	TAL1	1
Cellular Growth and Proliferation	generation of megakaryocytes	3.38E-02	TAL1	1
Tissue Development	generation of megakaryocytes	3.38E-02	TAL1	1
Small Molecule Biochemistry	generation of phosphatidylinositol-3-phosphate	3.38E-02	INPP5E	1
Lipid Metabolism	generation of phosphatidylinositol-3-phosphate	3.38E-02	INPP5E	1
Carbohydrate Metabolism	generation of phosphatidylinositol-3-phosphate	3.38E-02	INPP5E	1
Cancer	hilar cell tumor	3.38E-02	LIG1	1
Reproductive System Disease	hilar cell tumor	3.38E-02	LIG1	1
DNA Replication, Recombination, and Repair	homologous pairing of DNA	3.38E-02	PSMC3IP	1
Cell Cycle	homologous pairing of DNA	3.38E-02	PSMC3IP	1
Neurological Disease	hydrocephaly with hop gait	3.38E-02	NAPA	1
Small Molecule Biochemistry	hydroxylation of bile acid	3.38E-02	NR1H4	1
Lipid Metabolism	hydroxylation of bile acid	3.38E-02	NR1H4	1
Drug Metabolism	hydroxylation of midazolam	3.38E-02	CYP3A5	1
Drug Metabolism	hydroxylation of triazolam	3.38E-02	CYP3A5	1
Organismal Injury and Abnormalities	hyperkeratosis of epithelial tissue	3.38E-02	NR1H4	1
Dermatological Diseases and Conditions	hyperkeratosis of epithelial tissue	3.38E-02	NR1H4	1
Developmental Disorder	hyperplasia of ectoderm	3.38E-02	MAPK8IP3	1
Cancer	hyperplasia of ectoderm	3.38E-02	MAPK8IP3	1
Embryonic Development	hyperplasia of ectoderm	3.38E-02	MAPK8IP3	1
Cancer	hyperplasia of mammary acinus	3.38E-02	ILK	1
Reproductive System Disease	hyperplasia of mammary acinus	3.38E-02	ILK	1
Cancer	hyperplasia of stratum spinosum	3.38E-02	ABHD5	1
Dermatological Diseases and Conditions	hyperplasia of stratum spinosum	3.38E-02	ABHD5	1
Hematological Disease	hypersplenism	3.38E-02	PPP1R15A	1
Immunological Disease	hypersplenism	3.38E-02	PPP1R15A	1
Developmental Disorder	hypertrophy of basal cells	3.38E-02	CDK4	1
Hematological Disease	hypolipidemia	3.38E-02	SCP2	1
Metabolic Disease	hypolipidemia	3.38E-02	SCP2	1
Developmental Disorder	hypoplasia of epidermis	3.38E-02	KRT10	1
Dermatological Diseases and Conditions	hypoplasia of epidermis	3.38E-02	KRT10	1
Developmental Disorder	ichthyosis	3.38E-02	HOXC13	1
Organismal Injury and Abnormalities	ichthyosis	3.38E-02	HOXC13	1
Dermatological Diseases and Conditions	ichthyosis	3.38E-02	HOXC13	1
Hereditary Disorder	ichthyosis	3.38E-02	HOXC13	1
Cellular Development	immortalization of bone marrow cell lines	3.38E-02	MCL1	1
Cellular Development	immortalization of hematopoietic cell lines	3.38E-02	MCL1	1
Small Molecule Biochemistry	import of phytanoyl-coenzyme A	3.38E-02	SCP2	1
Lipid Metabolism	import of phytanoyl-coenzyme A	3.38E-02	SCP2	1
Molecular Transport	import of phytanoyl-coenzyme A	3.38E-02	SCP2	1
Nucleic Acid Metabolism	import of phytanoyl-coenzyme A	3.38E-02	SCP2	1
Vitamin and Mineral Metabolism	import of phytanoyl-coenzyme A	3.38E-02	SCP2	1
Nervous System Development and Function	inactivation of synapse	3.38E-02	BSN	1
Cell-To-Cell Signaling and Interaction	inactivation of synapse	3.38E-02	BSN	1
Cancer	incidence of secondary tumor	3.38E-02	Hmgn1	1
Small Molecule Biochemistry	incorporation of cholesterol	3.38E-02	SCP2	1
Lipid Metabolism	incorporation of cholesterol	3.38E-02	SCP2	1
Hematological System Development and Function	induction of Th1 cells	3.38E-02	MBP	1
Cellular Growth and Proliferation	induction of Th1 cells	3.38E-02	MBP	1
Cell-To-Cell Signaling and Interaction	induction of Th1 cells	3.38E-02	MBP	1
Gastrointestinal Disease	infection by Helicobacter pylori	3.38E-02	NOD1	1
Infectious Disease	infection by Helicobacter pylori	3.38E-02	NOD1	1
Hematological Disease	infection by Zaire ebolavirus	3.38E-02	HRAS	1
Infectious Disease	infection by Zaire ebolavirus	3.38E-02	HRAS	1
Inflammatory Response	inflammation of gall bladder	3.38E-02	NR1H4	1
Inflammatory Response	inflammatory response of adipose tissue	3.38E-02	FGF1	1
Tissue Development	inflammatory response of adipose tissue	3.38E-02	FGF1	1
Cell Cycle	initiation of mitosis of fibroblast cell lines	3.38E-02	CSNK2B	1
Connective Tissue Development and Function	initiation of mitosis of fibroblast cell lines	3.38E-02	CSNK2B	1
Organismal Injury and Abnormalities	injury of colonic mucosa	3.38E-02	STX2	1
Gastrointestinal Disease	injury of colonic mucosa	3.38E-02	STX2	1
Organismal Injury and Abnormalities	injury of skin	3.38E-02	MAP3K14	1
Dermatological Diseases and Conditions	injury of skin	3.38E-02	MAP3K14	1
Endocrine System Development and Function	insulin sensitivity of muscle	3.38E-02	Gnas	1
Cellular Assembly and Organization	integrity of adherens junctions	3.38E-02	PIP5K1C	1
Cell Morphology	integrity of adherens junctions	3.38E-02	PIP5K1C	1
Cardiovascular System Development and Function	intimal hyperplasia of left common carotid artery	3.38E-02	PPIA	1
Cardiovascular Disease	intimal hyperplasia of left common carotid artery	3.38E-02	PPIA	1
Cancer	intimal hyperplasia of left common carotid artery	3.38E-02	PPIA	1
Embryonic Development	invasion of embryonic cell lines	3.38E-02	ODC1	1
Cellular Movement	invasion of embryonic cell lines	3.38E-02	ODC1	1
Cardiovascular Disease	ischemic stroke	3.38E-02	RHOA	1
Neurological Disease	ischemic stroke	3.38E-02	RHOA	1
Cancer	keratoacanthoma	3.38E-02	HRAS	1
Dermatological Diseases and Conditions	keratoacanthoma	3.38E-02	HRAS	1
Cardiovascular System Development and Function	lack of blood platelets	3.38E-02	NFE2	1
Cell Morphology	lack of blood platelets	3.38E-02	NFE2	1
Hematological System Development and Function	lack of blood platelets	3.38E-02	NFE2	1
Tissue Morphology	lack of blood platelets	3.38E-02	NFE2	1
Inflammatory Response	lack of blood platelets	3.38E-02	NFE2	1
Cell Morphology	length of axons	3.38E-02	RHOA	1
Nervous System Development and Function	length of axons	3.38E-02	RHOA	1
Cellular Development	lifespan of blood platelets	3.38E-02	RHOA	1
Visual System Development and Function	light sensitivity of retinal rods	3.38E-02	RHO	1
Developmental Disorder	lordokyphosis	3.38E-02	LMNA	1
Skeletal and Muscular Disorders	lordokyphosis	3.38E-02	LMNA	1
Cell Death and Survival	loss of neural stem cells	3.38E-02	GFAP	1
Tissue Morphology	mass of inguinal tissue	3.38E-02	NR1H4	1
Cellular Development	maturation of dendritic cell lines	3.38E-02	E2F1	1
Hematological System Development and Function	maturation of peripheral T lymphocyte	3.38E-02	BIRC5	1
Hematopoiesis	maturation of peripheral T lymphocyte	3.38E-02	BIRC5	1
Cellular Development	maturation of peripheral T lymphocyte	3.38E-02	BIRC5	1
Hematological System Development and Function	maturation of promegakaryocytes	3.38E-02	TAL1	1
Hematopoiesis	maturation of promegakaryocytes	3.38E-02	TAL1	1
Cellular Development	maturation of promegakaryocytes	3.38E-02	TAL1	1
Hematological System Development and Function	maturation of single positive thymocytes	3.38E-02	CADM1	1
Hematopoiesis	maturation of single positive thymocytes	3.38E-02	CADM1	1
Cellular Development	maturation of single positive thymocytes	3.38E-02	CADM1	1
Connective Tissue Development and Function	mechanotransduction of fibroblast cell lines	3.38E-02	LMNA	1
Nervous System Development and Function	mechanotransduction of fibroblast cell lines	3.38E-02	LMNA	1
Small Molecule Biochemistry	metabolism of carotenoid	3.38E-02	BCO2	1
Lipid Metabolism	metabolism of carotenoid	3.38E-02	BCO2	1
Vitamin and Mineral Metabolism	metabolism of carotenoid	3.38E-02	BCO2	1
Small Molecule Biochemistry	metabolism of fructosamine	3.38E-02	FN3K	1
Carbohydrate Metabolism	metabolism of fructosamine	3.38E-02	FN3K	1
Skeletal and Muscular System Development and Function	metabolism of soleus muscle	3.38E-02	PASK	1
Cancer	metastasis of T-cell hybrid cells	3.38E-02	ZAP70	1
Cellular Growth and Proliferation	metastasis of T-cell hybrid cells	3.38E-02	ZAP70	1
Organismal Development	morphogenesis of lactiferous duct	3.38E-02	HEXIM1	1
Tissue Development	morphogenesis of lactiferous duct	3.38E-02	HEXIM1	1
Organ Morphology	morphogenesis of lactiferous duct	3.38E-02	HEXIM1	1
Embryonic Development	morphogenesis of lactiferous duct	3.38E-02	HEXIM1	1
Organ Development	morphogenesis of lactiferous duct	3.38E-02	HEXIM1	1
Reproductive System Development and Function	morphogenesis of lactiferous duct	3.38E-02	HEXIM1	1
Nervous System Development and Function	morphogenesis of telencephalon	3.38E-02	MAPK8IP3	1
Organismal Development	morphogenesis of telencephalon	3.38E-02	MAPK8IP3	1
Tissue Development	morphogenesis of telencephalon	3.38E-02	MAPK8IP3	1
Embryonic Development	morphogenesis of telencephalon	3.38E-02	MAPK8IP3	1
Organ Development	morphogenesis of telencephalon	3.38E-02	MAPK8IP3	1
Cellular Assembly and Organization	morphology of actin stress fibers	3.38E-02	EPB49	1
Cell Morphology	morphology of actin stress fibers	3.38E-02	EPB49	1
Cardiovascular Disease	muscular dystrophy of cardiac muscle	3.38E-02	LMNA	1
Hereditary Disorder	muscular dystrophy of cardiac muscle	3.38E-02	LMNA	1
Skeletal and Muscular Disorders	muscular dystrophy of cardiac muscle	3.38E-02	LMNA	1
Reproductive System Disease	oligoasthenoteratozoospermia	3.38E-02	CADM1	1
Connective Tissue Development and Function	oncogenic potential of fibroblast cell lines	3.38E-02	EEF1D	1
Tumor Morphology	oncogenic potential of fibroblast cell lines	3.38E-02	EEF1D	1
Cancer	onset of tumorigenesis of skin	3.38E-02	BIRC5	1
Dermatological Diseases and Conditions	onset of tumorigenesis of skin	3.38E-02	BIRC5	1
Tissue Development	organization of exocrine region of pancreas	3.38E-02	BHLHA15	1
Organ Morphology	organization of exocrine region of pancreas	3.38E-02	BHLHA15	1
DNA Replication, Recombination, and Repair	organization of kinetochores	3.38E-02	CENPH	1
Cellular Assembly and Organization	organization of kinetochores	3.38E-02	CENPH	1
Cellular Function and Maintenance	organization of kinetochores	3.38E-02	CENPH	1
Cell Cycle	organization of kinetochores	3.38E-02	CENPH	1
Small Molecule Biochemistry	oxidation of L-glutamine	3.38E-02	HADH	1
Amino Acid Metabolism	oxidation of L-glutamine	3.38E-02	HADH	1
Energy Production	oxidation of L-glutamine	3.38E-02	HADH	1
Post-Translational Modification	oxidation of L-glutamine	3.38E-02	HADH	1
Embryonic Development	polarization of epiblast	3.38E-02	ILK	1
Cell Cycle	polyploidization of promegakaryocytes	3.38E-02	TAL1	1
Inflammatory Response	polyploidization of promegakaryocytes	3.38E-02	TAL1	1
Cell Cycle	polyploidy of cardiomyocytes	3.38E-02	BIRC5	1
Small Molecule Biochemistry	precipitation of cholesterol	3.38E-02	NR1H4	1
Lipid Metabolism	precipitation of cholesterol	3.38E-02	NR1H4	1
Cellular Function and Maintenance	production of colony forming unit-megakaryocytes	3.38E-02	CIB1	1
Hematological System Development and Function	production of colony forming unit-megakaryocytes	3.38E-02	CIB1	1
Hematopoiesis	production of colony forming unit-megakaryocytes	3.38E-02	CIB1	1
Cellular Growth and Proliferation	production of colony forming unit-megakaryocytes	3.38E-02	CIB1	1
Small Molecule Biochemistry	production of putrescine	3.38E-02	ARG1	1
Inflammatory Response	proinflammatory response of macrophage cancer cell lines	3.38E-02	MCL1	1
Cell-To-Cell Signaling and Interaction	proinflammatory response of macrophage cancer cell lines	3.38E-02	MCL1	1
Cardiovascular System Development and Function	proliferation of bile ductule	3.38E-02	NR1H4	1
Digestive System Development and Function	proliferation of bile ductule	3.38E-02	NR1H4	1
Hematological System Development and Function	proliferation of bone-marrow-derived monocyte/macrophage precursor cells	3.38E-02	TAL1	1
Cellular Development	proliferation of bone-marrow-derived monocyte/macrophage precursor cells	3.38E-02	TAL1	1
Cellular Growth and Proliferation	proliferation of bone-marrow-derived monocyte/macrophage precursor cells	3.38E-02	TAL1	1
Inflammatory Response	proliferation of bone-marrow-derived monocyte/macrophage precursor cells	3.38E-02	TAL1	1
Hematological System Development and Function	proliferation of promegakaryocytes	3.38E-02	TAL1	1
Hematopoiesis	proliferation of promegakaryocytes	3.38E-02	TAL1	1
Cellular Development	proliferation of promegakaryocytes	3.38E-02	TAL1	1
Cellular Growth and Proliferation	proliferation of promegakaryocytes	3.38E-02	TAL1	1
Inflammatory Response	proliferation of promegakaryocytes	3.38E-02	TAL1	1
Lymphoid Tissue Structure and Development	proliferation of promegakaryocytes	3.38E-02	TAL1	1
Small Molecule Biochemistry	quantity of L-histidine	3.38E-02	ARG1	1
Molecular Transport	quantity of L-histidine	3.38E-02	ARG1	1
Amino Acid Metabolism	quantity of L-histidine	3.38E-02	ARG1	1
Small Molecule Biochemistry	quantity of L-ornithine	3.38E-02	ARG1	1
Molecular Transport	quantity of L-ornithine	3.38E-02	ARG1	1
Amino Acid Metabolism	quantity of L-ornithine	3.38E-02	ARG1	1
Small Molecule Biochemistry	quantity of L-proline	3.38E-02	ARG1	1
Molecular Transport	quantity of L-proline	3.38E-02	ARG1	1
Amino Acid Metabolism	quantity of L-proline	3.38E-02	ARG1	1
Hematological System Development and Function	quantity of alpha-beta thymocytes	3.38E-02	CARM1	1
Hematopoiesis	quantity of alpha-beta thymocytes	3.38E-02	CARM1	1
Tissue Morphology	quantity of alpha-beta thymocytes	3.38E-02	CARM1	1
Cancer	quantity of brain tumor	3.38E-02	CDK4	1
Cellular Assembly and Organization	quantity of replication fork	3.38E-02	MCM4	1
Cellular Assembly and Organization	quantity of ribbon synapse	3.38E-02	BSN	1
Nervous System Development and Function	quantity of ribbon synapse	3.38E-02	BSN	1
Tissue Development	quantity of ribbon synapse	3.38E-02	BSN	1
Cell-To-Cell Signaling and Interaction	quantity of ribbon synapse	3.38E-02	BSN	1
Tissue Morphology	quantity of superior cervical ganglion neurons	3.38E-02	DUSP1	1
Nervous System Development and Function	quantity of superior cervical ganglion neurons	3.38E-02	DUSP1	1
Cardiovascular System Development and Function	re-endothelialization of carotid artery	3.38E-02	PDZK1	1
Organismal Development	re-endothelialization of carotid artery	3.38E-02	PDZK1	1
Small Molecule Biochemistry	redistribution of phosphatidylinositol	3.38E-02	SCP2	1
Lipid Metabolism	redistribution of phosphatidylinositol	3.38E-02	SCP2	1
Molecular Transport	redistribution of phosphatidylinositol	3.38E-02	SCP2	1
Carbohydrate Metabolism	redistribution of phosphatidylinositol	3.38E-02	SCP2	1
Small Molecule Biochemistry	reduction of hydrogen peroxide	3.38E-02	PRDX3	1
Free Radical Scavenging	reduction of hydrogen peroxide	3.38E-02	PRDX3	1
Cardiovascular System Development and Function	remodeling of vitelline artery	3.38E-02	TAL1	1
Tissue Morphology	remodeling of vitelline artery	3.38E-02	TAL1	1
Embryonic Development	remodeling of vitelline artery	3.38E-02	TAL1	1
Cellular Assembly and Organization	removal of DNA lesion	3.38E-02	Hmgn1	1
Infectious Disease	replication of alphavirus	3.38E-02	PPP1R15A	1
Cell Death and Survival	repopulation of erythroid cells	3.38E-02	LYL1	1
Hematological System Development and Function	repopulation of erythroid cells	3.38E-02	LYL1	1
Hematopoiesis	repopulation of erythroid cells	3.38E-02	LYL1	1
Respiratory Disease	respiratory distress	3.38E-02	FBXO45	1
Cellular Function and Maintenance	self-renewal of leukemia stem cells	3.38E-02	DNMT1	1
Cell Death and Survival	self-renewal of leukemia stem cells	3.38E-02	DNMT1	1
Cellular Development	self-renewal of leukemia stem cells	3.38E-02	DNMT1	1
Neurological Disease	sensory deficit	3.38E-02	TFAM	1
Organ Morphology	size of parotid gland	3.38E-02	KCNN4	1
Cancer	skin appendage carcinoma	3.38E-02	LIG1	1
Dermatological Diseases and Conditions	skin appendage carcinoma	3.38E-02	LIG1	1
Neurological Disease	slow Wallerian degeneration	3.38E-02	MAP3K12	1
Hereditary Disorder	slow Wallerian degeneration	3.38E-02	MAP3K12	1
Cell Morphology	swelling of hepatocytes	3.38E-02	ARG1	1
Cellular Compromise	swelling of hepatocytes	3.38E-02	ARG1	1
Inflammatory Disease	swelling of hepatocytes	3.38E-02	ARG1	1
Nervous System Development and Function	synaptic transmission of semitendinosus muscle	3.38E-02	Cd24a	1
Cell-To-Cell Signaling and Interaction	synaptic transmission of semitendinosus muscle	3.38E-02	Cd24a	1
Small Molecule Biochemistry	synthesis of GTP	3.38E-02	PNP	1
Nucleic Acid Metabolism	synthesis of GTP	3.38E-02	PNP	1
Cell Signaling	synthesis of GTP	3.38E-02	PNP	1
Small Molecule Biochemistry	synthesis of L-ornithine	3.38E-02	ARG1	1
Amino Acid Metabolism	synthesis of L-ornithine	3.38E-02	ARG1	1
Small Molecule Biochemistry	synthesis of phosphate	3.38E-02	UCP3	1
Cancer	transformation of muscle cell lines	3.38E-02	HRAS	1
Molecular Transport	translocation of H+	3.38E-02	UCP3	1
Cellular Movement	translocation of spermatids	3.38E-02	CADM1	1
Small Molecule Biochemistry	transport of doxorubicin	3.38E-02	RALBP1	1
Molecular Transport	transport of doxorubicin	3.38E-02	RALBP1	1
Carbohydrate Metabolism	transport of doxorubicin	3.38E-02	RALBP1	1
Drug Metabolism	transport of doxorubicin	3.38E-02	RALBP1	1
Cancer	tumorigenesis of bladder tissue	3.38E-02	BIRC5	1
Cancer	tumorigenesis of epidermis	3.38E-02	ODC1	1
Dermatological Diseases and Conditions	tumorigenesis of epidermis	3.38E-02	ODC1	1
Cancer	tumorigenesis of hemangiosarcoma	3.38E-02	CDK4	1
Cancer	tumorigenesis of reproductive tract	3.38E-02	E2F1	1
Reproductive System Disease	tumorigenesis of reproductive tract	3.38E-02	E2F1	1
Cancer	tumorigenesis of salivary gland	3.38E-02	HRAS	1
Gastrointestinal Disease	tumorigenesis of salivary gland	3.38E-02	HRAS	1
DNA Replication, Recombination, and Repair	ubiquitination of chromatin	3.38E-02	RNF8	1
Cell Cycle	ubiquitination of chromatin	3.38E-02	RNF8	1
Post-Translational Modification	ubiquitination of chromatin	3.38E-02	RNF8	1
Cardiovascular System Development and Function	vascularization of myocardium	3.38E-02	HEXIM1	1
Skeletal and Muscular System Development and Function	vascularization of myocardium	3.38E-02	HEXIM1	1
Organismal Development	vascularization of myocardium	3.38E-02	HEXIM1	1
Tissue Development	vascularization of myocardium	3.38E-02	HEXIM1	1
Cell Morphology	volume of macrophages	3.38E-02	PON1	1
Hematological System Development and Function	volume of macrophages	3.38E-02	PON1	1
Inflammatory Response	volume of macrophages	3.38E-02	PON1	1
Cell Death and Survival	cell death of T lymphocytes	3.38E-02	BIRC5,Cd24a,CHEK2,E2F1,E2F2,Gnas,LGALS1,MAP4K1,MCL1,MXD3,PNP,RCAN1,RNASEL,SPHK1,STUB1	15
Cell Morphology	abnormal morphology of double-positive thymocyte	3.50E-02	E2F1,MCL1	2
Hematological System Development and Function	abnormal morphology of double-positive thymocyte	3.50E-02	E2F1,MCL1	2
Hematopoiesis	abnormal morphology of double-positive thymocyte	3.50E-02	E2F1,MCL1	2
Organismal Injury and Abnormalities	bleeding of uterus	3.50E-02	E2F1,SPHK1	2
Reproductive System Disease	bleeding of uterus	3.50E-02	E2F1,SPHK1	2
Cellular Development	differentiation of hepatocytes	3.50E-02	FGF1,TAF10	2
Hepatic System Development and Function	differentiation of hepatocytes	3.50E-02	FGF1,TAF10	2
Cell Cycle	initiation of S phase of fibroblast cell lines	3.50E-02	E2F1,E2F2	2
Connective Tissue Development and Function	initiation of S phase of fibroblast cell lines	3.50E-02	E2F1,E2F2	2
Metabolic Disease	ketoaciduria	3.50E-02	CDK4,SLC25A19	2
Renal and Urological Disease	ketoaciduria	3.50E-02	CDK4,SLC25A19	2
Cellular Assembly and Organization	quantity of caveolae	3.50E-02	HRAS,ILK	2
Organismal Injury and Abnormalities	spherocytosis	3.50E-02	ADD1,EPB49	2
Hematological Disease	spherocytosis	3.50E-02	ADD1,EPB49	2
Cell Death and Survival	survival of red blood cells	3.50E-02	NFE2,TAL1	2
Hematological System Development and Function	survival of red blood cells	3.50E-02	NFE2,TAL1	2
Cancer	germ cell and embryonal neoplasm	3.51E-02	BTG2,DNMT1,E2F1,HRAS,PIN1	5
Reproductive System Disease	germ cell and embryonal neoplasm	3.51E-02	BTG2,DNMT1,E2F1,HRAS,PIN1	5
Cell Cycle	senescence of fibroblast cell lines	3.51E-02	BRF1,CDK4,HRAS,mir-17,TRADD	5
Connective Tissue Development and Function	senescence of fibroblast cell lines	3.51E-02	BRF1,CDK4,HRAS,mir-17,TRADD	5
Cellular Development	senescence of fibroblast cell lines	3.51E-02	BRF1,CDK4,HRAS,mir-17,TRADD	5
Organismal Functions	homeostasis of rodents	3.52E-02	ACOT11,ARG1,Gnas,SLC27A5	4
Cell Cycle	G2 phase	3.66E-02	CHEK2,CKS1B,E2F1,ERCC1,Hmgn1,LMNA	6
Small Molecule Biochemistry	uptake of lipid	3.66E-02	Acat2/Acat3,APOC1,FAM132B,HSD3B7,SCP2,SLC27A5	6
Lipid Metabolism	uptake of lipid	3.66E-02	Acat2/Acat3,APOC1,FAM132B,HSD3B7,SCP2,SLC27A5	6
Molecular Transport	uptake of lipid	3.66E-02	Acat2/Acat3,APOC1,FAM132B,HSD3B7,SCP2,SLC27A5	6
Small Molecule Biochemistry	concentration of phosphatidylcholine	3.66E-02	BHMT,PON1,SCP2	3
Lipid Metabolism	concentration of phosphatidylcholine	3.66E-02	BHMT,PON1,SCP2	3
Molecular Transport	concentration of phosphatidylcholine	3.66E-02	BHMT,PON1,SCP2	3
Carbohydrate Metabolism	concentration of phosphatidylcholine	3.66E-02	BHMT,PON1,SCP2	3
Cell Cycle	cycling of centrosome	3.66E-02	CDK4,PIN1,RANBP1	3
Small Molecule Biochemistry	esterification of lipid	3.66E-02	Acat2/Acat3,APOC1,LCAT	3
Lipid Metabolism	esterification of lipid	3.66E-02	Acat2/Acat3,APOC1,LCAT	3
Free Radical Scavenging	generation of superoxide	3.66E-02	ACP5,C5,TRADD	3
Cellular Assembly and Organization	morphology of filaments	3.66E-02	CRYAB,EPB49,PPIB	3
Cell Morphology	morphology of filaments	3.66E-02	CRYAB,EPB49,PPIB	3
Small Molecule Biochemistry	quantity of insulin in blood	3.67E-02	ADIPOR1,CDK4,CTF1,E2F1,ERCC1,FABP2,Gnas,HADH,LCAT,LGALS12,LMNA,MARK2	12
Molecular Transport	quantity of insulin in blood	3.67E-02	ADIPOR1,CDK4,CTF1,E2F1,ERCC1,FABP2,Gnas,HADH,LCAT,LGALS12,LMNA,MARK2	12
Protein Synthesis	quantity of insulin in blood	3.67E-02	ADIPOR1,CDK4,CTF1,E2F1,ERCC1,FABP2,Gnas,HADH,LCAT,LGALS12,LMNA,MARK2	12
Endocrine System Development and Function	quantity of insulin in blood	3.67E-02	ADIPOR1,CDK4,CTF1,E2F1,ERCC1,FABP2,Gnas,HADH,LCAT,LGALS12,LMNA,MARK2	12
DNA Replication, Recombination, and Repair	DNA recombination	3.76E-02	DNMT1,ERCC1,PSMC3IP,RAD51AP1,RECQL5	5
Cell Cycle	DNA recombination	3.76E-02	DNMT1,ERCC1,PSMC3IP,RAD51AP1,RECQL5	5
Small Molecule Biochemistry	metabolism of triacylglycerol	3.76E-02	ABHD5,ALMS1,APOC1,BHMT,GPX1	5
Lipid Metabolism	metabolism of triacylglycerol	3.76E-02	ABHD5,ALMS1,APOC1,BHMT,GPX1	5
Energy Production	consumption of oxygen	3.78E-02	ACOT11,CIDEB,CTF1,Gnas,HBA1/HBA2,LGALS12,UCP3	7
Cell Morphology	size of cells	3.82E-02	ADD1,APOC1,BHMT,CDK4,CIDEB,CTF1,DUSP1,E2F1,E2F2,FGF1,KCNN4,LGALS12,PON1,PPP1R15A,PYCARD,SLC6A9,TXN2	17
Cell Cycle	aneuploidy of cells	3.83E-02	CDC20,DOT1L,ERCC1,PIN1	4
Cell Morphology	volume of cells	3.83E-02	ADD1,KCNN4,PPP1R15A,SLC6A9	4
Tissue Morphology	volume of cells	3.83E-02	ADD1,KCNN4,PPP1R15A,SLC6A9	4
Cell Cycle	G1 phase of fibroblast cell lines	4.01E-02	CSNK2B,E2F1,HRAS,LMNA,SPHK1	5
Connective Tissue Development and Function	G1 phase of fibroblast cell lines	4.01E-02	CSNK2B,E2F1,HRAS,LMNA,SPHK1	5
Cancer	genital tumor	4.10E-02	AMH,BIRC5,BTG2,DNMT1,E2F1,HRAS,LIG1,PIN1	8
Reproductive System Disease	genital tumor	4.10E-02	AMH,BIRC5,BTG2,DNMT1,E2F1,HRAS,LIG1,PIN1	8
Cellular Function and Maintenance	repair of cells	4.11E-02	ERCC1,Hmgn1,RNF8	3
Cell Morphology	repair of cells	4.11E-02	ERCC1,Hmgn1,RNF8	3
DNA Replication, Recombination, and Repair	segregation of chromosomes	4.11E-02	CENPH,EBNA1BP2,NEK2	3
Cellular Assembly and Organization	segregation of chromosomes	4.11E-02	CENPH,EBNA1BP2,NEK2	3
Cell Cycle	segregation of chromosomes	4.11E-02	CENPH,EBNA1BP2,NEK2	3
Cell Death and Survival	apoptosis of lymphoid organ	4.11E-02	Cd24a,CHEK2,E2F1,Gnas,PNP,RNASEL,SPHK1,STEAP3,STUB1	9
Cell Cycle	interphase of fibroblasts	4.16E-02	CHEK2,E2F1,Hmgn1,VPRBP	4
Cell Death and Survival	cell death of fibroblasts	4.17E-02	DUSP1,E2F1,E2F2,GPX1,HRAS,MCL1,PYCARD,RALBP1,RNASEL,STUB1,TRADD,VPRBP	12
Cell Cycle	M phase of fibroblast cell lines	4.28E-02	CDC20,RHOA	2
Tissue Morphology	abnormal morphology of anterior commissure	4.28E-02	MAP3K12,MAPK8IP3	2
Nervous System Development and Function	abnormal morphology of anterior commissure	4.28E-02	MAP3K12,MAPK8IP3	2
Nervous System Development and Function	abnormal morphology of internal capsule	4.28E-02	FBXO45,MAP3K12	2
Organ Morphology	abnormal morphology of internal capsule	4.28E-02	FBXO45,MAP3K12	2
Connective Tissue Development and Function	cell rounding of fibroblast cell lines	4.28E-02	HRAS,RHOA	2
Cell Morphology	cell rounding of fibroblast cell lines	4.28E-02	HRAS,RHOA	2
Cardiovascular System Development and Function	contraction of left ventricle	4.28E-02	LMNA,RHOA	2
Organ Morphology	contraction of left ventricle	4.28E-02	LMNA,RHOA	2
Cellular Function and Maintenance	differentiation of pre-T lymphocytes	4.28E-02	HRAS,PRKD1	2
Hematological System Development and Function	differentiation of pre-T lymphocytes	4.28E-02	HRAS,PRKD1	2
Hematopoiesis	differentiation of pre-T lymphocytes	4.28E-02	HRAS,PRKD1	2
Cellular Development	differentiation of pre-T lymphocytes	4.28E-02	HRAS,PRKD1	2
Lymphoid Tissue Structure and Development	differentiation of pre-T lymphocytes	4.28E-02	HRAS,PRKD1	2
Cell-mediated Immune Response	differentiation of pre-T lymphocytes	4.28E-02	HRAS,PRKD1	2
Cell Cycle	entry into S phase of leukocytes	4.28E-02	E2F1,TAL1	2
Hematological Disease	macrocytosis	4.28E-02	KCNN4,LIG1	2
Cellular Movement	migration of macrophage cancer cell lines	4.28E-02	C5,RHOA	2
Cancer	quantity of lymphoma	4.28E-02	SPHK1,TAL1	2
Immunological Disease	quantity of lymphoma	4.28E-02	SPHK1,TAL1	2
Cell Morphology	shape change of blood platelets	4.28E-02	LGALS1,RHOA	2
Hematological System Development and Function	shape change of blood platelets	4.28E-02	LGALS1,RHOA	2
Inflammatory Response	shape change of blood platelets	4.28E-02	LGALS1,RHOA	2
Cell Cycle	entry into S phase	4.28E-02	E2F1,E2F2,LMNA,RHOA,TAL1	5
Endocrine System Disorders	glucose intolerance	4.32E-02	ADIPOR1,E2F1,FAM132A,Gnas,LGALS12,NR1H4	6
Cell Cycle	S phase	4.46E-02	BIRC5,E2F1,E2F2,LMNA,RHOA,SUN1,TAL1,VPRBP	8
Cellular Development	immortalization	4.51E-02	CDK4,CRYAB,HINT1,MCL1	4
Small Molecule Biochemistry	quantity of IGF1 in blood	4.51E-02	E2F1,ERCC1,MARK2,SPR	4
Molecular Transport	quantity of IGF1 in blood	4.51E-02	E2F1,ERCC1,MARK2,SPR	4
Protein Synthesis	quantity of IGF1 in blood	4.51E-02	E2F1,ERCC1,MARK2,SPR	4
Endocrine System Development and Function	quantity of IGF1 in blood	4.51E-02	E2F1,ERCC1,MARK2,SPR	4
RNA Post-Transcriptional Modification	processing of RNA	4.56E-02	EBNA1BP2,HNRNPA1,POP5,SF3A2,SRPK1	5
Cell Cycle	S phase of connective tissue cells	4.58E-02	BIRC5,E2F1,VPRBP	3
Cell Morphology	abnormal morphology of CD4+ T-lymphocytes	4.58E-02	E2F1,MARK2,RCAN1	3
Hematological System Development and Function	abnormal morphology of CD4+ T-lymphocytes	4.58E-02	E2F1,MARK2,RCAN1	3
Metabolic Disease	aciduria	4.58E-02	CDK4,HADH,SLC25A19	3
Renal and Urological Disease	aciduria	4.58E-02	CDK4,HADH,SLC25A19	3
Cell Death and Survival	cell death of oligodendrocytes	4.58E-02	C5,GFAP,PIN1	3
Cellular Assembly and Organization	formation of microtubules	4.58E-02	BIRC5,CRYAB,TUBB	3
Cellular Function and Maintenance	formation of microtubules	4.58E-02	BIRC5,CRYAB,TUBB	3
Tissue Development	formation of microtubules	4.58E-02	BIRC5,CRYAB,TUBB	3
Protein Synthesis	homo-oligomerization of protein	4.58E-02	CCDC88C,DPYS,IGHMBP2	3
Free Radical Scavenging	production of reactive oxygen species	4.61E-02	APOC2,ARG1,C5,GPX1,HRAS,LCAT,mir-17,TXN2,UCP3	9
Cell Death and Survival	apoptosis of thymocytes	4.85E-02	Cd24a,CHEK2,E2F1,Gnas,PNP,RNASEL,SPHK1,STUB1	8
Connective Tissue Development and Function	mass of epididymal fat	4.87E-02	DUSP1,FABP2,Gnas,LGALS12	4
Tissue Morphology	mass of epididymal fat	4.87E-02	DUSP1,FABP2,Gnas,LGALS12	4
Tissue Morphology	volume of lesion	4.87E-02	CRYAB,LCAT,PON1,PPIA	4
Organismal Injury and Abnormalities	volume of lesion	4.87E-02	CRYAB,LCAT,PON1,PPIA	4
Protein Synthesis	quantity of protein in blood	4.91E-02	ACOT11,ADIPOR1,APOF,APOM,BHMT,CDK4,CIDEB,CTF1,DUSP1,E2F1,ERCC1,FABP2,Gnas,HADH,HBA1/HBA2,LCAT,LGALS12,LMNA,MARK2,NR1H4,PDZK1,PON1,PPIA,PYCARD,RCAN1,SCP2,SPR,TRADD	28
Small Molecule Biochemistry	metabolism of terpenoid	4.99E-02	AMH,APOC1,BCO2,LCAT,NR1H4,PEX5L,PON1,RDH16,SCP2,SLC27A5	10
Lipid Metabolism	metabolism of terpenoid	4.99E-02	AMH,APOC1,BCO2,LCAT,NR1H4,PEX5L,PON1,RDH16,SCP2,SLC27A5	10
Vitamin and Mineral Metabolism	metabolism of terpenoid	4.99E-02	AMH,APOC1,BCO2,LCAT,NR1H4,PEX5L,PON1,RDH16,SCP2,SLC27A5	10

## Sheet: down-regulated functions
Supplementary Table S4B. The list of molecular and cellular functions from down-regulated genes derived from Ingenuity IPA software.
© 2000-2013 Ingenuity Systems, Inc. All rights reserved.
Category	Functions Annotation	p-Value	Molecules	# Molecules
Organismal Survival	organismal death	5.21E-14	ABL2,ACLY,ACTN4,ADRBK1,AEBP1,AGRN,ALOX12,ALOX5,ANGPTL6,ANK3,ANKRD17,Aox4,AP1G1,APC,AQP11,ARHGDIB,ARNTL,ATG7,ATM,ATP1B2,ATP2C1,ATP6AP1,ATR,ATXN3,AXIN1,BACE1,BAZ1B,BCL2L11,BCL3,BLMH,BNIP3L,BUB3,C3AR1,CAV1,CBFA2T2,CCR1,CD151,CD44,CHD8,CITED2,CLIC4,COL1A1,COL4A1,COL5A1,CPT1A,CPT1B,CREB1,CSRNP1,CSRNP2,CTNNB1,CTSA,CUL4A,DAXX,DEAF1,DLG1,DNM1,DNM3,DNMT3A,DOCK2,DPCD,DVL2,ECM1,EDNRA,EEF1E1,EGLN1,EHD3,EIF2A…	259
Post-Translational Modification	phosphorylation of protein	5.29E-12	ABL2,ADRBK1,AGRN,ALDH18A1,ATM,ATR,AXIN1,CAMK2G,CCNT1,CD44,CD81,CHKB,CLK2,COASY,CREB1,CSNK2A2,DGUOK,EIF2AK2,ETV6,FER,FLT1,GRB10,HIPK2,ICK,INSR,IRAK3,ITSN1,KIT,LAMA1,LIMK2,MAP2K6,MAPK6,MAPK7,MAPK8,MKNK1,MTOR,NRBP1,PDK4,PIK3C3,PIKFYVE,PIM2,PKN1,PLXNB2,PRKACA,PRKAG2,PRKAR1A,PRKCA,PRKCD,PRKCQ,PRKG1,PRKX,PSKH1,PTPRA,RABGEF1,SIRPA,SPHK2,SRPK2,ST3GAL1,SYK,SYN1,TF,THBS1,TNK1,TNKS,WNK1	65
Cardiovascular System Development and Function	development of vascular system	7.50E-09	ADRBK1,ALOX12,ANGPTL6,ANKRD17,APC,ARNTL,ATM,BAZ1B,C2CD3,C3AR1,CAV1,CD151,CD44,CITED2,CLIC4,COL1A1,COL5A1,CTNNB1,DVL2,EDNRA,EGLN1,EHD3,EPHA2,ERBB2,ETV6,FBLN5,FERMT3,FLT1,FOXM1,FOXP1,GAA,GATA6,GNAQ,GYS1,HDAC5,HEG1,HES1,ID3,IFT172,IKBKAP,INSR,JAK2,KIT,LAMA1,LRP6,LTB4R,LTBR,MAN2B1,MAP2K5,MAPK7,MDM4,MKL2,MNAT1,NCOA1,NCSTN,NF1,NFATC1,NFKBIA,NOTCH4,NRP1,PARD3,PBRM1,PDE2A,PDGFB,PIK3C2A,PLEC,PLXND1,POLD4,…	96
Cell Death and Survival	cell death	2.23E-08	ABCB8,ABL2,ADAM8,ADRBK1,AGRN,ALDOA,ALOX12,APBB3,APC,API5,AQP11,ARHGAP10,ARID1A,ATG7,ATM,ATP2C1,ATR,AXIN1,BACE1,BCL2L11,BCL2L2,BCL3,BNIP2,BNIP3L,CACNA1D,CAMK2G,CAPN3,CAV1,CCNT1,CD38,CD44,CENPA,CHD8,CITED2,Clca1/Clca2,CLIC4,COL4A1,CREB1,CRTC2,CSNK2A2,CTNNB1,CUL4A,DAXX,DEDD,DIDO1,DNMT3A,EEF1E1,EHD3,EIF2AK2,EIF5B,ENO1,ERBB2,ERCC2,ETV6,FLCN,FLT1,FLT3LG,FOXP1,GATA6,GBA2,GCLM,GMFB,GNAQ,GRAP2,GUCY1B3,HDA…	207
Cellular Assembly and Organization	organization of cytoplasm	2.30E-08	Abi2,ABL2,ACP2,AGRN,ANK3,APC,ARHGAP10,ATG7,ATP2C1,AXIN1,BACE1,BNIP2,C2CD3,CAV1,CD44,CD81,CLASP1,CREB1,CSNK2A2,DIAPH3,DNM1,DOCK2,EDNRA,EHD2,EPB41L2,EPB41L5,EPHA2,FER,FERMT3,FGD3,FLII,FLOT1,FLT1,GAA,GALNS,HEXA,HPS4,HTT,IFT122,IFT172,ITSN1,KIT,KLK8,LAMA1,LIMK1,MAPK8,MAST1,MKL2,MTOR,MTSS1,MYCBP2,MYO10,NAGLU,NCAM1,NF1,NFIX,NFKB1,NFKBIA,Nisch,NRP1,NUMBL,ODF2,PARD3,PDGFB,PIP5K1A,PLXNB2,PLXND1,PRKACA,PRK…	91
Cellular Function and Maintenance	organization of cytoplasm	2.30E-08	Abi2,ABL2,ACP2,AGRN,ANK3,APC,ARHGAP10,ATG7,ATP2C1,AXIN1,BACE1,BNIP2,C2CD3,CAV1,CD44,CD81,CLASP1,CREB1,CSNK2A2,DIAPH3,DNM1,DOCK2,EDNRA,EHD2,EPB41L2,EPB41L5,EPHA2,FER,FERMT3,FGD3,FLII,FLOT1,FLT1,GAA,GALNS,HEXA,HPS4,HTT,IFT122,IFT172,ITSN1,KIT,KLK8,LAMA1,LIMK1,MAPK8,MAST1,MKL2,MTOR,MTSS1,MYCBP2,MYO10,NAGLU,NCAM1,NF1,NFIX,NFKB1,NFKBIA,Nisch,NRP1,NUMBL,ODF2,PARD3,PDGFB,PIP5K1A,PLXNB2,PLXND1,PRKACA,PRK…	91
Cardiovascular System Development and Function	development of cardiovascular system	2.46E-08	ADRBK1,ALOX12,ANGPTL6,ANKRD17,APC,ARNTL,ATM,BAZ1B,C2CD3,C3AR1,CAV1,CD151,CD44,CITED2,CLIC4,COL1A1,COL5A1,CTNNB1,DVL2,EDNRA,EGLN1,EHD3,EPHA2,ERBB2,ETV6,FBLN5,FLT1,FOXM1,FOXP1,GAA,GATA6,GNAQ,GYS1,HDAC5,HEG1,HES1,ID3,IFT172,IKBKAP,INSR,JAK2,KIT,LAMA1,LRP6,LTB4R,MAN2B1,MAP2K5,MAPK7,MDM4,MKL2,MNAT1,NCOA1,NCSTN,NF1,NFATC1,NFKBIA,NOTCH4,NRP1,PARD3,PBRM1,PDE2A,PDGFB,PIK3C2A,PLEC,PLXND1,POLD4,PPAP2B,PRKAR…	94
Cell Morphology	morphology of cells	3.91E-08	Abi2,ABL2,ACP2,ACTN4,AEBP1,ARHGAP10,ARNTL,ARSB,ATG7,ATM,ATP1B2,ATP2C1,AXIN1,BCL2L11,BCL3,BNIP3L,C3AR1,CACNA1D,CAV1,CBFA2T2,CCR1,CD151,CD44,CD81,CD8B,CHST15,CITED2,CLCN6,CLIC4,CNN2,CSNK2A2,CTNNB1,CUL4A,DIDO1,DNM1,DPCD,DVL2,EBI3,EHD3,EMILIN1,ENPP1,EP400,EPX,ERBB2,FADS2,FLT1,FLT3LG,FOXM1,GBA2,GM2A,Gp49a/Lilrb4,GRAP2,HES1,HEXA,HIP1,HLA-B,HLA-DMA,Hmga1,HOXA5,HSPA1A/HSPA1B,HTT,ID3,IFT122,INSR,IP6K1,ITG…	142
Cellular Growth and Proliferation	proliferation of cells	4.31E-08	Abi2,ABL2,AEBP1,AGPS,AGRN,ALOX12,ALOX5,ANGPTL6,APC,AQP11,ARHGDIB,ARNTL,ATG7,ATM,AXIN1,BCL2L11,BCL2L2,BOP1,BUB3,C3AR1,CACNA1D,CAMKK2,CAV1,CD151,CD276,CD38,CD44,CD81,CITED2,CLTC,CNN2,COL1A1,CREB1,CTNNB1,DAXX,DLG1,DOCK2,DOK2,EBI3,EEF1E1,EGLN1,EIF2AK2,EP400,EPHA2,ERBB2,ERCC2,ESRRA,ETV6,FBLN5,FLT1,FLT3LG,FOXM1,FOXP1,FYB,GALNS,GATA6,GNAQ,GNB2L1,Gp49a/Lilrb4,GRAP2,GRB10,GTF2I,HDAC1,HDAC5,HELLS,HES1,HIP1…	195
Cell Morphology	abnormal morphology of cells	6.50E-08	Abi2,ABL2,AEBP1,ARNTL,ARSB,ATG7,ATM,ATP1B2,ATP2C1,BCL2L11,BCL3,BNIP3L,C3AR1,CACNA1D,CAV1,CBFA2T2,CD151,CD44,CD81,CD8B,CITED2,CLCN6,CLIC4,CNN2,CSNK2A2,CUL4A,DIDO1,DNM1,DPCD,DVL2,EBI3,EHD3,EP400,ERBB2,FADS2,FLT1,FLT3LG,FOXM1,GBA2,GM2A,Gp49a/Lilrb4,GRAP2,HES1,HEXA,HIP1,HLA-DMA,Hmga1,HOXA5,HSPA1A/HSPA1B,ID3,IFT122,INSR,IP6K1,ITPR3,ITSN1,JDP2,KALRN,KLK8,LIMK2,LIPA,LTBR,MAN2B1,MAPK7,MCOLN1,MDM4,MFNG,MY…	118
Cell Death and Survival	apoptosis	1.01E-07	ABL2,ADAM8,AGRN,ALDOA,ALOX12,APBB3,APC,API5,AQP11,ARHGAP10,ATG7,ATM,ATP2C1,ATR,AXIN1,BCL2L11,BCL2L2,BCL3,BNIP2,BNIP3L,CAMK2G,CAPN3,CAV1,CCNT1,CD38,CD44,CENPA,CHD8,CITED2,Clca1/Clca2,CLIC4,COL4A1,CREB1,CRTC2,CSNK2A2,CTNNB1,CUL4A,DAXX,DEDD,DIDO1,DNMT3A,EEF1E1,EHD3,EIF2AK2,ENO1,ERBB2,ERCC2,ETV6,FLCN,FLT1,FLT3LG,FOXP1,GATA6,GBA2,GCLM,GMFB,GNAQ,GRAP2,HDAC1,HELLS,HES1,HIP1,HIPK2,HK1,HLA-B,HLA-DMA,Hmga1…	167
Hematological System Development and Function	quantity of blood cells	1.25E-07	ALOX5,AP1G1,ARHGDIB,ARID1A,ARNTL,ATG7,ATM,BCL2L11,BCL3,BNIP3L,C3AR1,CAMK2G,CCR1,CD38,CD44,CD81,CD8B,CLIC4,CNN2,CREB1,CUL4A,DIDO1,DOCK2,DOK2,EBI3,EIF2AK2,ESRRA,ETV6,FERMT3,FLT1,FLT3LG,FOXP1,FYB,GATA6,GP1BA,Gp49a/Lilrb4,GRAP2,HELLS,HLA-B,HLA-DMA,HOXA3,HTT,IFNAR2,IL12A,IRAK3,ITGA2B,JAK2,KIT,LGALS8,LITAF,LTB4R,LTBR,MADCAM1,MAPK8,MDM4,MKL2,MMP8,NDST2,NF1,NFAT5,NFATC1,NFIL3,NFKB1,NFKBIA,NIPAL3,NOTCH4,N…	116
Tissue Morphology	quantity of blood cells	1.25E-07	ALOX5,AP1G1,ARHGDIB,ARID1A,ARNTL,ATG7,ATM,BCL2L11,BCL3,BNIP3L,C3AR1,CAMK2G,CCR1,CD38,CD44,CD81,CD8B,CLIC4,CNN2,CREB1,CUL4A,DIDO1,DOCK2,DOK2,EBI3,EIF2AK2,ESRRA,ETV6,FERMT3,FLT1,FLT3LG,FOXP1,FYB,GATA6,GP1BA,Gp49a/Lilrb4,GRAP2,HELLS,HLA-B,HLA-DMA,HOXA3,HTT,IFNAR2,IL12A,IRAK3,ITGA2B,JAK2,KIT,LGALS8,LITAF,LTB4R,LTBR,MADCAM1,MAPK8,MDM4,MKL2,MMP8,NDST2,NF1,NFAT5,NFATC1,NFIL3,NFKB1,NFKBIA,NIPAL3,NOTCH4,N…	116
Cardiovascular Disease	Heart Disease	1.26E-07	ABCB8,ACTA2,ACTG2,ADRBK1,ARNTL,ARSB,BAZ1B,BNIP3L,CACNA1D,CAV1,CCNT1,CD44,CITED2,CREB1,CTNNB1,DPCD,DVL2,EDNRA,EGLN1,ERBB2,FOXP1,GAA,GATA6,GNAQ,HEG1,Hmga1,HOXA3,HSPA1A/HSPA1B,HTT,IFT122,INSR,ITGA5,LTBP4,MAP2K5,MAP2K6,MAPK7,MAPK8,MARCKSL1,MCOLN1,MDM4,MEF2D,MKL2,NAB1,NF1,NFATC1,NFKB1,NRP1,PBX2,PDGFB,PFKM,PLXND1,PNPLA2,PRKCA,PRKCD,PRKCQ,RAB4A,RASSF1,REST,SEMA3A,SLC6A4,SLC8A1,STAT1,TBX3,TP53,TREX1	65
Cardiovascular System Development and Function	cardiogenesis	1.56E-07	ADRBK1,ANKRD17,ATM,BAZ1B,C2CD3,CITED2,COL5A1,CTNNB1,DVL2,EDNRA,EGLN1,ERBB2,FOXP1,GAA,GATA6,GNAQ,GYS1,HDAC5,HEG1,HES1,ID3,IKBKAP,LRP6,MAP2K5,MAPK7,MKL2,MNAT1,NCSTN,NF1,NFATC1,NRP1,PARD3,PBRM1,PDGFB,PLEC,PRKAR1A,PXN,RAMP2,RBPJ,SHC1,SIN3B,SLC8A1,TBX3,TCF7L1,TSC2,UBR2,USP8,ZMIZ1	48
Embryonic Development	cardiogenesis	1.56E-07	ADRBK1,ANKRD17,ATM,BAZ1B,C2CD3,CITED2,COL5A1,CTNNB1,DVL2,EDNRA,EGLN1,ERBB2,FOXP1,GAA,GATA6,GNAQ,GYS1,HDAC5,HEG1,HES1,ID3,IKBKAP,LRP6,MAP2K5,MAPK7,MKL2,MNAT1,NCSTN,NF1,NFATC1,NRP1,PARD3,PBRM1,PDGFB,PLEC,PRKAR1A,PXN,RAMP2,RBPJ,SHC1,SIN3B,SLC8A1,TBX3,TCF7L1,TSC2,UBR2,USP8,ZMIZ1	48
Organ Development	cardiogenesis	1.56E-07	ADRBK1,ANKRD17,ATM,BAZ1B,C2CD3,CITED2,COL5A1,CTNNB1,DVL2,EDNRA,EGLN1,ERBB2,FOXP1,GAA,GATA6,GNAQ,GYS1,HDAC5,HEG1,HES1,ID3,IKBKAP,LRP6,MAP2K5,MAPK7,MKL2,MNAT1,NCSTN,NF1,NFATC1,NRP1,PARD3,PBRM1,PDGFB,PLEC,PRKAR1A,PXN,RAMP2,RBPJ,SHC1,SIN3B,SLC8A1,TBX3,TCF7L1,TSC2,UBR2,USP8,ZMIZ1	48
Organismal Development	cardiogenesis	1.56E-07	ADRBK1,ANKRD17,ATM,BAZ1B,C2CD3,CITED2,COL5A1,CTNNB1,DVL2,EDNRA,EGLN1,ERBB2,FOXP1,GAA,GATA6,GNAQ,GYS1,HDAC5,HEG1,HES1,ID3,IKBKAP,LRP6,MAP2K5,MAPK7,MKL2,MNAT1,NCSTN,NF1,NFATC1,NRP1,PARD3,PBRM1,PDGFB,PLEC,PRKAR1A,PXN,RAMP2,RBPJ,SHC1,SIN3B,SLC8A1,TBX3,TCF7L1,TSC2,UBR2,USP8,ZMIZ1	48
Tissue Development	cardiogenesis	1.56E-07	ADRBK1,ANKRD17,ATM,BAZ1B,C2CD3,CITED2,COL5A1,CTNNB1,DVL2,EDNRA,EGLN1,ERBB2,FOXP1,GAA,GATA6,GNAQ,GYS1,HDAC5,HEG1,HES1,ID3,IKBKAP,LRP6,MAP2K5,MAPK7,MKL2,MNAT1,NCSTN,NF1,NFATC1,NRP1,PARD3,PBRM1,PDGFB,PLEC,PRKAR1A,PXN,RAMP2,RBPJ,SHC1,SIN3B,SLC8A1,TBX3,TCF7L1,TSC2,UBR2,USP8,ZMIZ1	48
Cellular Function and Maintenance	function of blood cells	2.59E-07	ALOX5,ARHGDIB,ATG7,ATM,BCL2L11,BCL3,C3AR1,CAV1,CCR1,CD276,CD44,CD81,CD8B,CNN2,CREB1,DOK2,EBI3,ECM1,FLOT1,FLT1,FLT3LG,FOXP1,FYB,GIT2,GNAI3,GNAQ,Gp49a/Lilrb4,HLA-B,HLA-DMA,ID3,IFNAR2,IL12A,IL16,IRF7,ITGA2B,LCP1,LTB4R,MADCAM1,MARCKSL1,NF1,NFATC1,NFKB1,NFKBIA,PAWR,PLA2G15,PLEC,PRKCD,PRKCQ,PSAP,PTGS1,RASGRP2,S1PR1,SCARF1,SELL,SEMA3A,SH3BP2,SIRPA,SLA,SPHK2,SPNS2,STAT1,STAT2,STAT6,SYK,TAP1,TAPBP,TNFSF14…	71
Cardiovascular System Development and Function	morphology of cardiovascular system	7.86E-07	ACTA2,ADRBK1,ANKRD17,ARSB,BAZ1B,BNIP3L,CAV1,CD151,CD44,CITED2,CLIC4,COL4A1,COL5A1,CREB1,DIDO1,DVL2,EDNRA,EGLN1,EHD3,EP400,ERBB2,FBLN5,FLT1,FOXM1,GAA,GATA6,HEG1,HOXA3,ID3,IFT122,IKBKAP,ITGA2B,ITGA5,MAN2B1,MAP2K6,MAPK7,MKL2,NCSTN,NF1,NFAT5,NFATC1,NOTCH4,NRP1,PARD3,PDGFB,PFKM,PIM2,PIM3,PLA2G15,PLXND1,PNPLA2,PPAP2B,PRKCA,PRKG1,PSAP,PXN,RAB4A,RAMP2,RBL2,RBPJ,RECK,S1PR2,SELL,SEMA3A,SHC1,SIAH2,SIN3B,SLC…	79
Cellular Function and Maintenance	function of leukocytes	8.44E-07	ALOX5,ARHGDIB,ATM,BCL2L11,BCL3,C3AR1,CAV1,CCR1,CD276,CD44,CD81,CD8B,CNN2,CREB1,DOK2,EBI3,ECM1,FLOT1,FLT1,FLT3LG,FOXP1,FYB,GIT2,GNAI3,Gp49a/Lilrb4,HLA-B,HLA-DMA,ID3,IFNAR2,IL12A,IL16,IRF7,LCP1,LTB4R,MADCAM1,MARCKSL1,NF1,NFATC1,NFKB1,NFKBIA,PAWR,PLA2G15,PLEC,PRKCD,PRKCQ,PSAP,S1PR1,SCARF1,SELL,SEMA3A,SH3BP2,SIRPA,SLA,SPHK2,SPNS2,STAT1,STAT2,STAT6,SYK,TAP1,TAPBP,TNFSF14,TRAF3,TXNIP,WIPF1	65
Hematological System Development and Function	quantity of leukocytes	8.90E-07	ALOX5,AP1G1,ARHGDIB,ARNTL,ATM,BCL2L11,BCL3,C3AR1,CAMK2G,CCR1,CD38,CD81,CD8B,CLIC4,CNN2,CREB1,DIDO1,DOCK2,DOK2,EBI3,ESRRA,ETV6,FERMT3,FLT1,FLT3LG,FOXP1,FYB,Gp49a/Lilrb4,GRAP2,HELLS,HLA-B,HLA-DMA,HOXA3,HTT,IFNAR2,IL12A,IRAK3,JAK2,KIT,LGALS8,LITAF,LTB4R,LTBR,MADCAM1,MAPK8,MDM4,MMP8,NDST2,NF1,NFAT5,NFATC1,NFIL3,NFKB1,NFKBIA,NIPAL3,NOTCH4,NR4A1,PAWR,PDE4B,PIK3AP1,PIM2,PIM3,PLA2G15,PMEL,PRKCD,PRKCQ,PSA…	101
Tissue Morphology	quantity of leukocytes	8.90E-07	ALOX5,AP1G1,ARHGDIB,ARNTL,ATM,BCL2L11,BCL3,C3AR1,CAMK2G,CCR1,CD38,CD81,CD8B,CLIC4,CNN2,CREB1,DIDO1,DOCK2,DOK2,EBI3,ESRRA,ETV6,FERMT3,FLT1,FLT3LG,FOXP1,FYB,Gp49a/Lilrb4,GRAP2,HELLS,HLA-B,HLA-DMA,HOXA3,HTT,IFNAR2,IL12A,IRAK3,JAK2,KIT,LGALS8,LITAF,LTB4R,LTBR,MADCAM1,MAPK8,MDM4,MMP8,NDST2,NF1,NFAT5,NFATC1,NFIL3,NFKB1,NFKBIA,NIPAL3,NOTCH4,NR4A1,PAWR,PDE4B,PIK3AP1,PIM2,PIM3,PLA2G15,PMEL,PRKCD,PRKCQ,PSA…	101
Cellular Assembly and Organization	organization of cytoskeleton	8.90E-07	Abi2,ABL2,AGRN,ANK3,APC,ARHGAP10,ATG7,ATP2C1,AXIN1,BACE1,C2CD3,CAV1,CD44,CD81,CLASP1,CREB1,CSNK2A2,DIAPH3,DNM1,DOCK2,EDNRA,EHD2,EPB41L2,EPB41L5,EPHA2,FER,FERMT3,FGD3,FLII,FLOT1,FLT1,GALNS,HTT,IFT122,IFT172,ITSN1,KIT,KLK8,LAMA1,LIMK1,MAPK8,MAST1,MKL2,MTOR,MTSS1,MYCBP2,MYO10,NCAM1,NF1,NFIX,NFKB1,NFKBIA,Nisch,NRP1,NUMBL,ODF2,PARD3,PDGFB,PIP5K1A,PLXNB2,PLXND1,PRKACA,PRKCA,PRKG1,PXN,RAC3,RASSF1,S1PR1,…	81
Cellular Function and Maintenance	organization of cytoskeleton	8.90E-07	Abi2,ABL2,AGRN,ANK3,APC,ARHGAP10,ATG7,ATP2C1,AXIN1,BACE1,C2CD3,CAV1,CD44,CD81,CLASP1,CREB1,CSNK2A2,DIAPH3,DNM1,DOCK2,EDNRA,EHD2,EPB41L2,EPB41L5,EPHA2,FER,FERMT3,FGD3,FLII,FLOT1,FLT1,GALNS,HTT,IFT122,IFT172,ITSN1,KIT,KLK8,LAMA1,LIMK1,MAPK8,MAST1,MKL2,MTOR,MTSS1,MYCBP2,MYO10,NCAM1,NF1,NFIX,NFKB1,NFKBIA,Nisch,NRP1,NUMBL,ODF2,PARD3,PDGFB,PIP5K1A,PLXNB2,PLXND1,PRKACA,PRKCA,PRKG1,PXN,RAC3,RASSF1,S1PR1,…	81
Cellular Movement	leukocyte migration	1.03E-06	ACTN4,ADRBK1,ALOX5,C3AR1,CAV1,CCBP2,CCNT1,CCR1,CD276,CD38,CD44,CD81,CD93,Ceacam1/Ceacam2,CNN2,COL1A1,COL4A1,DOCK2,Ear2 (includes others),EGLN1,ERBB2,ETV6,FER,FERMT3,FLOT1,FLT1,FLT3LG,FYB,GIT2,GNAI3,GP1BA,HDAC1,HSPA1A/HSPA1B,IL12A,IL16,JAK2,KDM6B,KIT,LCP1,LIMK1,LITAF,LTB4R,LTBR,MADCAM1,MAPK7,MMP8,NCKAP1L,NFATC1,NFKB1,NFKBIA,PDE4B,PLEC,PRKCA,PRKCD,PRKCQ,PRKG1,RABGEF1,RASGRP2,RGS3,RUNX1,S1PR1,SELL,S…	76
Immune Cell Trafficking	leukocyte migration	1.03E-06	ACTN4,ADRBK1,ALOX5,C3AR1,CAV1,CCBP2,CCNT1,CCR1,CD276,CD38,CD44,CD81,CD93,Ceacam1/Ceacam2,CNN2,COL1A1,COL4A1,DOCK2,Ear2 (includes others),EGLN1,ERBB2,ETV6,FER,FERMT3,FLOT1,FLT1,FLT3LG,FYB,GIT2,GNAI3,GP1BA,HDAC1,HSPA1A/HSPA1B,IL12A,IL16,JAK2,KDM6B,KIT,LCP1,LIMK1,LITAF,LTB4R,LTBR,MADCAM1,MAPK7,MMP8,NCKAP1L,NFATC1,NFKB1,NFKBIA,PDE4B,PLEC,PRKCA,PRKCD,PRKCQ,PRKG1,RABGEF1,RASGRP2,RGS3,RUNX1,S1PR1,SELL,S…	76
Cellular Function and Maintenance	function of T lymphocytes	1.08E-06	ARHGDIB,ATM,BCL2L11,BCL3,C3AR1,CD276,CD44,CD81,CD8B,CREB1,EBI3,ECM1,FLT3LG,FYB,GNAI3,HLA-B,HLA-DMA,ID3,IFNAR2,IL12A,IL16,IRF7,NFATC1,NFKB1,PAWR,PLEC,PRKCQ,S1PR1,SELL,SEMA3A,SPHK2,SPNS2,STAT6,TAPBP,TNFSF14,TRAF3,WIPF1	37
Hematological System Development and Function	function of T lymphocytes	1.08E-06	ARHGDIB,ATM,BCL2L11,BCL3,C3AR1,CD276,CD44,CD81,CD8B,CREB1,EBI3,ECM1,FLT3LG,FYB,GNAI3,HLA-B,HLA-DMA,ID3,IFNAR2,IL12A,IL16,IRF7,NFATC1,NFKB1,PAWR,PLEC,PRKCQ,S1PR1,SELL,SEMA3A,SPHK2,SPNS2,STAT6,TAPBP,TNFSF14,TRAF3,WIPF1	37
Cell Death and Survival	necrosis	1.51E-06	ABCB8,ABL2,ADAM8,ADRBK1,AGRN,ALDOA,ALOX12,APC,AQP11,ARID1A,ATG7,ATM,ATP2C1,ATR,AXIN1,BACE1,BCL2L11,BCL3,BNIP3L,CAMK2G,CCNT1,CD38,CD44,Clca1/Clca2,CLIC4,COL4A1,CREB1,CRTC2,CSNK2A2,CTNNB1,DAXX,EIF2AK2,EIF5B,ENO1,ERBB2,ETV6,FLT1,GMFB,GNAQ,GRAP2,GUCY1B3,HELLS,HIP1,HIPK2,HK1,HLA-B,HLA-DMA,Hmga1,HNF4A,HOXA3,HTT,ID3,IL12A,INSR,IRAK3,ITGA5,ITPR1,ITPRIP,ITSN1,JAK2,KIT,LRP6,LTBR,MAP2K5,MAP2K6,MAPK8,MDM4,ME…	146
Cellular Function and Maintenance	function of lymphocytes	1.76E-06	ARHGDIB,ATM,BCL2L11,BCL3,C3AR1,CD276,CD44,CD81,CD8B,CREB1,EBI3,ECM1,FLT3LG,FOXP1,FYB,GNAI3,HLA-B,HLA-DMA,ID3,IFNAR2,IL12A,IL16,IRF7,MADCAM1,NFATC1,NFKB1,PAWR,PLEC,PRKCQ,S1PR1,SELL,SEMA3A,SH3BP2,SIRPA,SPHK2,SPNS2,STAT1,STAT6,TAP1,TAPBP,TNFSF14,TRAF3,TXNIP,WIPF1	44
Hematological System Development and Function	function of lymphocytes	1.76E-06	ARHGDIB,ATM,BCL2L11,BCL3,C3AR1,CD276,CD44,CD81,CD8B,CREB1,EBI3,ECM1,FLT3LG,FOXP1,FYB,GNAI3,HLA-B,HLA-DMA,ID3,IFNAR2,IL12A,IL16,IRF7,MADCAM1,NFATC1,NFKB1,PAWR,PLEC,PRKCQ,S1PR1,SELL,SEMA3A,SH3BP2,SIRPA,SPHK2,SPNS2,STAT1,STAT6,TAP1,TAPBP,TNFSF14,TRAF3,TXNIP,WIPF1	44
Cellular Movement	migration of cells	1.85E-06	ABL2,ACTN4,ADRBK1,ALOX5,APC,C3AR1,CAMKK2,CAV1,CBLL1,CCBP2,CCNT1,CCR1,CD151,CD276,CD38,CD44,CD81,CD93,Ceacam1/Ceacam2,CLIC4,CNN2,COL1A1,COL4A1,CTNNB1,DOCK2,Ear2 (includes others),ECSCR,EGLN1,EPB41L5,EPHA2,ERBB2,ETV6,FBLN5,FER,FERMT3,FLOT1,FLT1,FLT3LG,FYB,GIT2,GNAI3,GP1BA,HDAC1,HSPA1A/HSPA1B,HTT,IL12A,IL16,INSR,ITGA5,JAK2,KDM6B,KIT,LCP1,LIMK1,LITAF,LRP6,LTB4R,LTBR,MADCAM1,MAPK7,MARCKSL1,MMP8,NAV1,N…	113
Hematological System Development and Function	cell movement of leukocytes	1.87E-06	ACTN4,ADRBK1,ALOX5,C3AR1,CCBP2,CCNT1,CCR1,CD276,CD38,CD44,CD81,CD93,Ceacam1/Ceacam2,CNN2,COL1A1,COL4A1,DOCK2,Ear2 (includes others),EGLN1,ERBB2,ETV6,FER,FERMT3,FLOT1,FLT1,FLT3LG,FYB,GIT2,GNAI3,IL12A,IL16,JAK2,KIT,LCP1,LIMK1,LITAF,LTB4R,LTBR,MADCAM1,MAPK7,MMP8,NCKAP1L,NFATC1,NFKB1,NFKBIA,PDE4B,PLEC,PRKCA,PRKCD,PRKCQ,PRKG1,RUNX1,S1PR1,SELL,SH2D3C,SIRPA,SPHK2,STAT1,STAT6,TG,THBS1,TIAM1,TLN1,TREML2,U…	66
Cellular Movement	cell movement of leukocytes	1.87E-06	ACTN4,ADRBK1,ALOX5,C3AR1,CCBP2,CCNT1,CCR1,CD276,CD38,CD44,CD81,CD93,Ceacam1/Ceacam2,CNN2,COL1A1,COL4A1,DOCK2,Ear2 (includes others),EGLN1,ERBB2,ETV6,FER,FERMT3,FLOT1,FLT1,FLT3LG,FYB,GIT2,GNAI3,IL12A,IL16,JAK2,KIT,LCP1,LIMK1,LITAF,LTB4R,LTBR,MADCAM1,MAPK7,MMP8,NCKAP1L,NFATC1,NFKB1,NFKBIA,PDE4B,PLEC,PRKCA,PRKCD,PRKCQ,PRKG1,RUNX1,S1PR1,SELL,SH2D3C,SIRPA,SPHK2,STAT1,STAT6,TG,THBS1,TIAM1,TLN1,TREML2,U…	66
Immune Cell Trafficking	cell movement of leukocytes	1.87E-06	ACTN4,ADRBK1,ALOX5,C3AR1,CCBP2,CCNT1,CCR1,CD276,CD38,CD44,CD81,CD93,Ceacam1/Ceacam2,CNN2,COL1A1,COL4A1,DOCK2,Ear2 (includes others),EGLN1,ERBB2,ETV6,FER,FERMT3,FLOT1,FLT1,FLT3LG,FYB,GIT2,GNAI3,IL12A,IL16,JAK2,KIT,LCP1,LIMK1,LITAF,LTB4R,LTBR,MADCAM1,MAPK7,MMP8,NCKAP1L,NFATC1,NFKB1,NFKBIA,PDE4B,PLEC,PRKCA,PRKCD,PRKCQ,PRKG1,RUNX1,S1PR1,SELL,SH2D3C,SIRPA,SPHK2,STAT1,STAT6,TG,THBS1,TIAM1,TLN1,TREML2,U…	66
Cell Death and Survival	apoptosis of embryonic cells	2.18E-06	APC,ATM,ATP2C1,BCL2L11,CREB1,CTNNB1,DNMT3A,ETV6,FLCN,FOXP1,GATA6,Hmga1,HTT,ITGA5,NF1,SKI,TP53	17
Embryonic Development	apoptosis of embryonic cells	2.18E-06	APC,ATM,ATP2C1,BCL2L11,CREB1,CTNNB1,DNMT3A,ETV6,FLCN,FOXP1,GATA6,Hmga1,HTT,ITGA5,NF1,SKI,TP53	17
Tissue Morphology	morphology of embryonic tissue	2.29E-06	ABL2,ADRBK1,ANGPTL6,ANKRD17,ATP2C1,AXIN1,BAZ1B,CHD8,CITED2,COL4A1,CTNNB1,DAXX,DLG1,DVL2,EDNRA,EP400,EPB41L5,ERBB2,ETV6,GATA6,GNAQ,HES1,HNF4A,HOXA3,HOXA5,HTT,IFT122,IFT172,IKBKAP,ITGA5,LAMA1,LRP6,LZTS2,MAPK7,MAPK8,MNAT1,MTOR,NAGLU,NCAM1,NCSTN,NF1,NOTCH4,NR6A1,NSD1,PDGFB,PGAP1,PHC2,PIK3C3,PIKFYVE,POMT1,POMT2,POU2F1,PPAP2B,PPM1B,PRKACA,PRKAR1A,PXN,RAD23B,RAMP2,RBL2,RECK,REST,SHC1,SKI,SLC8A1,TBX3,TCF…	73
Hematological System Development and Function	quantity of lymphocytes	2.91E-06	AP1G1,ARHGDIB,ARNTL,ATM,BCL2L11,BCL3,C3AR1,CAMK2G,CCR1,CD38,CD81,CD8B,CREB1,DOCK2,DOK2,EBI3,ESRRA,ETV6,FLT1,FLT3LG,FOXP1,FYB,Gp49a/Lilrb4,GRAP2,HELLS,HLA-B,HLA-DMA,HOXA3,IFNAR2,IL12A,JAK2,KIT,LGALS8,LTBR,MADCAM1,MAPK8,NF1,NFAT5,NFATC1,NFIL3,NFKB1,NFKBIA,NIPAL3,NOTCH4,NR4A1,PAWR,PIK3AP1,PIM2,PIM3,PMEL,PRKCD,PRKCQ,PSAP,RAC3,RASGRP3,RBL2,RBPJ,RUNX1,S1PR2,SELL,SERPINB6,SH2D3C,SH3BP2,SIRPA,SLA,SPHK2,S…	81
Tissue Morphology	quantity of lymphocytes	2.91E-06	AP1G1,ARHGDIB,ARNTL,ATM,BCL2L11,BCL3,C3AR1,CAMK2G,CCR1,CD38,CD81,CD8B,CREB1,DOCK2,DOK2,EBI3,ESRRA,ETV6,FLT1,FLT3LG,FOXP1,FYB,Gp49a/Lilrb4,GRAP2,HELLS,HLA-B,HLA-DMA,HOXA3,IFNAR2,IL12A,JAK2,KIT,LGALS8,LTBR,MADCAM1,MAPK8,NF1,NFAT5,NFATC1,NFIL3,NFKB1,NFKBIA,NIPAL3,NOTCH4,NR4A1,PAWR,PIK3AP1,PIM2,PIM3,PMEL,PRKCD,PRKCQ,PSAP,RAC3,RASGRP3,RBL2,RBPJ,RUNX1,S1PR2,SELL,SERPINB6,SH2D3C,SH3BP2,SIRPA,SLA,SPHK2,S…	81
Connective Tissue Disorders	exencephaly	3.25E-06	ATP2C1,CITED2,DEAF1,DVL2,HES1,HIPK2,IFT122,IFT172,LRP6,MAPK8,MARCKSL1,MDM4,MIB2,NF1,PLXNB2,PRKACA,PTPRF,PTPRS,SKI,SPHK2,TP53,YBX1	22
Developmental Disorder	exencephaly	3.25E-06	ATP2C1,CITED2,DEAF1,DVL2,HES1,HIPK2,IFT122,IFT172,LRP6,MAPK8,MARCKSL1,MDM4,MIB2,NF1,PLXNB2,PRKACA,PTPRF,PTPRS,SKI,SPHK2,TP53,YBX1	22
Neurological Disease	exencephaly	3.25E-06	ATP2C1,CITED2,DEAF1,DVL2,HES1,HIPK2,IFT122,IFT172,LRP6,MAPK8,MARCKSL1,MDM4,MIB2,NF1,PLXNB2,PRKACA,PTPRF,PTPRS,SKI,SPHK2,TP53,YBX1	22
Organismal Injury and Abnormalities	exencephaly	3.25E-06	ATP2C1,CITED2,DEAF1,DVL2,HES1,HIPK2,IFT122,IFT172,LRP6,MAPK8,MARCKSL1,MDM4,MIB2,NF1,PLXNB2,PRKACA,PTPRF,PTPRS,SKI,SPHK2,TP53,YBX1	22
Skeletal and Muscular Disorders	exencephaly	3.25E-06	ATP2C1,CITED2,DEAF1,DVL2,HES1,HIPK2,IFT122,IFT172,LRP6,MAPK8,MARCKSL1,MDM4,MIB2,NF1,PLXNB2,PRKACA,PTPRF,PTPRS,SKI,SPHK2,TP53,YBX1	22
Hematological System Development and Function	quantity of mononuclear leukocytes	3.33E-06	AP1G1,ARHGDIB,ARNTL,ATM,BCL2L11,BCL3,C3AR1,CAMK2G,CCR1,CD38,CD81,CD8B,CNN2,CREB1,DIDO1,DOCK2,DOK2,EBI3,ESRRA,ETV6,FLT1,FLT3LG,FOXP1,FYB,Gp49a/Lilrb4,GRAP2,HELLS,HLA-B,HLA-DMA,HOXA3,IFNAR2,IL12A,JAK2,KIT,LGALS8,LTBR,MADCAM1,MAPK8,NF1,NFAT5,NFATC1,NFIL3,NFKB1,NFKBIA,NIPAL3,NOTCH4,NR4A1,PAWR,PIK3AP1,PIM2,PIM3,PMEL,PRKCD,PRKCQ,PSAP,RAC3,RASGRP3,RBL2,RBPJ,RUNX1,S1PR2,SELL,SERPINB6,SH2D3C,SH3BP2,SIRPA,…	83
Tissue Morphology	quantity of mononuclear leukocytes	3.33E-06	AP1G1,ARHGDIB,ARNTL,ATM,BCL2L11,BCL3,C3AR1,CAMK2G,CCR1,CD38,CD81,CD8B,CNN2,CREB1,DIDO1,DOCK2,DOK2,EBI3,ESRRA,ETV6,FLT1,FLT3LG,FOXP1,FYB,Gp49a/Lilrb4,GRAP2,HELLS,HLA-B,HLA-DMA,HOXA3,IFNAR2,IL12A,JAK2,KIT,LGALS8,LTBR,MADCAM1,MAPK8,NF1,NFAT5,NFATC1,NFIL3,NFKB1,NFKBIA,NIPAL3,NOTCH4,NR4A1,PAWR,PIK3AP1,PIM2,PIM3,PMEL,PRKCD,PRKCQ,PSAP,RAC3,RASGRP3,RBL2,RBPJ,RUNX1,S1PR2,SELL,SERPINB6,SH2D3C,SH3BP2,SIRPA,…	83
Cellular Movement	cell movement	3.59E-06	ABL2,ACTN4,ADRBK1,ALOX5,APC,C3AR1,CAMKK2,CAV1,CBLL1,CCBP2,CCNT1,CCR1,CD151,CD276,CD38,CD44,CD81,CD93,Ceacam1/Ceacam2,CLIC4,CNN2,COL1A1,COL4A1,CSNK2A2,CTNNB1,DAXX,DOCK2,DOK2,DSTN,Ear2 (includes others),ECSCR,EGLN1,EPB41L5,EPHA2,ERBB2,ETV6,FBLN5,FER,FERMT3,FLOT1,FLT1,FLT3LG,FYB,GBA2,GIT2,GNAI3,GP1BA,HDAC1,HSPA1A/HSPA1B,HTT,IL12A,IL16,INSR,ITGA5,JAK2,KDM6B,KIT,LCP1,LIMK1,LITAF,LRP6,LTB4R,LTBR,MADCAM…	124
Cardiovascular System Development and Function	morphology of cardiovascular tissue	3.95E-06	CAV1,CD151,CD44,CLIC4,EHD3,FLT1,HEG1,MAN2B1,MAPK7,PDGFB,PSAP,RECK,S1PR2,SHC1,SYK,THBS1	16
Tissue Morphology	morphology of cardiovascular tissue	3.95E-06	CAV1,CD151,CD44,CLIC4,EHD3,FLT1,HEG1,MAN2B1,MAPK7,PDGFB,PSAP,RECK,S1PR2,SHC1,SYK,THBS1	16
Organismal Development	morphology of cardiovascular tissue	3.95E-06	CAV1,CD151,CD44,CLIC4,EHD3,FLT1,HEG1,MAN2B1,MAPK7,PDGFB,PSAP,RECK,S1PR2,SHC1,SYK,THBS1	16
Tissue Morphology	quantity of cells	4.02E-06	ACTN4,ALOX5,ANK3,AP1G1,ARHGDIB,ARID1A,ARNTL,ATG7,ATM,ATXN3,BCL2L11,BCL2L2,BCL3,BNIP3L,C3AR1,CACNA1D,CAMK2G,CAV1,CCR1,CD151,CD38,CD44,CD81,CD8B,CITED2,CLIC4,CNN2,COL1A1,CREB1,CTNNB1,CUL4A,DEAF1,DIDO1,DOCK2,DOK2,DVL2,EBI3,EGLN1,EIF2AK2,ERBB2,ESRRA,ETV6,FADS2,FERMT3,FLT1,FLT3LG,FOXM1,FOXP1,FYB,GALNS,GATA6,GNAQ,GP1BA,Gp49a/Lilrb4,GRAP2,HELLS,HES1,HIP1,HIPK2,HLA-B,HLA-DMA,Hmga1,HOXA3,HOXA5,HTT,IFNAR2,…	159
Tissue Morphology	abnormal morphology of embryonic tissue	4.20E-06	ABL2,ADRBK1,ANGPTL6,ANKRD17,ATP2C1,AXIN1,BAZ1B,CHD8,CITED2,COL4A1,CTNNB1,DAXX,DLG1,DVL2,EDNRA,EP400,EPB41L5,GATA6,GNAQ,HES1,HNF4A,HOXA3,HOXA5,HTT,IFT122,IFT172,IKBKAP,ITGA5,LAMA1,LZTS2,MAPK7,MAPK8,MNAT1,MTOR,NAGLU,NCSTN,NF1,NR6A1,NSD1,PDGFB,PGAP1,PHC2,PIK3C3,PIKFYVE,POMT1,POMT2,POU2F1,PPAP2B,PPM1B,PRKACA,PRKAR1A,PXN,RAD23B,RAMP2,RBL2,RECK,REST,SHC1,SKI,SLC8A1,TBX3,TCF7L1,TLN1,TP53,TRPC2,UBA3,UBR2…	68
Developmental Disorder	Growth Failure	5.38E-06	ACTN4,ADRBK1,AEBP1,ANKRD17,AP1G1,AQP11,ARNTL,ATM,ATP2C1,BACE1,BNIP3L,COL4A1,DAXX,DNMT3A,DPCD,ETV6,GATA6,GRB10,GUCY1B3,HEXA,HIP1,HIPK2,HNF4A,HOXA5,HTT,IKBKAP,IP6K1,ITGA5,ITPR3,ITSN1,LAMA1,LTBP3,MAPK7,MCOLN1,MTHFR,MTOR,NCSTN,NFAT5,NFKB1,NFKBIA,NOTCH4,NPR2,PARD3,PDGFB,PHC2,PIK3C3,PIM2,PIM3,POLB,PPAP2B,PRKACA,PRKAR1A,PTPRS,RAD23B,RBL2,RBPJ,REST,RGS10,SH2B1,SIN3B,SLC12A2,SLC39A14,SLC6A4,STAMBP,STAT1,S…	72
Cellular Growth and Proliferation	proliferation of fibroblast cell lines	5.94E-06	ATM,AXIN1,CAV1,CD81,CLTC,COL1A1,CREB1,CTNNB1,EIF2AK2,ERBB2,ETV6,FOXM1,GNB2L1,HIPK2,Hmga1,INSR,ITSN1,KIT,MAP2K6,MAPK8,MDM4,NFATC1,NFKBIA,PDGFB,PIM3,POLB,PRKCA,PRKCD,PRUNE,RAC3,RALGDS,RASGRP2,RBL2,RUNX1,SKI,SMYD3,SPHK2,STAT1,SYK,TNK1,TP53,TSNAX,TXNIP,USP8,WNK1	45
Cellular Development	proliferation of fibroblast cell lines	5.94E-06	ATM,AXIN1,CAV1,CD81,CLTC,COL1A1,CREB1,CTNNB1,EIF2AK2,ERBB2,ETV6,FOXM1,GNB2L1,HIPK2,Hmga1,INSR,ITSN1,KIT,MAP2K6,MAPK8,MDM4,NFATC1,NFKBIA,PDGFB,PIM3,POLB,PRKCA,PRKCD,PRUNE,RAC3,RALGDS,RASGRP2,RBL2,RUNX1,SKI,SMYD3,SPHK2,STAT1,SYK,TNK1,TP53,TSNAX,TXNIP,USP8,WNK1	45
Connective Tissue Development and Function	proliferation of fibroblast cell lines	5.94E-06	ATM,AXIN1,CAV1,CD81,CLTC,COL1A1,CREB1,CTNNB1,EIF2AK2,ERBB2,ETV6,FOXM1,GNB2L1,HIPK2,Hmga1,INSR,ITSN1,KIT,MAP2K6,MAPK8,MDM4,NFATC1,NFKBIA,PDGFB,PIM3,POLB,PRKCA,PRKCD,PRUNE,RAC3,RALGDS,RASGRP2,RBL2,RUNX1,SKI,SMYD3,SPHK2,STAT1,SYK,TNK1,TP53,TSNAX,TXNIP,USP8,WNK1	45
Cellular Assembly and Organization	formation of cellular protrusions	6.23E-06	Abi2,ABL2,AGRN,ANK3,APC,ATG7,AXIN1,BACE1,C2CD3,CAV1,CD44,CD81,CREB1,CSNK2A2,DIAPH3,DNM1,EDNRA,FERMT3,FGD3,FLOT1,GALNS,HTT,IFT122,IFT172,ITSN1,KIT,KLK8,LAMA1,LIMK1,MTOR,MYO10,NCAM1,NF1,NFKB1,NFKBIA,Nisch,NRP1,NUMBL,ODF2,PARD3,PDGFB,PIP5K1A,PLXNB2,PRKACA,PRKCA,PRKG1,PXN,RAC3,SCARF1,SEMA3A,SH2B1,SIRPA,TBCE,TIAM1,TP53,WIPF1	56
Cellular Function and Maintenance	formation of cellular protrusions	6.23E-06	Abi2,ABL2,AGRN,ANK3,APC,ATG7,AXIN1,BACE1,C2CD3,CAV1,CD44,CD81,CREB1,CSNK2A2,DIAPH3,DNM1,EDNRA,FERMT3,FGD3,FLOT1,GALNS,HTT,IFT122,IFT172,ITSN1,KIT,KLK8,LAMA1,LIMK1,MTOR,MYO10,NCAM1,NF1,NFKB1,NFKBIA,Nisch,NRP1,NUMBL,ODF2,PARD3,PDGFB,PIP5K1A,PLXNB2,PRKACA,PRKCA,PRKG1,PXN,RAC3,SCARF1,SEMA3A,SH2B1,SIRPA,TBCE,TIAM1,TP53,WIPF1	56
Cell Morphology	formation of cellular protrusions	6.23E-06	Abi2,ABL2,AGRN,ANK3,APC,ATG7,AXIN1,BACE1,C2CD3,CAV1,CD44,CD81,CREB1,CSNK2A2,DIAPH3,DNM1,EDNRA,FERMT3,FGD3,FLOT1,GALNS,HTT,IFT122,IFT172,ITSN1,KIT,KLK8,LAMA1,LIMK1,MTOR,MYO10,NCAM1,NF1,NFKB1,NFKBIA,Nisch,NRP1,NUMBL,ODF2,PARD3,PDGFB,PIP5K1A,PLXNB2,PRKACA,PRKCA,PRKG1,PXN,RAC3,SCARF1,SEMA3A,SH2B1,SIRPA,TBCE,TIAM1,TP53,WIPF1	56
Cellular Assembly and Organization	abnormal morphology of lysosome	6.52E-06	ACP2,ATM,CTSA,GAA,MAN2B1,NAGLU,SORT1,TPP1	8
Cell Morphology	abnormal morphology of lysosome	6.52E-06	ACP2,ATM,CTSA,GAA,MAN2B1,NAGLU,SORT1,TPP1	8
Cardiovascular System Development and Function	morphology of endothelial tissue	7.15E-06	CAV1,CD151,CD44,CLIC4,EHD3,FLT1,HEG1,MAN2B1,MAPK7,PDGFB,PSAP,RECK,S1PR2,SHC1,SYK	15
Tissue Morphology	morphology of endothelial tissue	7.15E-06	CAV1,CD151,CD44,CLIC4,EHD3,FLT1,HEG1,MAN2B1,MAPK7,PDGFB,PSAP,RECK,S1PR2,SHC1,SYK	15
Organismal Development	morphology of endothelial tissue	7.15E-06	CAV1,CD151,CD44,CLIC4,EHD3,FLT1,HEG1,MAN2B1,MAPK7,PDGFB,PSAP,RECK,S1PR2,SHC1,SYK	15
Cell Death and Survival	neuronal cell death	7.49E-06	ADAM8,ADRBK1,AGRN,ALOX12,APC,ATG7,ATM,ATP2C1,BACE1,BCL2L11,CREB1,CTNNB1,DAXX,ERBB2,ETV6,FLT1,HIP1,HIPK2,HTT,INSR,ITGA5,ITPR1,ITPRIP,ITSN1,MAPK8,NAGLU,NF1,NFKB1,NFKBIA,PAWR,PCDHGA1,PCDHGA2,PCDHGA3,PCDHGA4,PCDHGA5,PCDHGB1,PCDHGB2,PEG3,POLB,RBL2,RUNX1,SIRPA,SMN1/SMN2,SORT1,SRPK2,STAMBP,STAT1,STXBP1,TP53,UNC5B,ZDHHC17	51
Cardiovascular System Development and Function	development of blood vessel	7.80E-06	ALOX12,ANKRD17,APC,ARNTL,C3AR1,CAV1,CD151,CD44,CITED2,CLIC4,COL1A1,COL5A1,CTNNB1,EDNRA,EGLN1,EHD3,EPHA2,ERBB2,ETV6,FBLN5,FLT1,FOXM1,GATA6,HEG1,ID3,IKBKAP,INSR,JAK2,LAMA1,LTB4R,MAN2B1,MAPK7,MDM4,MKL2,NCOA1,NF1,NFKBIA,NOTCH4,NRP1,PDE2A,PDGFB,PIK3C2A,PLXND1,POLD4,PPAP2B,PSAP,RAD23B,RAMP2,RBL2,RBPJ,RECK,RUNX1,S1PR1,S1PR2,SELL,SHC1,SPHK2,SYK,TBX3,THBS1,THRA,TP53,UNC5B,ZMIZ1	64
Organismal Development	development of blood vessel	7.80E-06	ALOX12,ANKRD17,APC,ARNTL,C3AR1,CAV1,CD151,CD44,CITED2,CLIC4,COL1A1,COL5A1,CTNNB1,EDNRA,EGLN1,EHD3,EPHA2,ERBB2,ETV6,FBLN5,FLT1,FOXM1,GATA6,HEG1,ID3,IKBKAP,INSR,JAK2,LAMA1,LTB4R,MAN2B1,MAPK7,MDM4,MKL2,NCOA1,NF1,NFKBIA,NOTCH4,NRP1,PDE2A,PDGFB,PIK3C2A,PLXND1,POLD4,PPAP2B,PSAP,RAD23B,RAMP2,RBL2,RBPJ,RECK,RUNX1,S1PR1,S1PR2,SELL,SHC1,SPHK2,SYK,TBX3,THBS1,THRA,TP53,UNC5B,ZMIZ1	64
Cardiovascular System Development and Function	angiogenesis	8.35E-06	ADAM8,ALOX12,ANKRD17,APC,C3AR1,CAV1,CD151,CD44,CITED2,CLIC4,COL4A1,CTNNB1,EDNRA,EGLN1,EHD3,EPHA2,ERBB2,ETV6,FLT1,FOXM1,HEG1,ID3,IKBKAP,JAK2,MAN2B1,MAPK7,MKL2,NCOA1,NF1,NFKBIA,NOTCH4,NRP1,PDE2A,PDGFB,PFKM,PIK3C2A,PKNOX1,PLXND1,PSAP,RAMP2,RASIP1,RBL2,RBPJ,RECK,RUNX1,S1PR1,S1PR2,SELL,SHC1,SRPK2,SYK,THBS1,THRA,TP53,UNC5B,ZMIZ1	56
Cancer	cell transformation	1.02E-05	ATM,CAV1,CLTC,COL1A1,CTNNB1,EIF2AK2,ERBB2,ETV6,FLT1,FLT3LG,GRB10,HIP1,Hmga1,HSPA1A/HSPA1B,ITSN1,JAK2,KIT,LETMD1,MAP2K5,MAP2K6,MAPK7,MAPK8,MDM4,MTOR,NFATC1,PBX2,PDGFB,POLB,PRKAR1A,PRKCD,PRMT5,RALGDS,RASGRP2,RASIP1,RBL2,RUNX1,SHC1,SKI,TBX3,TP53,WNT2	41
Cellular Assembly and Organization	microtubule dynamics	1.41E-05	Abi2,ABL2,AGRN,ANK3,APC,ATG7,ATP2C1,AXIN1,BACE1,C2CD3,CAV1,CD44,CD81,CLASP1,CREB1,CSNK2A2,DIAPH3,DNM1,EDNRA,EPHA2,FERMT3,FGD3,FLOT1,FLT1,GALNS,HTT,IFT122,IFT172,ITSN1,KIT,KLK8,LAMA1,LIMK1,MAPK8,MTOR,MYO10,NCAM1,NF1,NFIX,NFKB1,NFKBIA,Nisch,NRP1,NUMBL,ODF2,PARD3,PDGFB,PIP5K1A,PLXNB2,PLXND1,PRKACA,PRKCA,PRKG1,PXN,RAC3,RASSF1,S1PR1,SCARF1,SEMA3A,SH2B1,SH2D3C,SIRPA,TBCE,TIAM1,TLN1,TP53,UNC5B,WIPF1	68
Cellular Function and Maintenance	microtubule dynamics	1.41E-05	Abi2,ABL2,AGRN,ANK3,APC,ATG7,ATP2C1,AXIN1,BACE1,C2CD3,CAV1,CD44,CD81,CLASP1,CREB1,CSNK2A2,DIAPH3,DNM1,EDNRA,EPHA2,FERMT3,FGD3,FLOT1,FLT1,GALNS,HTT,IFT122,IFT172,ITSN1,KIT,KLK8,LAMA1,LIMK1,MAPK8,MTOR,MYO10,NCAM1,NF1,NFIX,NFKB1,NFKBIA,Nisch,NRP1,NUMBL,ODF2,PARD3,PDGFB,PIP5K1A,PLXNB2,PLXND1,PRKACA,PRKCA,PRKG1,PXN,RAC3,RASSF1,S1PR1,SCARF1,SEMA3A,SH2B1,SH2D3C,SIRPA,TBCE,TIAM1,TLN1,TP53,UNC5B,WIPF1	68
Organismal Injury and Abnormalities	Edema	1.92E-05	ABL2,ADRBK1,CAV1,CD151,CD93,CITED2,CREB1,CTSA,EDNRA,FLT1,FOXM1,FOXP1,GATA6,IFT172,IRAK3,LIMK1,MAPK7,MKL2,NF1,NFAT5,NFATC1,NOTCH4,PARD3,PBX2,PDGFB,PRKACA,PRKAR1A,RAD23B,RAMP2,S1PR2,SELL,SOD3,STAT6,SYK,TBX3,YBX1	36
Hematological System Development and Function	differentiation of leukocytes	2.00E-05	APC,ARNTL,ATM,BCL2L11,BCL3,C3AR1,CCR1,CD38,CD81,CD8B,CITED2,CTNNB1,DOCK2,ELF3,ETV6,FLT3LG,FOXP1,GIT2,GRAP2,HELLS,HLA-DMA,Hmga1,ID3,IL12A,JAK2,KIT,LGALS8,LTBR,MAPK8,MTOR,NBR1,NCKAP1L,NFATC1,NFIL3,NFKB1,NFKBIA,NR4A1,NRP1,PIK3AP1,PKNOX1,PRKCA,PRKCD,PRKCQ,RALGDS,RBPJ,RGL2,RGS10,RUNX1,S1PR1,SEMA3A,SHC1,SIN3B,SLA,SP3,STAT1,STAT2,STAT6,SYK,TP53,TRAF3,ZBTB16	61
Cellular Development	differentiation of leukocytes	2.00E-05	APC,ARNTL,ATM,BCL2L11,BCL3,C3AR1,CCR1,CD38,CD81,CD8B,CITED2,CTNNB1,DOCK2,ELF3,ETV6,FLT3LG,FOXP1,GIT2,GRAP2,HELLS,HLA-DMA,Hmga1,ID3,IL12A,JAK2,KIT,LGALS8,LTBR,MAPK8,MTOR,NBR1,NCKAP1L,NFATC1,NFIL3,NFKB1,NFKBIA,NR4A1,NRP1,PIK3AP1,PKNOX1,PRKCA,PRKCD,PRKCQ,RALGDS,RBPJ,RGL2,RGS10,RUNX1,S1PR1,SEMA3A,SHC1,SIN3B,SLA,SP3,STAT1,STAT2,STAT6,SYK,TP53,TRAF3,ZBTB16	61
Hematopoiesis	differentiation of leukocytes	2.00E-05	APC,ARNTL,ATM,BCL2L11,BCL3,C3AR1,CCR1,CD38,CD81,CD8B,CITED2,CTNNB1,DOCK2,ELF3,ETV6,FLT3LG,FOXP1,GIT2,GRAP2,HELLS,HLA-DMA,Hmga1,ID3,IL12A,JAK2,KIT,LGALS8,LTBR,MAPK8,MTOR,NBR1,NCKAP1L,NFATC1,NFIL3,NFKB1,NFKBIA,NR4A1,NRP1,PIK3AP1,PKNOX1,PRKCA,PRKCD,PRKCQ,RALGDS,RBPJ,RGL2,RGS10,RUNX1,S1PR1,SEMA3A,SHC1,SIN3B,SLA,SP3,STAT1,STAT2,STAT6,SYK,TP53,TRAF3,ZBTB16	61
Cardiovascular System Development and Function	morphology of endothelial cells	2.49E-05	CAV1,CD44,CLIC4,FLT1,MAPK7,PDGFB,PSAP,RECK,S1PR2,SHC1,SYK	11
Cell Morphology	morphology of endothelial cells	2.49E-05	CAV1,CD44,CLIC4,FLT1,MAPK7,PDGFB,PSAP,RECK,S1PR2,SHC1,SYK	11
Tissue Morphology	morphology of endothelial cells	2.49E-05	CAV1,CD44,CLIC4,FLT1,MAPK7,PDGFB,PSAP,RECK,S1PR2,SHC1,SYK	11
Organismal Development	morphology of endothelial cells	2.49E-05	CAV1,CD44,CLIC4,FLT1,MAPK7,PDGFB,PSAP,RECK,S1PR2,SHC1,SYK	11
Cardiovascular System Development and Function	abnormal morphology of vascular endothelial cells	2.54E-05	CAV1,CD44,CLIC4,FLT1,MAPK7,PDGFB,PSAP,RECK,S1PR2,SHC1	10
Cell Morphology	abnormal morphology of vascular endothelial cells	2.54E-05	CAV1,CD44,CLIC4,FLT1,MAPK7,PDGFB,PSAP,RECK,S1PR2,SHC1	10
Tissue Morphology	abnormal morphology of vascular endothelial cells	2.54E-05	CAV1,CD44,CLIC4,FLT1,MAPK7,PDGFB,PSAP,RECK,S1PR2,SHC1	10
Organismal Development	abnormal morphology of vascular endothelial cells	2.54E-05	CAV1,CD44,CLIC4,FLT1,MAPK7,PDGFB,PSAP,RECK,S1PR2,SHC1	10
Cellular Development	differentiation of cells	2.67E-05	ABL2,ADAM8,AGRN,ANKRD17,APC,ARNTL,ATM,ATP2C1,AXIN1,BCL2L11,BCL3,BNIP2,C3AR1,CACNA1D,CAMKK2,CAV1,CBFA2T2,CCR1,CD276,CD38,CD44,CD81,CD8B,CITED2,CLIC4,CNN2,CREB1,CTNNB1,DOCK2,ELF3,ENPP1,EPHA2,ERBB2,ERCC2,ESRRA,ETV6,FLT1,FLT3LG,FOXP1,GATA6,GIT2,GNAQ,GP1BA,GRAP2,HDAC1,HDAC5,HELLS,HES1,HLA-DMA,Hmga1,HNF4A,HPS4,HTT,ID3,IL12A,INPP5K,INSR,IRAK3,ITGA5,JAK2,JDP2,KCTD11,KIT,LGALS8,LRP6,LRRC8C,LTBP3,LTBR,MADC…	142
Gene Expression	transactivation	2.73E-05	CCNT1,CITED2,CREB1,CTNNB1,EIF2AK2,ETV6,HES1,HNF4A,ID3,MAP2K6,MARCKSL1,MDM4,MED24,NAB2,NFKB1,NOTCH4,NR4A1,NR6A1,PRKG1,SIRPA,SPHK2,STAT1,STAT2,TGFB1I1,THRA,TP53	26
Hematological System Development and Function	cell movement of lymphocytes	2.90E-05	ACTN4,ALOX5,CCNT1,CCR1,CD44,CD81,Ceacam1/Ceacam2,COL1A1,COL4A1,DOCK2,ERBB2,ETV6,FLT3LG,FYB,GNAI3,IL12A,IL16,JAK2,LCP1,LTBR,MADCAM1,MAPK7,NFATC1,NFKB1,NFKBIA,PLEC,PRKCD,PRKCQ,RUNX1,S1PR1,SELL,SH2D3C,SPHK2,TG,TIAM1	35
Cellular Movement	cell movement of lymphocytes	2.90E-05	ACTN4,ALOX5,CCNT1,CCR1,CD44,CD81,Ceacam1/Ceacam2,COL1A1,COL4A1,DOCK2,ERBB2,ETV6,FLT3LG,FYB,GNAI3,IL12A,IL16,JAK2,LCP1,LTBR,MADCAM1,MAPK7,NFATC1,NFKB1,NFKBIA,PLEC,PRKCD,PRKCQ,RUNX1,S1PR1,SELL,SH2D3C,SPHK2,TG,TIAM1	35
Immune Cell Trafficking	cell movement of lymphocytes	2.90E-05	ACTN4,ALOX5,CCNT1,CCR1,CD44,CD81,Ceacam1/Ceacam2,COL1A1,COL4A1,DOCK2,ERBB2,ETV6,FLT3LG,FYB,GNAI3,IL12A,IL16,JAK2,LCP1,LTBR,MADCAM1,MAPK7,NFATC1,NFKB1,NFKBIA,PLEC,PRKCD,PRKCQ,RUNX1,S1PR1,SELL,SH2D3C,SPHK2,TG,TIAM1	35
Cardiovascular System Development and Function	vasculogenesis	3.07E-05	ALOX12,ANKRD17,APC,ARNTL,CAV1,CD151,CD44,CITED2,CLIC4,CTNNB1,EDNRA,EGLN1,EHD3,EPHA2,ERBB2,ETV6,FBLN5,FLT1,FOXM1,GATA6,HEG1,IKBKAP,INSR,LAMA1,LTB4R,MAN2B1,MAPK7,MDM4,MKL2,NCOA1,NF1,NFKBIA,NOTCH4,NRP1,PDE2A,PDGFB,PLXND1,POLD4,PPAP2B,PSAP,RAD23B,RAMP2,RBL2,RBPJ,RECK,RUNX1,S1PR1,S1PR2,SHC1,SYK,THBS1,THRA,TP53,UNC5B,ZMIZ1	55
Organismal Development	vasculogenesis	3.07E-05	ALOX12,ANKRD17,APC,ARNTL,CAV1,CD151,CD44,CITED2,CLIC4,CTNNB1,EDNRA,EGLN1,EHD3,EPHA2,ERBB2,ETV6,FBLN5,FLT1,FOXM1,GATA6,HEG1,IKBKAP,INSR,LAMA1,LTB4R,MAN2B1,MAPK7,MDM4,MKL2,NCOA1,NF1,NFKBIA,NOTCH4,NRP1,PDE2A,PDGFB,PLXND1,POLD4,PPAP2B,PSAP,RAD23B,RAMP2,RBL2,RBPJ,RECK,RUNX1,S1PR1,S1PR2,SHC1,SYK,THBS1,THRA,TP53,UNC5B,ZMIZ1	55
Cellular Growth and Proliferation	proliferation of blood cells	3.51E-05	Abi2,AGRN,ARHGDIB,ATG7,ATM,BCL2L11,CD151,CD276,CD38,CD44,CD81,CREB1,CTNNB1,DLG1,DOCK2,DOK2,EBI3,EIF2AK2,ERBB2,ESRRA,FLT3LG,FYB,Gp49a/Lilrb4,GRAP2,HES1,HIPK2,HLA-DMA,ID3,IFNAR2,IL12A,JAK2,KIT,MAFG,MAPK8,MTOR,NCKAP1L,NCSTN,NF1,NFAT5,NFATC1,NFKB1,NFKBIA,PAWR,PIK3AP1,PIM2,PIM3,PMEL,PRKACA,PRKCD,PRKCQ,RABGEF1,RBL2,RUNX1,S1PR1,S1PR2,SELL,SH2D3C,SH3BP2,SHC1,SIRPA,SPHK2,STAT1,STAT6,SYK,TG,TNFSF14,TP53,TR…	71
Cellular Development	proliferation of blood cells	3.51E-05	Abi2,AGRN,ARHGDIB,ATG7,ATM,BCL2L11,CD151,CD276,CD38,CD44,CD81,CREB1,CTNNB1,DLG1,DOCK2,DOK2,EBI3,EIF2AK2,ERBB2,ESRRA,FLT3LG,FYB,Gp49a/Lilrb4,GRAP2,HES1,HIPK2,HLA-DMA,ID3,IFNAR2,IL12A,JAK2,KIT,MAFG,MAPK8,MTOR,NCKAP1L,NCSTN,NF1,NFAT5,NFATC1,NFKB1,NFKBIA,PAWR,PIK3AP1,PIM2,PIM3,PMEL,PRKACA,PRKCD,PRKCQ,RABGEF1,RBL2,RUNX1,S1PR1,S1PR2,SELL,SH2D3C,SH3BP2,SHC1,SIRPA,SPHK2,STAT1,STAT6,SYK,TG,TNFSF14,TP53,TR…	71
Post-Translational Modification	phosphorylation of L-amino acid	3.64E-05	Abi2,ADRBK1,CD44,CLK2,HIPK2,JAK2,KIT,MAPK8,MTOR,PDGFB,PPAP2B,PRKCA,PXN,SYK,TNKS,TP53	16
Amino Acid Metabolism	phosphorylation of L-amino acid	3.64E-05	Abi2,ADRBK1,CD44,CLK2,HIPK2,JAK2,KIT,MAPK8,MTOR,PDGFB,PPAP2B,PRKCA,PXN,SYK,TNKS,TP53	16
Small Molecule Biochemistry	phosphorylation of L-amino acid	3.64E-05	Abi2,ADRBK1,CD44,CLK2,HIPK2,JAK2,KIT,MAPK8,MTOR,PDGFB,PPAP2B,PRKCA,PXN,SYK,TNKS,TP53	16
Cellular Function and Maintenance	cellular homeostasis	3.90E-05	ACAP1,APC,ARHGEF7,ARNTL,ATG7,ATM,ATP2C1,BCL2L11,BCL3,BNIP3L,C3AR1,CACNA1D,CAMKK2,CAV1,CD151,CD38,CD81,CD8B,Ceacam1/Ceacam2,CHRNB1,CREB1,CRTC2,CTNNB1,DLG1,DOCK2,DOK2,EIF2AK2,ELF3,FLT1,FLT3LG,FOXP1,GAA,GNAQ,GRAP2,HDAC1,HLA-DMA,Hmga1,HNF4A,HTT,ID3,IFNAR2,Iigp1,IL12A,INPP5K,INSR,KIT,LTB4R,LTBR,MAPK8,MTOR,NAB1,NBR1,NCKAP1L,NCSTN,NF1,NFATC1,NFIL3,NFKB1,NFKBIA,NR4A1,NUCB2,OPTN,PDE4B,PDK4,PFKM,PIK3C3,PIM…	95
Cell Death and Survival	cell death of blood cells	3.98E-05	AGRN,ATM,BCL2L11,BCL3,BNIP3L,CAMK2G,CD38,CD44,CREB1,CSNK2A2,CTNNB1,DAXX,EIF2AK2,ERBB2,ETV6,GRAP2,HIPK2,HK1,HOXA3,ID3,IL12A,IRAK3,ITGA5,ITPR1,JAK2,KIT,LTBR,MAP2K6,MAPK8,MMP8,MTOR,NF1,NFAT5,NFKB1,NFKBIA,NR4A1,PARP14,PAWR,PIK3AP1,PIK3C3,PIM2,PMEL,PRDX6,PRKCD,PRKCQ,PXN,RABGEF1,RUNX1,S1PR2,SH3BP2,SH3GLB1,SHC1,SIRPA,ST3GAL1,STAT1,STAT6,THBS1,TP53,TRAF3	59
Cell Morphology	abnormal morphology of pyramidal neurons	4.22E-05	Abi2,ABL2,CD81,GM2A,KALRN,KLK8,PTPRA,SEMA3A,SYN1	9
Tissue Morphology	abnormal morphology of pyramidal neurons	4.22E-05	Abi2,ABL2,CD81,GM2A,KALRN,KLK8,PTPRA,SEMA3A,SYN1	9
Nervous System Development and Function	abnormal morphology of pyramidal neurons	4.22E-05	Abi2,ABL2,CD81,GM2A,KALRN,KLK8,PTPRA,SEMA3A,SYN1	9
Organ Morphology	abnormal morphology of pyramidal neurons	4.22E-05	Abi2,ABL2,CD81,GM2A,KALRN,KLK8,PTPRA,SEMA3A,SYN1	9
Hematological System Development and Function	cell movement of mononuclear leukocytes	5.43E-05	ACTN4,ALOX5,CCNT1,CCR1,CD44,CD81,Ceacam1/Ceacam2,COL1A1,COL4A1,DOCK2,ERBB2,ETV6,FLT1,FLT3LG,FYB,GNAI3,IL12A,IL16,JAK2,LCP1,LTBR,MADCAM1,MAPK7,NFATC1,NFKB1,NFKBIA,PLEC,PRKCD,PRKCQ,RUNX1,S1PR1,SELL,SH2D3C,SPHK2,TG,TIAM1,UNC5B	37
Cellular Movement	cell movement of mononuclear leukocytes	5.43E-05	ACTN4,ALOX5,CCNT1,CCR1,CD44,CD81,Ceacam1/Ceacam2,COL1A1,COL4A1,DOCK2,ERBB2,ETV6,FLT1,FLT3LG,FYB,GNAI3,IL12A,IL16,JAK2,LCP1,LTBR,MADCAM1,MAPK7,NFATC1,NFKB1,NFKBIA,PLEC,PRKCD,PRKCQ,RUNX1,S1PR1,SELL,SH2D3C,SPHK2,TG,TIAM1,UNC5B	37
Immune Cell Trafficking	cell movement of mononuclear leukocytes	5.43E-05	ACTN4,ALOX5,CCNT1,CCR1,CD44,CD81,Ceacam1/Ceacam2,COL1A1,COL4A1,DOCK2,ERBB2,ETV6,FLT1,FLT3LG,FYB,GNAI3,IL12A,IL16,JAK2,LCP1,LTBR,MADCAM1,MAPK7,NFATC1,NFKB1,NFKBIA,PLEC,PRKCD,PRKCQ,RUNX1,S1PR1,SELL,SH2D3C,SPHK2,TG,TIAM1,UNC5B	37
Cellular Growth and Proliferation	proliferation of connective tissue cells	5.49E-05	AEBP1,APC,ATM,BCL2L2,CAV1,CD44,CITED2,CLTC,CTNNB1,EP400,EPHA2,ERBB2,ETV6,GRB10,INSR,ITSN1,KLK8,MAP2K6,MAPK8,MDM4,NAB1,NAB2,NCSTN,NF1,NFATC1,NFKB1,NFKBIA,PDGFB,PHC2,PIK3C3,PRKCA,PTPRF,RBL2,RUNX1,SIRPA,SIRT2,SKI,SPHK2,STAT1,SUV420H1,THRA,TP53,TSC2,TXNIP,YBX1,ZMIZ1	46
Organismal Development	morphology of vessel	8.08E-05	ACTA2,ANKRD17,CD151,CITED2,COL5A1,EDNRA,EHD3,FBLN5,FLT1,FOXM1,GATA6,HES1,HOXA3,IKBKAP,ITGA5,KIT,MAPK7,MKL2,MTUS1,NCOA1,NF1,NOTCH4,NR4A1,NRP1,PDGFB,PLXND1,PTPRF,PXN,RAMP2,RBPJ,RECK,SHC1,SIAH2,SLC6A4,SYK,TCF7L1,THBS1,TNKS,UBR2,ZMIZ1	40
Cellular Assembly and Organization	formation of filaments	8.17E-05	ABL2,APC,BACE1,COL5A1,DIAPH3,DLG1,DSTN,EDNRA,GNAQ,KANK2,LIMK1,LIMK2,MAPK8,MTOR,MTSS1,MYOM1,NCKAP1L,NF1,PRKCD,PTPRA,PXN,RECK,TBCE,TIAM1,TWF2	25
Tissue Development	formation of filaments	8.17E-05	ABL2,APC,BACE1,COL5A1,DIAPH3,DLG1,DSTN,EDNRA,GNAQ,KANK2,LIMK1,LIMK2,MAPK8,MTOR,MTSS1,MYOM1,NCKAP1L,NF1,PRKCD,PTPRA,PXN,RECK,TBCE,TIAM1,TWF2	25
Nervous System Development and Function	morphology of nervous system	8.63E-05	Abi2,ABL2,ACP2,AGRN,ANK3,ATM,ATP1B2,BACE1,BCL2L11,CACNA1D,CAMKK2,CAV1,CD44,CD81,CITED2,CLCN6,CREB1,CTNNB1,DNM1,DPCD,DVL2,EDNRA,EPB41L2,ERBB2,GM2A,GMFB,HES1,HEXA,HOXA3,HPN,HTT,ID3,IFT122,IFT172,ITPR1,KALRN,KIF1B,KLK8,LIMK1,LIPA,MADD,MAN2B1,MARCKSL1,MCOLN1,MDM4,MTHFR,MYCBP2,NAB1,NAB2,NAGLU,NCAM1,NCOA1,NF1,NFIX,NFKB1,NR6A1,NRP1,PDGFB,PEG3,PGAP1,PLEC,PLXNB2,POLB,PRKACA,PRKCQ,PSAP,PTPRA,PTPRF,PTPRS,SE…	84
Gene Expression	expression of DNA	8.72E-05	AEBP1,AEBP2,AGRN,ARNTL,AXIN1,BAZ1B,BCL3,BRWD1,CAPN3,CAV1,CBFA2T2,CD44,CHD8,CITED2,CNN2,CREB1,CSRNP1,CSRNP2,CTNNB1,DAXX,DBP,DCP1A,DEAF1,DEDD,DNMT3A,ELF3,ESRRA,ETV6,FOXM1,FOXP1,GATA6,HDAC1,HDAC5,HES1,HIPK2,HNF4A,HOXA5,HPN,ID3,IFNAR2,JDP2,KDM6B,KIT,LPIN2,LRP6,MED24,MEF2D,MKL2,MNAT1,MYBBP1A,NAB1,NAB2,NCOA1,NFAT5,NFATC1,NFIX,NFKB1,NFKBIA,NFX1,NR4A1,NR6A1,NRIP1,NSD1,PBX2,PIM2,PKNOX1,POU2F1,PRKCQ,PRMT5,…	97
Cell Cycle	G0 phase	9.27E-05	CAV1,DAXX,EIF2AK2,GNB2L1,GRAP2,PRKCA,RUNX1,TP53	8
Cardiovascular Disease	persistent truncus arteriosus	9.67E-05	CITED2,DVL2,EDNRA,FOXP1,GATA6,HOXA3,NF1,NRP1,PLXND1	9
Developmental Disorder	persistent truncus arteriosus	9.67E-05	CITED2,DVL2,EDNRA,FOXP1,GATA6,HOXA3,NF1,NRP1,PLXND1	9
Respiratory Disease	persistent truncus arteriosus	9.67E-05	CITED2,DVL2,EDNRA,FOXP1,GATA6,HOXA3,NF1,NRP1,PLXND1	9
Gene Expression	transcription	9.81E-05	AEBP1,AEBP2,AGRN,ARNTL,AXIN1,BAZ1B,BCL3,BRWD1,CAPN3,CAV1,CBFA2T2,CCNT1,CHD8,CITED2,CREB1,CSRNP1,CSRNP2,CTNNB1,DAXX,DBP,DCP1A,DEAF1,DEDD,DNMT3A,EIF2AK2,ELF3,ERBB2,ERCC2,ESRRA,ETV6,FOXM1,FOXP1,GATA6,HDAC1,HDAC5,HELLS,HES1,HIPK2,HNF4A,HOXA5,HTT,ID3,IFNAR2,JDP2,KDM6B,LPIN2,LRP6,MAP2K5,MAP2K6,MAPK7,MAPK8,MED24,MEF2D,MKL2,MNAT1,MYBBP1A,NAB1,NAB2,NCOA1,NFAT5,NFATC1,NFIX,NFKB1,NFKBIA,NFX1,NOTCH4,NR4A1,NR…	102
Cellular Assembly and Organization	morphology of cytoskeleton	1.03E-04	ABL2,CAV1,CD44,KALRN,LIMK1,MARCKSL1,PRKAR1A	7
Cell Morphology	morphology of cytoskeleton	1.03E-04	ABL2,CAV1,CD44,KALRN,LIMK1,MARCKSL1,PRKAR1A	7
Post-Translational Modification	tyrosine phosphorylation of protein	1.03E-04	ABL2,CD44,CD81,ETV6,INSR,KIT,LAMA1,PRKACA,PRKCA,PRKCD,PTPRA,SIRPA,SYK,SYN1,THBS1	15
Cell Signaling	tyrosine phosphorylation of protein	1.03E-04	ABL2,CD44,CD81,ETV6,INSR,KIT,LAMA1,PRKACA,PRKCA,PRKCD,PTPRA,SIRPA,SYK,SYN1,THBS1	15
Cellular Assembly and Organization	organization of organelle	1.07E-04	ABL2,ACP2,AGRN,ANK3,APC,ARID1A,ATG7,AXIN1,BNIP2,COL5A1,CTNNB1,GAA,HEXA,HPS4,HTT,KLK8,MTOR,MTSS1,NAGLU,NF1,NUMBL,RAB5B,RAB5C,SIRPA,SORT1,TF,TP53,TPP1,TSC2,USP8	30
Cardiovascular Disease	vascular disease	1.10E-04	ALOX12,ALOX5,BAZ1B,BCL2L11,CAV1,CCR1,CD44,CITED2,COL1A1,DVL2,EDNRA,FLT1,FLT3LG,FOXP1,GATA6,GNAQ,GUCY1B3,HOXA3,HSPA1A/HSPA1B,IL12A,LTB4R,MAPK8,MKL2,NF1,NFKB1,NFKBIA,NR4A1,NRP1,PDGFB,PLA2G15,PLTP,PLXND1,PON3,PRKG1,PTGS1,RBPJ,RUNX1,SHC1,SLC6A4,SYK,THBS1,TREX1,TSC2	43
Embryonic Development	development of muscle	1.18E-04	ALOX12,APC,CAPN3,CAV1,CHKB,CTNNB1,DLG1,EGLN1,EPHA2,ERBB2,FOXP1,GATA6,INPP5K,LUC7L,MAP2K5,MAPK7,MEF2D,MKL2,NEURL2,NF1,NFKBIA,PDGFB,PLEC,PRKAR1A,RBPJ,RECK,SCHIP1,SHC1,SIN3B,SLC8A1,THBS1,USP19,WNT2,ZFHX3	34
Organ Development	development of muscle	1.18E-04	ALOX12,APC,CAPN3,CAV1,CHKB,CTNNB1,DLG1,EGLN1,EPHA2,ERBB2,FOXP1,GATA6,INPP5K,LUC7L,MAP2K5,MAPK7,MEF2D,MKL2,NEURL2,NF1,NFKBIA,PDGFB,PLEC,PRKAR1A,RBPJ,RECK,SCHIP1,SHC1,SIN3B,SLC8A1,THBS1,USP19,WNT2,ZFHX3	34
Organismal Development	development of muscle	1.18E-04	ALOX12,APC,CAPN3,CAV1,CHKB,CTNNB1,DLG1,EGLN1,EPHA2,ERBB2,FOXP1,GATA6,INPP5K,LUC7L,MAP2K5,MAPK7,MEF2D,MKL2,NEURL2,NF1,NFKBIA,PDGFB,PLEC,PRKAR1A,RBPJ,RECK,SCHIP1,SHC1,SIN3B,SLC8A1,THBS1,USP19,WNT2,ZFHX3	34
Tissue Development	development of muscle	1.18E-04	ALOX12,APC,CAPN3,CAV1,CHKB,CTNNB1,DLG1,EGLN1,EPHA2,ERBB2,FOXP1,GATA6,INPP5K,LUC7L,MAP2K5,MAPK7,MEF2D,MKL2,NEURL2,NF1,NFKBIA,PDGFB,PLEC,PRKAR1A,RBPJ,RECK,SCHIP1,SHC1,SIN3B,SLC8A1,THBS1,USP19,WNT2,ZFHX3	34
Skeletal and Muscular System Development and Function	development of muscle	1.18E-04	ALOX12,APC,CAPN3,CAV1,CHKB,CTNNB1,DLG1,EGLN1,EPHA2,ERBB2,FOXP1,GATA6,INPP5K,LUC7L,MAP2K5,MAPK7,MEF2D,MKL2,NEURL2,NF1,NFKBIA,PDGFB,PLEC,PRKAR1A,RBPJ,RECK,SCHIP1,SHC1,SIN3B,SLC8A1,THBS1,USP19,WNT2,ZFHX3	34
Cardiovascular System Development and Function	abnormal morphology of artery	1.20E-04	ACTA2,CITED2,COL5A1,EDNRA,FLT1,FOXM1,GATA6,IKBKAP,ITGA5,MAPK7,MKL2,NOTCH4,NRP1,PDGFB,PLXND1,PXN,RAMP2,RBPJ,SHC1,SLC6A4,TNKS,ZMIZ1	22
Tissue Morphology	abnormal morphology of artery	1.20E-04	ACTA2,CITED2,COL5A1,EDNRA,FLT1,FOXM1,GATA6,IKBKAP,ITGA5,MAPK7,MKL2,NOTCH4,NRP1,PDGFB,PLXND1,PXN,RAMP2,RBPJ,SHC1,SLC6A4,TNKS,ZMIZ1	22
Organismal Development	abnormal morphology of artery	1.20E-04	ACTA2,CITED2,COL5A1,EDNRA,FLT1,FOXM1,GATA6,IKBKAP,ITGA5,MAPK7,MKL2,NOTCH4,NRP1,PDGFB,PLXND1,PXN,RAMP2,RBPJ,SHC1,SLC6A4,TNKS,ZMIZ1	22
Organismal Survival	survival of organism	1.21E-04	ACTG2,ADRBK1,AEBP1,AGRN,APC,ARHGDIB,ATM,ATP2C1,ATR,BCL2L11,CCR1,CLIC4,CREB1,DOK2,ERBB2,ESRRA,FLT1,FLT3LG,HOXA3,HSPA1A/HSPA1B,HTT,IFNAR2,IL12A,INSR,ITSN1,KAT6B,KIT,LTB4R,LTBR,MARCKSL1,MDM4,MFNG,MMP8,MTTP,NCOA1,NFKB1,NFKBIA,NRP1,PHC2,PIM2,PLTP,PRDX6,PRKACA,PRKAR1A,PRKG1,PTGS1,RAMP2,RBL2,REST,RUNX1,S1PR2,SEMA3A,SHC1,SIAH2,SMN1/SMN2,STAT1,STAT6,TAP1,THBS1,TNFSF14,TNKS,TP53	62
Cellular Growth and Proliferation	proliferation of mononuclear leukocytes	1.25E-04	Abi2,ARHGDIB,ATM,BCL2L11,CD151,CD276,CD38,CD44,CD81,CREB1,CTNNB1,DLG1,DOCK2,DOK2,EBI3,EIF2AK2,ESRRA,FLT3LG,FYB,Gp49a/Lilrb4,GRAP2,HES1,HLA-DMA,ID3,IFNAR2,IL12A,MAPK8,MTOR,NCKAP1L,NCSTN,NF1,NFAT5,NFATC1,NFKB1,NFKBIA,PAWR,PIK3AP1,PIM2,PIM3,PMEL,PRKACA,PRKCD,PRKCQ,RBL2,RUNX1,S1PR1,S1PR2,SELL,SH2D3C,SH3BP2,SHC1,SIRPA,SPHK2,STAT1,STAT6,SYK,TG,TNFSF14,TP53,TRAF3,TXNIP,WIPF1,ZBTB16	63
Hematological System Development and Function	proliferation of mononuclear leukocytes	1.25E-04	Abi2,ARHGDIB,ATM,BCL2L11,CD151,CD276,CD38,CD44,CD81,CREB1,CTNNB1,DLG1,DOCK2,DOK2,EBI3,EIF2AK2,ESRRA,FLT3LG,FYB,Gp49a/Lilrb4,GRAP2,HES1,HLA-DMA,ID3,IFNAR2,IL12A,MAPK8,MTOR,NCKAP1L,NCSTN,NF1,NFAT5,NFATC1,NFKB1,NFKBIA,PAWR,PIK3AP1,PIM2,PIM3,PMEL,PRKACA,PRKCD,PRKCQ,RBL2,RUNX1,S1PR1,S1PR2,SELL,SH2D3C,SH3BP2,SHC1,SIRPA,SPHK2,STAT1,STAT6,SYK,TG,TNFSF14,TP53,TRAF3,TXNIP,WIPF1,ZBTB16	63
Cellular Development	proliferation of mononuclear leukocytes	1.25E-04	Abi2,ARHGDIB,ATM,BCL2L11,CD151,CD276,CD38,CD44,CD81,CREB1,CTNNB1,DLG1,DOCK2,DOK2,EBI3,EIF2AK2,ESRRA,FLT3LG,FYB,Gp49a/Lilrb4,GRAP2,HES1,HLA-DMA,ID3,IFNAR2,IL12A,MAPK8,MTOR,NCKAP1L,NCSTN,NF1,NFAT5,NFATC1,NFKB1,NFKBIA,PAWR,PIK3AP1,PIM2,PIM3,PMEL,PRKACA,PRKCD,PRKCQ,RBL2,RUNX1,S1PR1,S1PR2,SELL,SH2D3C,SH3BP2,SHC1,SIRPA,SPHK2,STAT1,STAT6,SYK,TG,TNFSF14,TP53,TRAF3,TXNIP,WIPF1,ZBTB16	63
Cellular Growth and Proliferation	proliferation of immune cells	1.25E-04	Abi2,ARHGDIB,ATM,BCL2L11,CD151,CD276,CD38,CD44,CD81,CREB1,CTNNB1,DLG1,DOCK2,DOK2,EBI3,EIF2AK2,ERBB2,ESRRA,FLT3LG,FYB,Gp49a/Lilrb4,GRAP2,HES1,HLA-DMA,ID3,IFNAR2,IL12A,KIT,MAPK8,MTOR,NCKAP1L,NCSTN,NF1,NFAT5,NFATC1,NFKB1,NFKBIA,PAWR,PIK3AP1,PIM2,PIM3,PMEL,PRKACA,PRKCD,PRKCQ,RABGEF1,RBL2,RUNX1,S1PR1,S1PR2,SELL,SH2D3C,SH3BP2,SHC1,SIRPA,SPHK2,STAT1,STAT6,SYK,TG,TNFSF14,TP53,TRAF3,TXNIP,WIPF1,ZBTB16	66
Hematological System Development and Function	proliferation of immune cells	1.25E-04	Abi2,ARHGDIB,ATM,BCL2L11,CD151,CD276,CD38,CD44,CD81,CREB1,CTNNB1,DLG1,DOCK2,DOK2,EBI3,EIF2AK2,ERBB2,ESRRA,FLT3LG,FYB,Gp49a/Lilrb4,GRAP2,HES1,HLA-DMA,ID3,IFNAR2,IL12A,KIT,MAPK8,MTOR,NCKAP1L,NCSTN,NF1,NFAT5,NFATC1,NFKB1,NFKBIA,PAWR,PIK3AP1,PIM2,PIM3,PMEL,PRKACA,PRKCD,PRKCQ,RABGEF1,RBL2,RUNX1,S1PR1,S1PR2,SELL,SH2D3C,SH3BP2,SHC1,SIRPA,SPHK2,STAT1,STAT6,SYK,TG,TNFSF14,TP53,TRAF3,TXNIP,WIPF1,ZBTB16	66
Cellular Development	proliferation of immune cells	1.25E-04	Abi2,ARHGDIB,ATM,BCL2L11,CD151,CD276,CD38,CD44,CD81,CREB1,CTNNB1,DLG1,DOCK2,DOK2,EBI3,EIF2AK2,ERBB2,ESRRA,FLT3LG,FYB,Gp49a/Lilrb4,GRAP2,HES1,HLA-DMA,ID3,IFNAR2,IL12A,KIT,MAPK8,MTOR,NCKAP1L,NCSTN,NF1,NFAT5,NFATC1,NFKB1,NFKBIA,PAWR,PIK3AP1,PIM2,PIM3,PMEL,PRKACA,PRKCD,PRKCQ,RABGEF1,RBL2,RUNX1,S1PR1,S1PR2,SELL,SH2D3C,SH3BP2,SHC1,SIRPA,SPHK2,STAT1,STAT6,SYK,TG,TNFSF14,TP53,TRAF3,TXNIP,WIPF1,ZBTB16	66
Cell Death and Survival	apoptosis of leukocyte cell lines	1.31E-04	BCL2L11,BCL3,CD44,CREB1,CSNK2A2,DAXX,ERBB2,ETV6,HK1,ITGA5,JAK2,KIT,MAPK8,NFKB1,NFKBIA,NR4A1,PIM2,PXN,RUNX1,SH3GLB1	20
Cell Death and Survival	cell death of neuroepithelial cells	1.39E-04	HTT,S1PR1,SKI,SLC8A1,SPHK2,TP53	6
Gene Expression	transcription of RNA	1.40E-04	AEBP1,AEBP2,AGRN,ARNTL,AXIN1,BAZ1B,BCL3,BRWD1,CAPN3,CAV1,CBFA2T2,CCNT1,CHD8,CITED2,CREB1,CSRNP1,CSRNP2,CTNNB1,DAXX,DBP,DCP1A,DEAF1,DEDD,DNMT3A,EIF2AK2,ELF3,ERBB2,ERCC2,ESRRA,ETV6,FOXM1,FOXP1,GATA6,HDAC1,HDAC5,HES1,HIPK2,HNF4A,HOXA5,HTT,ID3,IFNAR2,JDP2,KDM6B,LPIN2,LRP6,MAP2K5,MAP2K6,MAPK7,MAPK8,MED24,MEF2D,MKL2,MNAT1,MYBBP1A,NAB1,NAB2,NCOA1,NFAT5,NFATC1,NFIX,NFKB1,NFKBIA,NFX1,NOTCH4,NR4A1,NR6A1,NR…	101
Cell Death and Survival	cell death of immune cells	1.44E-04	ATM,BCL2L11,BCL3,CAMK2G,CD38,CD44,CREB1,CSNK2A2,DAXX,EIF2AK2,ERBB2,ETV6,GRAP2,HK1,HOXA3,ID3,IL12A,IRAK3,ITGA5,ITPR1,JAK2,KIT,LTBR,MAP2K6,MAPK8,MMP8,MTOR,NF1,NFAT5,NFKB1,NFKBIA,NR4A1,PARP14,PAWR,PIK3AP1,PIK3C3,PIM2,PMEL,PRDX6,PRKCD,PRKCQ,PXN,RABGEF1,RUNX1,S1PR2,SH3BP2,SH3GLB1,SHC1,SIRPA,ST3GAL1,STAT1,STAT6,THBS1,TP53,TRAF3	55
Tissue Morphology	morphology of connective tissue	1.44E-04	ABL2,ACTA2,AEBP1,ANGPTL6,ANKRD17,ARHGAP10,ARNTL,ARSB,BNIP3L,CAV1,CITED2,COL1A1,DIDO1,ENPP1,EP400,ETV6,GBA2,Hmga1,HOXA3,HOXA5,HTT,IKBKAP,ITGA2B,JDP2,LIPA,LTBP4,MAN2B1,MAPK7,MCOLN1,NCSTN,NF1,NFIX,NPEPPS,NR6A1,PDGFB,PDK4,PIM2,PIM3,PLSCR3,PNPLA2,PRKG1,PSAP,PTPRA,PTPRS,RAD23B,RBL2,SHC1,SIN3B,SLC12A2,SLC39A14,SLC8A1,TCF7L1,TIAM1,UBR2	54
Cell Cycle	G0/G1 phase transition	1.46E-04	CAV1,DAXX,EIF2AK2,GNB2L1,PRKCA,RUNX1,TP53	7
Cell Morphology	morphology of fibroblasts	1.46E-04	ARHGAP10,CAV1,CITED2,MAN2B1,PTPRA,SLC12A2,TIAM1	7
Tissue Morphology	morphology of fibroblasts	1.46E-04	ARHGAP10,CAV1,CITED2,MAN2B1,PTPRA,SLC12A2,TIAM1	7
Connective Tissue Development and Function	morphology of fibroblasts	1.46E-04	ARHGAP10,CAV1,CITED2,MAN2B1,PTPRA,SLC12A2,TIAM1	7
Gene Expression	expression of RNA	1.55E-04	AEBP1,AEBP2,AGRN,ARNTL,AXIN1,BAZ1B,BCL3,BRWD1,CAPN3,CAV1,CBFA2T2,CCNT1,CD44,CHD8,CITED2,CNN2,COL1A1,CREB1,CSRNP1,CSRNP2,CTNNB1,DAXX,DBP,DCP1A,DEAF1,DEDD,DNMT3A,EIF2AK2,ELF3,ERBB2,ERCC2,ESRRA,ETV6,FOXM1,FOXP1,GATA6,GNB2L1,HDAC1,HDAC5,HES1,HIPK2,HNF4A,HOXA5,HPN,HTT,ID3,IFNAR2,INSR,JDP2,KDM6B,KIT,LPIN2,LRP6,MAP2K5,MAP2K6,MAPK7,MAPK8,MARCKSL1,MED24,MEF2D,MKL2,MNAT1,MYBBP1A,NAB1,NAB2,NCOA1,NFAT5,NFATC…	113
Cell Morphology	morphology of leukocytes	1.62E-04	ACP2,ATM,BCL2L11,BCL3,CCR1,CD81,CD8B,CHST15,CNN2,EBI3,EP400,EPX,FLT3LG,Gp49a/Lilrb4,GRAP2,HIP1,HLA-B,HLA-DMA,HOXA5,ID3,JAK2,LIPA,LTBR,MAN2B1,MFNG,NAGLU,NDST2,NFKBIA,PIK3AP1,PLA2G15,PRKCQ,PSAP,RABGEF1,SLA,STAT1,STAT6,SYK,TAP1,TNFSF14,TP53,TXNIP	41
Cellular Growth and Proliferation	proliferation of lymphocytes	1.63E-04	Abi2,ARHGDIB,ATM,BCL2L11,CD151,CD276,CD38,CD44,CD81,CREB1,CTNNB1,DLG1,DOCK2,DOK2,EBI3,EIF2AK2,ESRRA,FYB,Gp49a/Lilrb4,GRAP2,HES1,HLA-DMA,ID3,IFNAR2,IL12A,MAPK8,MTOR,NCKAP1L,NCSTN,NF1,NFAT5,NFATC1,NFKB1,NFKBIA,PAWR,PIK3AP1,PIM2,PIM3,PMEL,PRKACA,PRKCD,PRKCQ,RBL2,RUNX1,S1PR1,S1PR2,SELL,SH2D3C,SH3BP2,SHC1,SIRPA,SPHK2,STAT1,STAT6,SYK,TG,TNFSF14,TP53,TRAF3,TXNIP,WIPF1,ZBTB16	62
Hematological System Development and Function	proliferation of lymphocytes	1.63E-04	Abi2,ARHGDIB,ATM,BCL2L11,CD151,CD276,CD38,CD44,CD81,CREB1,CTNNB1,DLG1,DOCK2,DOK2,EBI3,EIF2AK2,ESRRA,FYB,Gp49a/Lilrb4,GRAP2,HES1,HLA-DMA,ID3,IFNAR2,IL12A,MAPK8,MTOR,NCKAP1L,NCSTN,NF1,NFAT5,NFATC1,NFKB1,NFKBIA,PAWR,PIK3AP1,PIM2,PIM3,PMEL,PRKACA,PRKCD,PRKCQ,RBL2,RUNX1,S1PR1,S1PR2,SELL,SH2D3C,SH3BP2,SHC1,SIRPA,SPHK2,STAT1,STAT6,SYK,TG,TNFSF14,TP53,TRAF3,TXNIP,WIPF1,ZBTB16	62
Cellular Development	proliferation of lymphocytes	1.63E-04	Abi2,ARHGDIB,ATM,BCL2L11,CD151,CD276,CD38,CD44,CD81,CREB1,CTNNB1,DLG1,DOCK2,DOK2,EBI3,EIF2AK2,ESRRA,FYB,Gp49a/Lilrb4,GRAP2,HES1,HLA-DMA,ID3,IFNAR2,IL12A,MAPK8,MTOR,NCKAP1L,NCSTN,NF1,NFAT5,NFATC1,NFKB1,NFKBIA,PAWR,PIK3AP1,PIM2,PIM3,PMEL,PRKACA,PRKCD,PRKCQ,RBL2,RUNX1,S1PR1,S1PR2,SELL,SH2D3C,SH3BP2,SHC1,SIRPA,SPHK2,STAT1,STAT6,SYK,TG,TNFSF14,TP53,TRAF3,TXNIP,WIPF1,ZBTB16	62
Embryonic Development	development of neural tube	1.63E-04	ABL2,ANKRD17,ATP2C1,C2CD3,CITED2,DEAF1,EP400,EPHA2,HES1,HIPK2,IFT122,IFT172,LRP6,MAPK8,MARCKSL1,NCSTN,NF1,PPAP2B,PRKACA,SKI,TP53,TULP3,UBR2	23
Organismal Development	development of neural tube	1.63E-04	ABL2,ANKRD17,ATP2C1,C2CD3,CITED2,DEAF1,EP400,EPHA2,HES1,HIPK2,IFT122,IFT172,LRP6,MAPK8,MARCKSL1,NCSTN,NF1,PPAP2B,PRKACA,SKI,TP53,TULP3,UBR2	23
Tissue Development	development of neural tube	1.63E-04	ABL2,ANKRD17,ATP2C1,C2CD3,CITED2,DEAF1,EP400,EPHA2,HES1,HIPK2,IFT122,IFT172,LRP6,MAPK8,MARCKSL1,NCSTN,NF1,PPAP2B,PRKACA,SKI,TP53,TULP3,UBR2	23
Cellular Function and Maintenance	production of lymphocytes	1.66E-04	ATG7,ETV6,KIT,NFIL3,NFKBIA,RUNX1,STAT6,THRA	8
Cellular Growth and Proliferation	production of lymphocytes	1.66E-04	ATG7,ETV6,KIT,NFIL3,NFKBIA,RUNX1,STAT6,THRA	8
Hematological System Development and Function	production of lymphocytes	1.66E-04	ATG7,ETV6,KIT,NFIL3,NFKBIA,RUNX1,STAT6,THRA	8
Renal and Urological System Development and Function	abnormal morphology of dilated ureter	1.71E-04	DLG1,LZTS2,PTPRF,PTPRS	4
Embryonic Development	development of axial mesoderm	1.71E-04	AXIN1,EPB41L5,PRKAR1A,TCF7L1	4
Organismal Development	development of axial mesoderm	1.71E-04	AXIN1,EPB41L5,PRKAR1A,TCF7L1	4
Tissue Development	development of axial mesoderm	1.71E-04	AXIN1,EPB41L5,PRKAR1A,TCF7L1	4
Cell Death and Survival	self-renewal of multilineage progenitor cells	1.71E-04	FLT3LG,HES1,JAK2,KIT	4
Cellular Function and Maintenance	self-renewal of multilineage progenitor cells	1.71E-04	FLT3LG,HES1,JAK2,KIT	4
Cellular Growth and Proliferation	self-renewal of multilineage progenitor cells	1.71E-04	FLT3LG,HES1,JAK2,KIT	4
Cellular Development	self-renewal of multilineage progenitor cells	1.71E-04	FLT3LG,HES1,JAK2,KIT	4
Small Molecule Biochemistry	synthesis of phosphatidylinositol phosphate	1.71E-04	PIK3C2A,PIK3C3,PIKFYVE,PITPNM1	4
Carbohydrate Metabolism	synthesis of phosphatidylinositol phosphate	1.71E-04	PIK3C2A,PIK3C3,PIKFYVE,PITPNM1	4
Lipid Metabolism	synthesis of phosphatidylinositol phosphate	1.71E-04	PIK3C2A,PIK3C3,PIKFYVE,PITPNM1	4
Hematological System Development and Function	cell movement of phagocytes	1.77E-04	ADRBK1,ALOX5,C3AR1,CCR1,CD38,CD44,CD81,Ceacam1/Ceacam2,CNN2,COL1A1,COL4A1,DOCK2,Ear2 (includes others),EGLN1,ERBB2,FER,FLOT1,FLT1,FLT3LG,GIT2,IL16,KIT,LIMK1,LITAF,LTB4R,MMP8,NCKAP1L,NFKBIA,PDE4B,PLEC,PRKCA,PRKCD,PRKCQ,PRKG1,S1PR1,SELL,SIRPA,STAT6,THBS1,TLN1,TREML2,UNC5B	42
Cellular Movement	cell movement of phagocytes	1.77E-04	ADRBK1,ALOX5,C3AR1,CCR1,CD38,CD44,CD81,Ceacam1/Ceacam2,CNN2,COL1A1,COL4A1,DOCK2,Ear2 (includes others),EGLN1,ERBB2,FER,FLOT1,FLT1,FLT3LG,GIT2,IL16,KIT,LIMK1,LITAF,LTB4R,MMP8,NCKAP1L,NFKBIA,PDE4B,PLEC,PRKCA,PRKCD,PRKCQ,PRKG1,S1PR1,SELL,SIRPA,STAT6,THBS1,TLN1,TREML2,UNC5B	42
Immune Cell Trafficking	cell movement of phagocytes	1.77E-04	ADRBK1,ALOX5,C3AR1,CCR1,CD38,CD44,CD81,Ceacam1/Ceacam2,CNN2,COL1A1,COL4A1,DOCK2,Ear2 (includes others),EGLN1,ERBB2,FER,FLOT1,FLT1,FLT3LG,GIT2,IL16,KIT,LIMK1,LITAF,LTB4R,MMP8,NCKAP1L,NFKBIA,PDE4B,PLEC,PRKCA,PRKCD,PRKCQ,PRKG1,S1PR1,SELL,SIRPA,STAT6,THBS1,TLN1,TREML2,UNC5B	42
Inflammatory Response	cell movement of phagocytes	1.77E-04	ADRBK1,ALOX5,C3AR1,CCR1,CD38,CD44,CD81,Ceacam1/Ceacam2,CNN2,COL1A1,COL4A1,DOCK2,Ear2 (includes others),EGLN1,ERBB2,FER,FLOT1,FLT1,FLT3LG,GIT2,IL16,KIT,LIMK1,LITAF,LTB4R,MMP8,NCKAP1L,NFKBIA,PDE4B,PLEC,PRKCA,PRKCD,PRKCQ,PRKG1,S1PR1,SELL,SIRPA,STAT6,THBS1,TLN1,TREML2,UNC5B	42
Carbohydrate Metabolism	synthesis of carbohydrate	1.79E-04	ADRBK1,CAMKK2,CHKB,DPAGT1,GNAQ,GRB10,GYS1,HTT,INPP5K,INSR,KIT,LRP6,NDST2,NFKB1,NR4A1,PCYT2,PIK3C2A,PIK3C3,PIKFYVE,PIP5K1A,PITPNM1,PPP1R3C,SH3GLB1,SLC35D1	24
Tissue Morphology	abnormal morphology of extraembryonic tissue	1.80E-04	ANGPTL6,ANKRD17,COL4A1,COL5A1,DAXX,EGLN1,ETV6,HNF4A,HTT,ITGA5,MAPK7,MTOR,NCSTN,NF1,NOTCH4,NR6A1,NSD1,POU2F1,PPAP2B,PRKAR1A,PXN,SHC1,SLC8A1,TBX3,TLN1,TP53,UBR2,ZMIZ1	28
Carbohydrate Metabolism	metabolism of carbohydrate	1.87E-04	ADRBK1,CAMKK2,CHKB,DPAGT1,GAA,GM2A,GNAQ,GRB10,GYS1,HEXA,HTT,INPP5K,INSR,IP6K1,KIT,LRP6,LYVE1,MAN2B1,NDST2,NFKB1,NR4A1,PCYT2,PIK3C2A,PIK3C3,PIKFYVE,PIP5K1A,PITPNM1,PPP1R3C,SGSH,SH3GLB1,SLC35D1,SLC5A3,TPI1	33
Cell Morphology	morphology of blood cells	1.87E-04	ACP2,ATM,BCL2L11,BCL3,BNIP3L,CCR1,CD81,CD8B,CHST15,CNN2,DIDO1,EBI3,EP400,EPX,FLT3LG,Gp49a/Lilrb4,GRAP2,HIP1,HLA-B,HLA-DMA,HOXA5,ID3,ITGA2B,JAK2,LIPA,LTBR,MAN2B1,MFNG,NAGLU,NDST2,NFKBIA,PIK3AP1,PIM2,PIM3,PLA2G15,PRKCQ,PRKG1,PSAP,RABGEF1,SIN3B,SLA,STAT1,STAT6,SYK,TAP1,TNFSF14,TP53,TXNIP	48
Organismal Injury and Abnormalities	Bleeding	1.92E-04	ABL2,ANKRD17,APC,COL1A1,COL4A1,ECSCR,FERMT3,FOXM1,FOXP1,GATA6,GNAQ,GP1BA,GUCY1B3,HEG1,ID3,IFT122,IFT172,ITGA2B,MAPK7,MKL2,NF1,NFATC1,NRP1,PDGFB,PLEC,PPAP2B,PRDX6,RAMP2,RECK,RUNX1,S1PR1,S1PR2,SELL,SKI,SLC12A2,SPHK2,SYK,THBS1,TP53,UBR2,YBX1	41
Hematological System Development and Function	differentiation of blood cells	2.07E-04	APC,ARNTL,ATM,BCL2L11,BCL3,C3AR1,CCR1,CD38,CD81,CD8B,CITED2,CNN2,CTNNB1,DOCK2,ELF3,ETV6,FLT3LG,FOXP1,GIT2,GP1BA,GRAP2,HELLS,HLA-DMA,Hmga1,HTT,ID3,IL12A,JAK2,KIT,LGALS8,LTBR,MAPK8,MTOR,NBR1,NCKAP1L,NFATC1,NFIL3,NFKB1,NFKBIA,NR4A1,NRP1,PIK3AP1,PKNOX1,PRKCA,PRKCD,PRKCQ,RALGDS,RBPJ,RGL2,RGS10,RUNX1,S1PR1,SEMA3A,SHC1,SIN3B,SLA,SP3,STAT1,STAT2,STAT6,SYK,THRA,TP53,TRAF3,ZBTB16	65
Cellular Development	differentiation of blood cells	2.07E-04	APC,ARNTL,ATM,BCL2L11,BCL3,C3AR1,CCR1,CD38,CD81,CD8B,CITED2,CNN2,CTNNB1,DOCK2,ELF3,ETV6,FLT3LG,FOXP1,GIT2,GP1BA,GRAP2,HELLS,HLA-DMA,Hmga1,HTT,ID3,IL12A,JAK2,KIT,LGALS8,LTBR,MAPK8,MTOR,NBR1,NCKAP1L,NFATC1,NFIL3,NFKB1,NFKBIA,NR4A1,NRP1,PIK3AP1,PKNOX1,PRKCA,PRKCD,PRKCQ,RALGDS,RBPJ,RGL2,RGS10,RUNX1,S1PR1,SEMA3A,SHC1,SIN3B,SLA,SP3,STAT1,STAT2,STAT6,SYK,THRA,TP53,TRAF3,ZBTB16	65
Cancer	Cancer	2.10E-04	ACTA2,AEBP1,ALDOA,ANK3,APC,ATG7,ATM,ATP2C1,BCL3,BRD2,CAV1,CD151,CD44,CHRNB1,Clca1/Clca2,COL4A1,CTNNB1,DOK2,EBI3,ECM1,ENO1,EPHA2,ERBB2,ETV6,FOXM1,FOXP1,GNB2L1,HIP1,Hmga1,IFITM2,IFNAR2,IL12A,INSR,ITGA5,JAK2,KIT,LETMD1,LRCH1,LTBP4,LTBR,MAPK7,MAPK8,MDM4,MMP8,MUTYH,MYBBP1A,MYCL1,NAT6,NCAM1,NF1,NFKBIA,NPEPPS,NRIP1,PARP14,PIM2,PLXNB2,PMEL,PRKACA,PRKAR1A,PRKCA,PRKCD,PRKCQ,RASSF1,RBL2,RNF111,Rrbp1,RUNX1,S…	88
Cell Death and Survival	apoptosis of synovial cells	2.12E-04	BCL2L11,SYVN1,TP53	3
Small Molecule Biochemistry	formation of phosphatidylinositol-3-phosphate	2.12E-04	PIK3C2A,PIK3C3,PIKFYVE	3
Carbohydrate Metabolism	formation of phosphatidylinositol-3-phosphate	2.12E-04	PIK3C2A,PIK3C3,PIKFYVE	3
Lipid Metabolism	formation of phosphatidylinositol-3-phosphate	2.12E-04	PIK3C2A,PIK3C3,PIKFYVE	3
Cell Death and Survival	loss of lymphatic system cells	2.12E-04	LCP1,MDM4,TP53	3
Tissue Morphology	quantity of Clara cells	2.12E-04	HES1,LIPA,THBS1	3
Respiratory System Development and Function	quantity of Clara cells	2.12E-04	HES1,LIPA,THBS1	3
Cell Death and Survival	apoptosis of B-lymphocyte derived cell lines	2.12E-04	BCL2L11,CD44,CREB1,CSNK2A2,DAXX,ERBB2,ETV6,HK1,ITGA5,JAK2,KIT,MAPK8,NFKBIA,PIM2,PXN,SH3GLB1	16
Hematological System Development and Function	differentiation of lymphocytes	2.18E-04	APC,ARNTL,ATM,BCL2L11,BCL3,C3AR1,CD38,CD81,CD8B,CTNNB1,DOCK2,ELF3,ETV6,FLT3LG,FOXP1,GRAP2,HELLS,HLA-DMA,Hmga1,ID3,IL12A,KIT,LGALS8,MAPK8,MTOR,NBR1,NCKAP1L,NFATC1,NFIL3,NFKB1,NFKBIA,NR4A1,PIK3AP1,PKNOX1,PRKCA,PRKCD,PRKCQ,RBPJ,RUNX1,S1PR1,SLA,SP3,STAT1,STAT2,STAT6,SYK,TP53,TRAF3	48
Cellular Development	differentiation of lymphocytes	2.18E-04	APC,ARNTL,ATM,BCL2L11,BCL3,C3AR1,CD38,CD81,CD8B,CTNNB1,DOCK2,ELF3,ETV6,FLT3LG,FOXP1,GRAP2,HELLS,HLA-DMA,Hmga1,ID3,IL12A,KIT,LGALS8,MAPK8,MTOR,NBR1,NCKAP1L,NFATC1,NFIL3,NFKB1,NFKBIA,NR4A1,PIK3AP1,PKNOX1,PRKCA,PRKCD,PRKCQ,RBPJ,RUNX1,S1PR1,SLA,SP3,STAT1,STAT2,STAT6,SYK,TP53,TRAF3	48
Hematopoiesis	differentiation of lymphocytes	2.18E-04	APC,ARNTL,ATM,BCL2L11,BCL3,C3AR1,CD38,CD81,CD8B,CTNNB1,DOCK2,ELF3,ETV6,FLT3LG,FOXP1,GRAP2,HELLS,HLA-DMA,Hmga1,ID3,IL12A,KIT,LGALS8,MAPK8,MTOR,NBR1,NCKAP1L,NFATC1,NFIL3,NFKB1,NFKBIA,NR4A1,PIK3AP1,PKNOX1,PRKCA,PRKCD,PRKCQ,RBPJ,RUNX1,S1PR1,SLA,SP3,STAT1,STAT2,STAT6,SYK,TP53,TRAF3	48
Cardiovascular System Development and Function	development of outflow tract	2.18E-04	CITED2,DVL2,EDNRA,FOXP1,GATA6,HES1,IFT172,IKBKAP,MKL2,NFATC1,RBPJ,TBX3	12
Embryonic Development	development of outflow tract	2.18E-04	CITED2,DVL2,EDNRA,FOXP1,GATA6,HES1,IFT172,IKBKAP,MKL2,NFATC1,RBPJ,TBX3	12
Organismal Development	development of outflow tract	2.18E-04	CITED2,DVL2,EDNRA,FOXP1,GATA6,HES1,IFT172,IKBKAP,MKL2,NFATC1,RBPJ,TBX3	12
Tissue Development	development of outflow tract	2.18E-04	CITED2,DVL2,EDNRA,FOXP1,GATA6,HES1,IFT172,IKBKAP,MKL2,NFATC1,RBPJ,TBX3	12
Cancer	gastrointestinal tract cancer	2.21E-04	APC,EBI3,KIT,LTBP4,LTBR,MAPK8,MUTYH,PRKCA,RNF111,SIRT2,TAP1,TNK1,TP53	13
Gastrointestinal Disease	gastrointestinal tract cancer	2.21E-04	APC,EBI3,KIT,LTBP4,LTBR,MAPK8,MUTYH,PRKCA,RNF111,SIRT2,TAP1,TNK1,TP53	13
Cell Death and Survival	cell survival	2.24E-04	AGRN,ATG7,ATM,BCL2L11,BCL2L2,BCL3,CD44,CREB1,ERBB2,ETV6,FLII,FLT3LG,HDAC1,HES1,HIPK2,Hmga1,HSPA1A/HSPA1B,HTT,INSR,JAK2,JDP2,KIT,MAP2K5,MAPK7,MAPK8,MTOR,NARFL,NF1,NFAT5,NFKB1,NFKBIA,NOSIP,NR4A1,PARP14,PEG3,PIK3C3,PIM2,POLB,POU2F1,PPP2R5E,PRDX6,PRKACA,PRKAR1A,PRKCD,PRKCQ,RABGEF1,RUNX1,SETDB1,SHC1,SIRPA,STAMBP,STAT1,STAT6,TP53,TRAF3,TRIM21,UNC5B	57
Developmental Disorder	malformation of brain	2.28E-04	ATP2C1,CITED2,DEAF1,DPCD,DVL2,HES1,HIPK2,IFT122,IFT172,LRP6,MAPK8,MARCKSL1,MDM4,MIB2,NF1,NFIX,PLXNB2,PRKACA,PTPRF,PTPRS,RBPJ,SKI,SPHK2,TP53,YBX1	25
Neurological Disease	malformation of brain	2.28E-04	ATP2C1,CITED2,DEAF1,DPCD,DVL2,HES1,HIPK2,IFT122,IFT172,LRP6,MAPK8,MARCKSL1,MDM4,MIB2,NF1,NFIX,PLXNB2,PRKACA,PTPRF,PTPRS,RBPJ,SKI,SPHK2,TP53,YBX1	25
Organismal Injury and Abnormalities	malformation of brain	2.28E-04	ATP2C1,CITED2,DEAF1,DPCD,DVL2,HES1,HIPK2,IFT122,IFT172,LRP6,MAPK8,MARCKSL1,MDM4,MIB2,NF1,NFIX,PLXNB2,PRKACA,PTPRF,PTPRS,RBPJ,SKI,SPHK2,TP53,YBX1	25
Developmental Disorder	kyphosis	2.31E-04	ACP2,BUB3,ERCC2,GAA,HELLS,HEXA,HIP1,IRAK3,LTBP3,MTHFR,NFIX,PSAP,PTPRS,THBS1,TP53	15
Skeletal and Muscular Disorders	kyphosis	2.31E-04	ACP2,BUB3,ERCC2,GAA,HELLS,HEXA,HIP1,IRAK3,LTBP3,MTHFR,NFIX,PSAP,PTPRS,THBS1,TP53	15
Cell Death and Survival	apoptosis of blood cells	2.33E-04	AGRN,ATM,BCL2L11,BNIP3L,CAMK2G,CD38,CD44,CREB1,CTNNB1,EIF2AK2,GRAP2,HIPK2,HOXA3,ID3,IL12A,IRAK3,ITPR1,JAK2,LTBR,MAP2K6,MAPK8,MMP8,MTOR,NFKB1,NFKBIA,NR4A1,PAWR,PIK3AP1,PIM2,PMEL,PRKCD,PRKCQ,RUNX1,S1PR2,SH3BP2,SHC1,ST3GAL1,STAT1,STAT6,THBS1,TP53,TRAF3	42
Tissue Morphology	morphology of nervous tissue	2.35E-04	Abi2,ABL2,AGRN,ATM,BACE1,BCL2L11,CACNA1D,CAMKK2,CAV1,CD44,CD81,CITED2,CLCN6,CREB1,DNM1,DVL2,EDNRA,ERBB2,GM2A,HES1,HEXA,HOXA3,HPN,HTT,IFT122,ITPR1,KALRN,KIF1B,KLK8,LIMK1,MADD,MAN2B1,MCOLN1,MDM4,MYCBP2,NAGLU,NCAM1,NFKB1,NR6A1,NRP1,PLEC,PLXNB2,PRKACA,PRKCQ,PSAP,PTPRA,PTPRF,PTPRS,SEMA3A,SH2D3C,SLC12A2,SLC5A3,SLC6A4,SORT1,SYN1,TAP1,THRA,TP53,TRPC2,UCHL3	60
Nervous System Development and Function	morphology of nervous tissue	2.35E-04	Abi2,ABL2,AGRN,ATM,BACE1,BCL2L11,CACNA1D,CAMKK2,CAV1,CD44,CD81,CITED2,CLCN6,CREB1,DNM1,DVL2,EDNRA,ERBB2,GM2A,HES1,HEXA,HOXA3,HPN,HTT,IFT122,ITPR1,KALRN,KIF1B,KLK8,LIMK1,MADD,MAN2B1,MCOLN1,MDM4,MYCBP2,NAGLU,NCAM1,NFKB1,NR6A1,NRP1,PLEC,PLXNB2,PRKACA,PRKCQ,PSAP,PTPRA,PTPRF,PTPRS,SEMA3A,SH2D3C,SLC12A2,SLC5A3,SLC6A4,SORT1,SYN1,TAP1,THRA,TP53,TRPC2,UCHL3	60
Cell Morphology	cell spreading	2.40E-04	CD151,CD44,CNN2,EPHA2,FERMT3,GNB2L1,LGALS8,MYO10,PRKCQ,PXN,SIRPA,SYK,TGFB1I1,THBS1,TIAM1,TLN1,TP53	17
Hematological System Development and Function	quantity of hematopoietic progenitor cells	2.42E-04	ARHGDIB,ARID1A,ARNTL,ATG7,ATM,BCL2L11,BNIP3L,CD44,CD8B,CREB1,CUL4A,DIDO1,DOK2,EIF2AK2,FLT3LG,FYB,GRAP2,HELLS,HOXA3,ITGA2B,KIT,NFATC1,NFKB1,NFKBIA,NOTCH4,NR4A1,PDGFB,PFKM,PIK3AP1,PIM2,PIM3,POU2F1,PRKCD,PRKCQ,PRKG1,RAC3,RBL2,RUNX1,SH3BP2,SIN3B,SIRPA,SPNS2,STAT6,SYK,TAP1,THBS1,TP53,TRAF3,WIPF1,ZBTB16	50
Tissue Morphology	quantity of hematopoietic progenitor cells	2.42E-04	ARHGDIB,ARID1A,ARNTL,ATG7,ATM,BCL2L11,BNIP3L,CD44,CD8B,CREB1,CUL4A,DIDO1,DOK2,EIF2AK2,FLT3LG,FYB,GRAP2,HELLS,HOXA3,ITGA2B,KIT,NFATC1,NFKB1,NFKBIA,NOTCH4,NR4A1,PDGFB,PFKM,PIK3AP1,PIM2,PIM3,POU2F1,PRKCD,PRKCQ,PRKG1,RAC3,RBL2,RUNX1,SH3BP2,SIN3B,SIRPA,SPNS2,STAT6,SYK,TAP1,THBS1,TP53,TRAF3,WIPF1,ZBTB16	50
Hematopoiesis	quantity of hematopoietic progenitor cells	2.42E-04	ARHGDIB,ARID1A,ARNTL,ATG7,ATM,BCL2L11,BNIP3L,CD44,CD8B,CREB1,CUL4A,DIDO1,DOK2,EIF2AK2,FLT3LG,FYB,GRAP2,HELLS,HOXA3,ITGA2B,KIT,NFATC1,NFKB1,NFKBIA,NOTCH4,NR4A1,PDGFB,PFKM,PIK3AP1,PIM2,PIM3,POU2F1,PRKCD,PRKCQ,PRKG1,RAC3,RBL2,RUNX1,SH3BP2,SIN3B,SIRPA,SPNS2,STAT6,SYK,TAP1,THBS1,TP53,TRAF3,WIPF1,ZBTB16	50
Hematological System Development and Function	quantity of T lymphocytes	2.55E-04	AP1G1,ARHGDIB,ATM,BCL2L11,CAMK2G,CCR1,CD8B,CREB1,DOCK2,EBI3,ESRRA,ETV6,FLT3LG,FYB,GRAP2,HELLS,HLA-B,HLA-DMA,HOXA3,IL12A,JAK2,KIT,LGALS8,LTBR,MAPK8,NF1,NFAT5,NFATC1,NFIL3,NFKB1,NFKBIA,NOTCH4,NR4A1,PMEL,PRKCQ,RAC3,RUNX1,S1PR2,SELL,SERPINB6,SH2D3C,SIRPA,SLA,SPNS2,ST3GAL1,STAT1,STAT6,SYK,TAP1,TAPBP,TG,THBS1,THRA,TP53,TRAF3,TXNIP,WIPF1	57
Tissue Morphology	quantity of T lymphocytes	2.55E-04	AP1G1,ARHGDIB,ATM,BCL2L11,CAMK2G,CCR1,CD8B,CREB1,DOCK2,EBI3,ESRRA,ETV6,FLT3LG,FYB,GRAP2,HELLS,HLA-B,HLA-DMA,HOXA3,IL12A,JAK2,KIT,LGALS8,LTBR,MAPK8,NF1,NFAT5,NFATC1,NFIL3,NFKB1,NFKBIA,NOTCH4,NR4A1,PMEL,PRKCQ,RAC3,RUNX1,S1PR2,SELL,SERPINB6,SH2D3C,SIRPA,SLA,SPNS2,ST3GAL1,STAT1,STAT6,SYK,TAP1,TAPBP,TG,THBS1,THRA,TP53,TRAF3,TXNIP,WIPF1	57
Cardiovascular Disease	hypertrophy of heart	2.81E-04	ACTG2,CAV1,CCNT1,CREB1,CTNNB1,GAA,GNAQ,Hmga1,HSPA1A/HSPA1B,MAP2K6,MAPK7,MAPK8,MEF2D,NAB1,NF1,NFATC1,PBX2,PFKM,PNPLA2,PRKCD,RAB4A,RASSF1,SEMA3A,SLC6A4,SLC8A1,TP53	26
Developmental Disorder	hypertrophy of heart	2.81E-04	ACTG2,CAV1,CCNT1,CREB1,CTNNB1,GAA,GNAQ,Hmga1,HSPA1A/HSPA1B,MAP2K6,MAPK7,MAPK8,MEF2D,NAB1,NF1,NFATC1,PBX2,PFKM,PNPLA2,PRKCD,RAB4A,RASSF1,SEMA3A,SLC6A4,SLC8A1,TP53	26
Cardiovascular Disease	cardiomyopathy	2.92E-04	ABCB8,ADRBK1,BNIP3L,CAV1,CREB1,EGLN1,ERBB2,GAA,GNAQ,INSR,LTBP4,MAP2K5,MCOLN1,MDM4,NF1,PRKCA,SLC6A4,TREX1	18
Cell Death and Survival	apoptosis of neurons	2.94E-04	ADAM8,AGRN,ATM,ATP2C1,BCL2L11,CREB1,ETV6,FLT1,HIPK2,HTT,INSR,ITPR1,ITSN1,MAPK8,NF1,NFKB1,NFKBIA,PAWR,PCDHGA1,PCDHGA2,PCDHGA3,PCDHGA4,PCDHGA5,PCDHGB1,PCDHGB2,POLB,RBL2,SMN1/SMN2,SRPK2,STAMBP,STXBP1,TP53	32
Developmental Disorder	malformation	3.03E-04	ATP2C1,CITED2,DEAF1,DPCD,DVL2,HES1,HIPK2,IFT122,IFT172,LRP6,MAPK8,MARCKSL1,MDM4,MIB2,NF1,NFIX,PBX2,PLXNB2,PRKACA,PTPRF,PTPRS,RBPJ,SKI,SPHK2,TP53,YBX1	26
Cellular Assembly and Organization	organization of lysosome	3.11E-04	ACP2,GAA,HEXA,HPS4,NAGLU,TPP1	6
Cellular Function and Maintenance	organization of lysosome	3.11E-04	ACP2,GAA,HEXA,HPS4,NAGLU,TPP1	6
Tissue Development	adhesion of extracellular matrix	3.12E-04	ADAM8,BCL2L11,CD151,CTNNB1,ITGA2B,ITGA5,NF1,PLXND1,SIRPA	9
Cancer	epidermal hyperplasia	3.12E-04	CAV1,DGAT1,KIT,NAB1,NAB2,PRKCA,RABGEF1,RBL2,STAT6	9
Dermatological Diseases and Conditions	epidermal hyperplasia	3.12E-04	CAV1,DGAT1,KIT,NAB1,NAB2,PRKCA,RABGEF1,RBL2,STAT6	9
Cardiovascular System Development and Function	morphology of heart	3.14E-04	ADRBK1,ARSB,BAZ1B,CAV1,CITED2,DVL2,EDNRA,EGLN1,ERBB2,FOXM1,GAA,GATA6,HEG1,HOXA3,IFT122,MAP2K6,MAPK7,NCSTN,NF1,NFAT5,NFATC1,PARD3,PDGFB,PFKM,PLA2G15,PLXND1,PNPLA2,PRKCA,RAB4A,RAMP2,RBL2,SEMA3A,SHC1,SLC6A4,SLC8A1,TCF7L1,THBS1,TP53,TXNIP,UBR2,ZMIZ1	41
Organ Morphology	morphology of heart	3.14E-04	ADRBK1,ARSB,BAZ1B,CAV1,CITED2,DVL2,EDNRA,EGLN1,ERBB2,FOXM1,GAA,GATA6,HEG1,HOXA3,IFT122,MAP2K6,MAPK7,NCSTN,NF1,NFAT5,NFATC1,PARD3,PDGFB,PFKM,PLA2G15,PLXND1,PNPLA2,PRKCA,RAB4A,RAMP2,RBL2,SEMA3A,SHC1,SLC6A4,SLC8A1,TCF7L1,THBS1,TP53,TXNIP,UBR2,ZMIZ1	41
Cellular Development	differentiation of epithelial cells	3.21E-04	APC,CAV1,CBFA2T2,CLIC4,CTNNB1,GATA6,GNAQ,HES1,HNF4A,HPS4,ID3,INSR,KIT,MADCAM1,MAFG,MAPK8,NFKBIA,PTGS1,PXN,RBL2,RBPJ,TBX3,TGFB1I1,THRA	24
Connective Tissue Disorders	kyphosis of vertebral column	3.22E-04	ACP2,BUB3,GAA,HELLS,HEXA,HIP1,IRAK3,LTBP3,MTHFR,NFIX,PSAP,PTPRS,THBS1,TP53	14
Developmental Disorder	kyphosis of vertebral column	3.22E-04	ACP2,BUB3,GAA,HELLS,HEXA,HIP1,IRAK3,LTBP3,MTHFR,NFIX,PSAP,PTPRS,THBS1,TP53	14
Neurological Disease	kyphosis of vertebral column	3.22E-04	ACP2,BUB3,GAA,HELLS,HEXA,HIP1,IRAK3,LTBP3,MTHFR,NFIX,PSAP,PTPRS,THBS1,TP53	14
Skeletal and Muscular Disorders	kyphosis of vertebral column	3.22E-04	ACP2,BUB3,GAA,HELLS,HEXA,HIP1,IRAK3,LTBP3,MTHFR,NFIX,PSAP,PTPRS,THBS1,TP53	14
Embryonic Development	differentiation of osteoclasts	3.41E-04	ADAM8,APC,C3AR1,CTNNB1,EPHA2,ESRRA,IRAK3,NF1,NFATC1,NFKB1,NRP1,PDK4,RGS10,SEMA3A,SIRPA,STAT1,SYK,TF,TOB2	19
Organ Development	differentiation of osteoclasts	3.41E-04	ADAM8,APC,C3AR1,CTNNB1,EPHA2,ESRRA,IRAK3,NF1,NFATC1,NFKB1,NRP1,PDK4,RGS10,SEMA3A,SIRPA,STAT1,SYK,TF,TOB2	19
Organismal Development	differentiation of osteoclasts	3.41E-04	ADAM8,APC,C3AR1,CTNNB1,EPHA2,ESRRA,IRAK3,NF1,NFATC1,NFKB1,NRP1,PDK4,RGS10,SEMA3A,SIRPA,STAT1,SYK,TF,TOB2	19
Tissue Development	differentiation of osteoclasts	3.41E-04	ADAM8,APC,C3AR1,CTNNB1,EPHA2,ESRRA,IRAK3,NF1,NFATC1,NFKB1,NRP1,PDK4,RGS10,SEMA3A,SIRPA,STAT1,SYK,TF,TOB2	19
Cellular Development	differentiation of osteoclasts	3.41E-04	ADAM8,APC,C3AR1,CTNNB1,EPHA2,ESRRA,IRAK3,NF1,NFATC1,NFKB1,NRP1,PDK4,RGS10,SEMA3A,SIRPA,STAT1,SYK,TF,TOB2	19
Connective Tissue Development and Function	differentiation of osteoclasts	3.41E-04	ADAM8,APC,C3AR1,CTNNB1,EPHA2,ESRRA,IRAK3,NF1,NFATC1,NFKB1,NRP1,PDK4,RGS10,SEMA3A,SIRPA,STAT1,SYK,TF,TOB2	19
Skeletal and Muscular System Development and Function	differentiation of osteoclasts	3.41E-04	ADAM8,APC,C3AR1,CTNNB1,EPHA2,ESRRA,IRAK3,NF1,NFATC1,NFKB1,NRP1,PDK4,RGS10,SEMA3A,SIRPA,STAT1,SYK,TF,TOB2	19
Cell Morphology	morphology of central nervous system cells	3.52E-04	Abi2,ABL2,ATM,CAV1,CD81,GM2A,HES1,HTT,KALRN,KLK8,MDM4,NAGLU,NCOA1,PDGFB,PLXNB2,PSAP,PTPRA,SEMA3A,SYN1,TPP1	20
Nervous System Development and Function	morphology of central nervous system cells	3.52E-04	Abi2,ABL2,ATM,CAV1,CD81,GM2A,HES1,HTT,KALRN,KLK8,MDM4,NAGLU,NCOA1,PDGFB,PLXNB2,PSAP,PTPRA,SEMA3A,SYN1,TPP1	20
Reproductive System Development and Function	lordosis	3.71E-04	ACP2,BUB3,HIP1,KIF1B,NCOA1,NFIX,THBS1	7
Tissue Morphology	abnormal morphology of embryonic neuroepithelium	3.73E-04	ABL2,ATP2C1,DAXX,EPB41L5,HES1,IFT172,MAPK8,NCSTN,PRKACA,UBR2	10
Gene Expression	transcription of DNA	3.74E-04	AEBP1,AEBP2,AGRN,ARNTL,AXIN1,BAZ1B,BCL3,BRWD1,CAPN3,CAV1,CBFA2T2,CHD8,CITED2,CREB1,CSRNP1,CSRNP2,CTNNB1,DAXX,DBP,DCP1A,DEAF1,DEDD,DNMT3A,ELF3,ESRRA,ETV6,FOXM1,FOXP1,GATA6,HDAC1,HDAC5,HES1,HIPK2,HNF4A,HOXA5,ID3,IFNAR2,JDP2,KDM6B,LPIN2,LRP6,MED24,MEF2D,MKL2,MNAT1,MYBBP1A,NAB1,NAB2,NCOA1,NFAT5,NFATC1,NFIX,NFKB1,NFKBIA,NFX1,NR4A1,NR6A1,NRIP1,NSD1,PBX2,PIM2,PKNOX1,POU2F1,PRKCQ,PRMT5,PRPF6,RBPJ,REST,RI…	89
Cellular Function and Maintenance	production of leukocytes	3.85E-04	ATG7,ETV6,FLT3LG,KIT,NFIL3,NFKBIA,RUNX1,STAT6,THRA	9
Cellular Growth and Proliferation	production of leukocytes	3.85E-04	ATG7,ETV6,FLT3LG,KIT,NFIL3,NFKBIA,RUNX1,STAT6,THRA	9
Hematological System Development and Function	production of leukocytes	3.85E-04	ATG7,ETV6,FLT3LG,KIT,NFIL3,NFKBIA,RUNX1,STAT6,THRA	9
Cardiovascular System Development and Function	abnormal morphology of atrium	4.02E-04	ADRBK1,CITED2,EDNRA,EGLN1,HEG1,PARD3,PLXND1,SEMA3A,SLC8A1,UBR2,ZMIZ1	11
Organ Morphology	abnormal morphology of atrium	4.02E-04	ADRBK1,CITED2,EDNRA,EGLN1,HEG1,PARD3,PLXND1,SEMA3A,SLC8A1,UBR2,ZMIZ1	11
Cell Death and Survival	cell viability of B-lymphocyte derived cell lines	4.02E-04	BCL2L11,ERBB2,ETV6,FLT3LG,JAK2,KIT,MAP2K5,MTOR,PPP2R5E,PRKACA,TP53	11
Hematological System Development and Function	cell viability of B-lymphocyte derived cell lines	4.02E-04	BCL2L11,ERBB2,ETV6,FLT3LG,JAK2,KIT,MAP2K5,MTOR,PPP2R5E,PRKACA,TP53	11
Cell Death and Survival	apoptosis of neuroepithelial cells	4.16E-04	S1PR1,SKI,SLC8A1,SPHK2,TP53	5
Cardiovascular System Development and Function	maturation of blood vessel	4.16E-04	ANKRD17,ETV6,MAPK7,RECK,S1PR1	5
Organismal Development	maturation of blood vessel	4.16E-04	ANKRD17,ETV6,MAPK7,RECK,S1PR1	5
Connective Tissue Disorders	craniofacial abnormality	4.17E-04	ATP2C1,CITED2,DEAF1,DVL2,HES1,HIPK2,IFT122,IFT172,LRP6,MAPK8,MARCKSL1,MDM4,MIB2,NF1,PLXNB2,PRKACA,PTPRF,PTPRS,RBPJ,SKI,SPHK2,TP53,YBX1	23
Developmental Disorder	craniofacial abnormality	4.17E-04	ATP2C1,CITED2,DEAF1,DVL2,HES1,HIPK2,IFT122,IFT172,LRP6,MAPK8,MARCKSL1,MDM4,MIB2,NF1,PLXNB2,PRKACA,PTPRF,PTPRS,RBPJ,SKI,SPHK2,TP53,YBX1	23
Skeletal and Muscular Disorders	craniofacial abnormality	4.17E-04	ATP2C1,CITED2,DEAF1,DVL2,HES1,HIPK2,IFT122,IFT172,LRP6,MAPK8,MARCKSL1,MDM4,MIB2,NF1,PLXNB2,PRKACA,PTPRF,PTPRS,RBPJ,SKI,SPHK2,TP53,YBX1	23
Cellular Function and Maintenance	homeostasis of leukocytes	4.18E-04	APC,ATM,BCL2L11,BCL3,C3AR1,CD38,CD8B,CREB1,CTNNB1,DOCK2,DOK2,ELF3,FLT1,FLT3LG,FOXP1,GRAP2,HLA-DMA,Hmga1,ID3,IFNAR2,IL12A,KIT,LTBR,MAPK8,MTOR,NAB1,NBR1,NCKAP1L,NCSTN,NF1,NFATC1,NFIL3,NFKBIA,NR4A1,PDE4B,PKNOX1,PRKCA,PRKCQ,PTGS1,RUNX1,S1PR1,SIRPA,SLA,SP3,STAT1,STAT2,STAT6,SYK,TAPBP,TP53,ZBTB16	51
Cell Morphology	abnormal morphology of neurons	4.61E-04	Abi2,ABL2,ATM,BCL2L11,CD81,CLCN6,DNM1,DVL2,GM2A,HES1,HEXA,IFT122,KALRN,KLK8,MAN2B1,MDM4,MYCBP2,NAGLU,NFKB1,PLXNB2,PSAP,PTPRA,PTPRF,PTPRS,SEMA3A,SH2D3C,SLC12A2,SLC6A4,SORT1,SYN1,THRA	31
Tissue Morphology	abnormal morphology of neurons	4.61E-04	Abi2,ABL2,ATM,BCL2L11,CD81,CLCN6,DNM1,DVL2,GM2A,HES1,HEXA,IFT122,KALRN,KLK8,MAN2B1,MDM4,MYCBP2,NAGLU,NFKB1,PLXNB2,PSAP,PTPRA,PTPRF,PTPRS,SEMA3A,SH2D3C,SLC12A2,SLC6A4,SORT1,SYN1,THRA	31
Nervous System Development and Function	abnormal morphology of neurons	4.61E-04	Abi2,ABL2,ATM,BCL2L11,CD81,CLCN6,DNM1,DVL2,GM2A,HES1,HEXA,IFT122,KALRN,KLK8,MAN2B1,MDM4,MYCBP2,NAGLU,NFKB1,PLXNB2,PSAP,PTPRA,PTPRF,PTPRS,SEMA3A,SH2D3C,SLC12A2,SLC6A4,SORT1,SYN1,THRA	31
Organ Development	resorption of bone	4.79E-04	ADAM8,ARNTL,BCL2L11,CD44,CTNNB1,ESRRA,LRP6,LTBP3,NCOA1,NF1,RBPJ,STAT1,SYK,TF,TPP1	15
Connective Tissue Development and Function	resorption of bone	4.79E-04	ADAM8,ARNTL,BCL2L11,CD44,CTNNB1,ESRRA,LRP6,LTBP3,NCOA1,NF1,RBPJ,STAT1,SYK,TF,TPP1	15
Skeletal and Muscular System Development and Function	resorption of bone	4.79E-04	ADAM8,ARNTL,BCL2L11,CD44,CTNNB1,ESRRA,LRP6,LTBP3,NCOA1,NF1,RBPJ,STAT1,SYK,TF,TPP1	15
Cardiovascular System Development and Function	morphology of blood vessel	4.80E-04	ACTA2,ANKRD17,CD151,CITED2,COL5A1,EDNRA,EHD3,FBLN5,FLT1,FOXM1,GATA6,HOXA3,IKBKAP,ITGA5,MAPK7,MKL2,NF1,NOTCH4,NRP1,PDGFB,PLXND1,PXN,RAMP2,RBPJ,RECK,SHC1,SIAH2,SLC6A4,SYK,TCF7L1,TNKS,UBR2,ZMIZ1	33
Tissue Morphology	morphology of blood vessel	4.80E-04	ACTA2,ANKRD17,CD151,CITED2,COL5A1,EDNRA,EHD3,FBLN5,FLT1,FOXM1,GATA6,HOXA3,IKBKAP,ITGA5,MAPK7,MKL2,NF1,NOTCH4,NRP1,PDGFB,PLXND1,PXN,RAMP2,RBPJ,RECK,SHC1,SIAH2,SLC6A4,SYK,TCF7L1,TNKS,UBR2,ZMIZ1	33
Organismal Development	morphology of blood vessel	4.80E-04	ACTA2,ANKRD17,CD151,CITED2,COL5A1,EDNRA,EHD3,FBLN5,FLT1,FOXM1,GATA6,HOXA3,IKBKAP,ITGA5,MAPK7,MKL2,NF1,NOTCH4,NRP1,PDGFB,PLXND1,PXN,RAMP2,RBPJ,RECK,SHC1,SIAH2,SLC6A4,SYK,TCF7L1,TNKS,UBR2,ZMIZ1	33
Cellular Development	senescence of fibroblasts	4.89E-04	ATM,ERBB2,HELLS,PHC2,SIN3B,TP53,TSC2	7
Connective Tissue Development and Function	senescence of fibroblasts	4.89E-04	ATM,ERBB2,HELLS,PHC2,SIN3B,TP53,TSC2	7
Cell Cycle	senescence of fibroblasts	4.89E-04	ATM,ERBB2,HELLS,PHC2,SIN3B,TP53,TSC2	7
Free Radical Scavenging	quantity of reactive oxygen species	5.12E-04	ABL2,ATM,GCH1,GMFB,JAK2,MEF2D,MTOR,MTTP,PON2,PON3,POU2F1,PRDX6,SHC1	13
Molecular Transport	quantity of reactive oxygen species	5.12E-04	ABL2,ATM,GCH1,GMFB,JAK2,MEF2D,MTOR,MTTP,PON2,PON3,POU2F1,PRDX6,SHC1	13
Cellular Movement	cell movement of fibroblasts	5.28E-04	ABL2,CAV1,CD44,CTNNB1,PIP5K1A,PLEC,PRKACA,PRKAR1A,PRKCD,PTPRA,PXN,RECK,S1PR1,SCHIP1,THBS1,TP53	16
Connective Tissue Development and Function	cell movement of fibroblasts	5.28E-04	ABL2,CAV1,CD44,CTNNB1,PIP5K1A,PLEC,PRKACA,PRKAR1A,PRKCD,PTPRA,PXN,RECK,S1PR1,SCHIP1,THBS1,TP53	16
Cancer	tumorigenesis of non-Hodgkin lymphoma	5.41E-04	ATM,BRD2,ETV6,Hmga1,MDM4,NFKBIA,PARP14,PIM2,RASSF1,SIRT2,TNK1,TP53	12
Hematological Disease	tumorigenesis of non-Hodgkin lymphoma	5.41E-04	ATM,BRD2,ETV6,Hmga1,MDM4,NFKBIA,PARP14,PIM2,RASSF1,SIRT2,TNK1,TP53	12
Immunological Disease	tumorigenesis of non-Hodgkin lymphoma	5.41E-04	ATM,BRD2,ETV6,Hmga1,MDM4,NFKBIA,PARP14,PIM2,RASSF1,SIRT2,TNK1,TP53	12
Developmental Disorder	Hypertrophy	5.48E-04	ACTG2,ATM,CAV1,CCNT1,CREB1,CTNNB1,EHD3,FOXM1,GAA,GATA6,GNAQ,HDAC5,HES1,Hmga1,HSPA1A/HSPA1B,HTT,KCNE3,MAP2K6,MAPK7,MAPK8,MEF2D,MRVI1,MYOM1,NAB1,NF1,NFATC1,NFKB1,PBX2,PFKM,PNPLA2,PRKCD,PRKG1,RAB4A,RASSF1,SEMA3A,SLC6A4,SLC8A1,SP3,TG,TP53	40
Cell Cycle	interphase	5.49E-04	BOP1,CAMK2G,CAV1,CTNNB1,DAXX,EIF2AK2,EP400,ERBB2,GATA6,GNB2L1,GRAP2,GRB10,GTF2I,HDAC1,ID3,INSR,JAK2,KIT,MAP2K6,MAPK6,MAPK8,NFATC1,NFKB1,NFKBIA,PRKCA,RBL2,RUNX1,SLA,SUN2,TOB2,TP53,UBA3	32
Cellular Assembly and Organization	formation of cytoskeleton	5.49E-04	ABL2,APC,DIAPH3,DLG1,DSTN,EDNRA,GNAQ,KANK2,LIMK1,LIMK2,MAPK8,MTOR,MTSS1,NCKAP1L,NF1,PRKCD,PTPRA,PXN,TBCE,TIAM1,TWF2	21
Cellular Assembly and Organization	quantity of synapse	5.71E-04	ABL2,AGRN,PCDHGA1,PCDHGA2,PCDHGA3,PCDHGA4,PCDHGA5,PCDHGB1,PCDHGB2	9
Tissue Development	quantity of synapse	5.71E-04	ABL2,AGRN,PCDHGA1,PCDHGA2,PCDHGA3,PCDHGA4,PCDHGA5,PCDHGB1,PCDHGB2	9
Nervous System Development and Function	quantity of synapse	5.71E-04	ABL2,AGRN,PCDHGA1,PCDHGA2,PCDHGA3,PCDHGA4,PCDHGA5,PCDHGB1,PCDHGB2	9
Cell-To-Cell Signaling and Interaction	quantity of synapse	5.71E-04	ABL2,AGRN,PCDHGA1,PCDHGA2,PCDHGA3,PCDHGA4,PCDHGA5,PCDHGB1,PCDHGB2	9
Cardiovascular System Development and Function	abnormal morphology of blood vessel	5.90E-04	ACTA2,ANKRD17,CD151,CITED2,COL5A1,EDNRA,EHD3,FLT1,FOXM1,GATA6,HOXA3,IKBKAP,ITGA5,MAPK7,MKL2,NF1,NOTCH4,NRP1,PDGFB,PLXND1,PXN,RAMP2,RBPJ,RECK,SHC1,SLC6A4,SYK,TCF7L1,TNKS,UBR2,ZMIZ1	31
Tissue Morphology	abnormal morphology of blood vessel	5.90E-04	ACTA2,ANKRD17,CD151,CITED2,COL5A1,EDNRA,EHD3,FLT1,FOXM1,GATA6,HOXA3,IKBKAP,ITGA5,MAPK7,MKL2,NF1,NOTCH4,NRP1,PDGFB,PLXND1,PXN,RAMP2,RBPJ,RECK,SHC1,SLC6A4,SYK,TCF7L1,TNKS,UBR2,ZMIZ1	31
Organismal Development	abnormal morphology of blood vessel	5.90E-04	ACTA2,ANKRD17,CD151,CITED2,COL5A1,EDNRA,EHD3,FLT1,FOXM1,GATA6,HOXA3,IKBKAP,ITGA5,MAPK7,MKL2,NF1,NOTCH4,NRP1,PDGFB,PLXND1,PXN,RAMP2,RBPJ,RECK,SHC1,SLC6A4,SYK,TCF7L1,TNKS,UBR2,ZMIZ1	31
Cellular Development	differentiation of lymphatic system cells	6.22E-04	BCL3,C3AR1,CD38,CD44,ETV6,FLT3LG,GP1BA,Hmga1,JAK2,KIT,LTBR,NRP1,RUNX1,SEMA3A,SP3,STAT6,TP53	17
Tissue Morphology	abnormal morphology of Reichert's membrane	6.43E-04	COL4A1,HTT,LAMA1,POMT1,POMT2	5
Embryonic Development	abnormal morphology of Reichert's membrane	6.43E-04	COL4A1,HTT,LAMA1,POMT1,POMT2	5
Cardiovascular System Development and Function	abnormal morphology of vasculature	6.49E-04	CAV1,CLIC4,COL4A1,CREB1,EHD3,FOXM1,ID3,MAPK7,MKL2,NOTCH4,PDGFB,RBPJ,RECK,S1PR2,SELL,SLC8A1,SYK,THBS1,TP53,UCHL3,WNT2	21
Organ Development	remodeling of bone	6.86E-04	ADAM8,ARNTL,BCL2L11,CD44,CTNNB1,ENPP1,EPHA2,ESRRA,LRP6,LTBP3,NCOA1,NF1,RBPJ,STAT1,SYK,TF,TPP1	17
Connective Tissue Development and Function	remodeling of bone	6.86E-04	ADAM8,ARNTL,BCL2L11,CD44,CTNNB1,ENPP1,EPHA2,ESRRA,LRP6,LTBP3,NCOA1,NF1,RBPJ,STAT1,SYK,TF,TPP1	17
Skeletal and Muscular System Development and Function	remodeling of bone	6.86E-04	ADAM8,ARNTL,BCL2L11,CD44,CTNNB1,ENPP1,EPHA2,ESRRA,LRP6,LTBP3,NCOA1,NF1,RBPJ,STAT1,SYK,TF,TPP1	17
Cell Cycle	senescence of cells	6.86E-04	ATM,BUB3,CAV1,CTNNB1,ERBB2,FOXM1,HELLS,HSPA1A/HSPA1B,PHC2,RBL2,SIN3B,SIRT2,SUV420H1,TERF2,TP53,TSC2,YBX1	17
Cancer	intestinal cancer	6.89E-04	APC,EBI3,LTBP4,LTBR,MAPK8,MUTYH,PRKCA,RNF111,TP53	9
Gastrointestinal Disease	intestinal cancer	6.89E-04	APC,EBI3,LTBP4,LTBR,MAPK8,MUTYH,PRKCA,RNF111,TP53	9
Cell Morphology	ruffling	6.89E-04	EIF2AK2,MTSS1,PDGFB,RAB4A,RAC3,SH3BP1,TIAM1,TP53,TSC2	9
Cell Morphology	morphology of neurons	7.37E-04	Abi2,ABL2,ATM,BCL2L11,CD81,CLCN6,DNM1,DVL2,GM2A,HES1,HEXA,HTT,IFT122,KALRN,KLK8,MAN2B1,MDM4,MYCBP2,NAGLU,NFKB1,PLXNB2,PSAP,PTPRA,PTPRF,PTPRS,SEMA3A,SH2D3C,SLC12A2,SLC6A4,SORT1,SYN1,THRA	32
Tissue Morphology	morphology of neurons	7.37E-04	Abi2,ABL2,ATM,BCL2L11,CD81,CLCN6,DNM1,DVL2,GM2A,HES1,HEXA,HTT,IFT122,KALRN,KLK8,MAN2B1,MDM4,MYCBP2,NAGLU,NFKB1,PLXNB2,PSAP,PTPRA,PTPRF,PTPRS,SEMA3A,SH2D3C,SLC12A2,SLC6A4,SORT1,SYN1,THRA	32
Nervous System Development and Function	morphology of neurons	7.37E-04	Abi2,ABL2,ATM,BCL2L11,CD81,CLCN6,DNM1,DVL2,GM2A,HES1,HEXA,HTT,IFT122,KALRN,KLK8,MAN2B1,MDM4,MYCBP2,NAGLU,NFKB1,PLXNB2,PSAP,PTPRA,PTPRF,PTPRS,SEMA3A,SH2D3C,SLC12A2,SLC6A4,SORT1,SYN1,THRA	32
Cellular Assembly and Organization	quantity of intercellular junctions	7.42E-04	ABL2,AGRN,PCDHGA1,PCDHGA2,PCDHGA3,PCDHGA4,PCDHGA5,PCDHGB1,PCDHGB2,SMN1/SMN2	10
Tissue Development	quantity of intercellular junctions	7.42E-04	ABL2,AGRN,PCDHGA1,PCDHGA2,PCDHGA3,PCDHGA4,PCDHGA5,PCDHGB1,PCDHGB2,SMN1/SMN2	10
Cell-To-Cell Signaling and Interaction	quantity of intercellular junctions	7.42E-04	ABL2,AGRN,PCDHGA1,PCDHGA2,PCDHGA3,PCDHGA4,PCDHGA5,PCDHGB1,PCDHGB2,SMN1/SMN2	10
Cardiovascular System Development and Function	morphogenesis of heart	7.48E-04	BAZ1B,C2CD3,CITED2,COL5A1,DVL2,FOXP1,GAA,IKBKAP,LRP6,MAPK7,MKL2,RBPJ,SLC8A1,TBX3,ZMIZ1	15
Embryonic Development	morphogenesis of heart	7.48E-04	BAZ1B,C2CD3,CITED2,COL5A1,DVL2,FOXP1,GAA,IKBKAP,LRP6,MAPK7,MKL2,RBPJ,SLC8A1,TBX3,ZMIZ1	15
Organ Development	morphogenesis of heart	7.48E-04	BAZ1B,C2CD3,CITED2,COL5A1,DVL2,FOXP1,GAA,IKBKAP,LRP6,MAPK7,MKL2,RBPJ,SLC8A1,TBX3,ZMIZ1	15
Organismal Development	morphogenesis of heart	7.48E-04	BAZ1B,C2CD3,CITED2,COL5A1,DVL2,FOXP1,GAA,IKBKAP,LRP6,MAPK7,MKL2,RBPJ,SLC8A1,TBX3,ZMIZ1	15
Tissue Development	morphogenesis of heart	7.48E-04	BAZ1B,C2CD3,CITED2,COL5A1,DVL2,FOXP1,GAA,IKBKAP,LRP6,MAPK7,MKL2,RBPJ,SLC8A1,TBX3,ZMIZ1	15
Organ Morphology	morphogenesis of heart	7.48E-04	BAZ1B,C2CD3,CITED2,COL5A1,DVL2,FOXP1,GAA,IKBKAP,LRP6,MAPK7,MKL2,RBPJ,SLC8A1,TBX3,ZMIZ1	15
Cellular Movement	migration of fibroblasts	7.50E-04	ABL2,CAV1,PIP5K1A,PLEC,PRKACA,PRKAR1A,PRKCD,PTPRA,PXN,RECK,SCHIP1,THBS1,TP53	13
Connective Tissue Development and Function	migration of fibroblasts	7.50E-04	ABL2,CAV1,PIP5K1A,PLEC,PRKACA,PRKAR1A,PRKCD,PTPRA,PXN,RECK,SCHIP1,THBS1,TP53	13
Cardiovascular System Development and Function	abnormal morphology of heart ventricle	7.75E-04	BAZ1B,CAV1,CITED2,EGLN1,FOXM1,GAA,HOXA3,MAPK7,PDGFB,PNPLA2,PRKCA,RAMP2,SEMA3A,SHC1,SLC6A4,THBS1,TXNIP,UBR2	18
Organ Morphology	abnormal morphology of heart ventricle	7.75E-04	BAZ1B,CAV1,CITED2,EGLN1,FOXM1,GAA,HOXA3,MAPK7,PDGFB,PNPLA2,PRKCA,RAMP2,SEMA3A,SHC1,SLC6A4,THBS1,TXNIP,UBR2	18
Cellular Movement	invasion of cells	8.03E-04	APC,ASAP1,CAV1,CD44,CSNK2A2,CTNNB1,ERBB2,ETV6,FBLN5,ITGA5,JAK2,LCP1,MAPK7,MAPK8,NF1,NFKBIA,PIKFYVE,RECK,SLC12A2,TIAM1,TP53,UNC5B	22
Hematological System Development and Function	adhesion of natural killer cells	8.09E-04	CD44,MADCAM1,SELL	3
Tissue Development	adhesion of natural killer cells	8.09E-04	CD44,MADCAM1,SELL	3
Cellular Movement	adhesion of natural killer cells	8.09E-04	CD44,MADCAM1,SELL	3
Immune Cell Trafficking	adhesion of natural killer cells	8.09E-04	CD44,MADCAM1,SELL	3
Cell-To-Cell Signaling and Interaction	adhesion of natural killer cells	8.09E-04	CD44,MADCAM1,SELL	3
Cell-mediated Immune Response	adhesion of natural killer cells	8.09E-04	CD44,MADCAM1,SELL	3
Gastrointestinal Disease	development of intestinal polyp	8.09E-04	ALOX5,APC,CTNNB1	3
Developmental Disorder	duplex kidney	8.09E-04	LZTS2,PTPRF,PTPRS	3
Renal and Urological Disease	duplex kidney	8.09E-04	LZTS2,PTPRF,PTPRS	3
Cancer	neuroblastoma	8.09E-04	EBI3,NF1,TP53	3
Reproductive System Disease	neuroblastoma	8.09E-04	EBI3,NF1,TP53	3
Cellular Growth and Proliferation	proliferation of macrophage cancer cell lines	8.09E-04	CNN2,DOK2,RUNX1	3
Cellular Development	proliferation of macrophage cancer cell lines	8.09E-04	CNN2,DOK2,RUNX1	3
Small Molecule Biochemistry	synthesis of acetyl-coenzyme A	8.09E-04	ACLY,ACSS2,PDK4	3
Lipid Metabolism	synthesis of acetyl-coenzyme A	8.09E-04	ACLY,ACSS2,PDK4	3
Nucleic Acid Metabolism	synthesis of acetyl-coenzyme A	8.09E-04	ACLY,ACSS2,PDK4	3
Cancer	tumorigenesis of salivary gland tumor	8.09E-04	APC,ERBB2,TP53	3
Gastrointestinal Disease	tumorigenesis of salivary gland tumor	8.09E-04	APC,ERBB2,TP53	3
Cell Death and Survival	survival of hematopoietic cell lines	8.14E-04	BCL2L11,ERBB2,ETV6,FLT3LG,JAK2,KIT,MAP2K5,MTOR,PIM2,PPP2R5E,PRKACA,TP53	12
Cellular Function and Maintenance	Lymphocyte homeostasis	8.53E-04	APC,ATM,BCL2L11,BCL3,C3AR1,CD38,CD8B,CREB1,CTNNB1,DOCK2,DOK2,ELF3,FLT1,FLT3LG,FOXP1,GRAP2,HLA-DMA,Hmga1,ID3,IFNAR2,IL12A,KIT,LTBR,MAPK8,MTOR,NAB1,NBR1,NCKAP1L,NF1,NFATC1,NFIL3,NFKBIA,NR4A1,PKNOX1,PRKCA,PRKCQ,PTGS1,RUNX1,S1PR1,SIRPA,SLA,SP3,STAT1,STAT2,STAT6,SYK,TAPBP,TP53,ZBTB16	49
Cell Morphology	shape change of leukocytes	8.65E-04	CD44,CNN2,DOCK2,FERMT3,PRKCQ,SIRPA,SYK,WIPF1	8
Cardiovascular System Development and Function	abnormal morphology of dorsal aorta	8.70E-04	EDNRA,FLT1,IKBKAP,ITGA5,MAPK7,NOTCH4,NRP1,PXN,RBPJ,ZMIZ1	10
Tissue Morphology	abnormal morphology of dorsal aorta	8.70E-04	EDNRA,FLT1,IKBKAP,ITGA5,MAPK7,NOTCH4,NRP1,PXN,RBPJ,ZMIZ1	10
Organismal Development	abnormal morphology of dorsal aorta	8.70E-04	EDNRA,FLT1,IKBKAP,ITGA5,MAPK7,NOTCH4,NRP1,PXN,RBPJ,ZMIZ1	10
Cellular Assembly and Organization	formation of lamellipodia	8.70E-04	CD44,DIAPH3,FERMT3,KIT,MTOR,Nisch,PARD3,PIP5K1A,PXN,SH2B1	10
Cellular Function and Maintenance	formation of lamellipodia	8.70E-04	CD44,DIAPH3,FERMT3,KIT,MTOR,Nisch,PARD3,PIP5K1A,PXN,SH2B1	10
Cell Morphology	formation of lamellipodia	8.70E-04	CD44,DIAPH3,FERMT3,KIT,MTOR,Nisch,PARD3,PIP5K1A,PXN,SH2B1	10
Hematological System Development and Function	homing of leukocytes	8.79E-04	ALOX5,C3AR1,CCR1,CD38,DOCK2,Ear2 (includes others),FLOT1,FLT1,FYB,GIT2,IL16,LITAF,LTB4R,LTBR,NCKAP1L,PDE4B,PLEC,PRKCA,PRKG1,RUNX1,S1PR1,SELL,STAT6,THBS1,TIAM1,TREML2	26
Cellular Movement	homing of leukocytes	8.79E-04	ALOX5,C3AR1,CCR1,CD38,DOCK2,Ear2 (includes others),FLOT1,FLT1,FYB,GIT2,IL16,LITAF,LTB4R,LTBR,NCKAP1L,PDE4B,PLEC,PRKCA,PRKG1,RUNX1,S1PR1,SELL,STAT6,THBS1,TIAM1,TREML2	26
Immune Cell Trafficking	homing of leukocytes	8.79E-04	ALOX5,C3AR1,CCR1,CD38,DOCK2,Ear2 (includes others),FLOT1,FLT1,FYB,GIT2,IL16,LITAF,LTB4R,LTBR,NCKAP1L,PDE4B,PLEC,PRKCA,PRKG1,RUNX1,S1PR1,SELL,STAT6,THBS1,TIAM1,TREML2	26
Lymphoid Tissue Structure and Development	morphology of lymphatic system component	8.99E-04	ALOX5,ARHGDIB,ATM,BCL2L11,BCL3,BNIP3L,CAV1,CITED2,CTSA,DOCK2,DOK2,EP400,ESRRA,FADS2,FLT3LG,GIT2,HELLS,HIP1,Hmga1,HOXA3,IRAK3,ITGA2B,JAK2,LIPA,LTBR,MADCAM1,MAN2B1,MFNG,NF1,NFKB1,NFKBIA,PAWR,PDK4,PFKM,PLA2G15,PRKCD,PRKG1,PSAP,PTGS1,RAMP2,RUNX1,S1PR2,SELL,SH3BP2,SIAH2,STAT1,SYK,TNFSF14,TP53,TREX1,TXNIP	51
Nervous System Development and Function	morphology of cerebral cortex	9.18E-04	Abi2,ABL2,BCL2L11,CAV1,CD81,CTNNB1,DPCD,GM2A,KALRN,KIF1B,KLK8,LIMK1,MAN2B1,MARCKSL1,MYCBP2,NAGLU,NCAM1,NFIX,POLB,PSAP,PTPRA,SEMA3A,STAMBP,SYN1	24
Organ Morphology	morphology of cerebral cortex	9.18E-04	Abi2,ABL2,BCL2L11,CAV1,CD81,CTNNB1,DPCD,GM2A,KALRN,KIF1B,KLK8,LIMK1,MAN2B1,MARCKSL1,MYCBP2,NAGLU,NCAM1,NFIX,POLB,PSAP,PTPRA,SEMA3A,STAMBP,SYN1	24
Cellular Development	differentiation of connective tissue cells	9.44E-04	ADAM8,APC,AXIN1,C3AR1,CD276,CD38,CREB1,CTNNB1,ENPP1,EPHA2,ESRRA,HDAC1,HDAC5,HES1,ID3,INSR,IRAK3,JDP2,LRP6,LTBP3,MAP2K6,MAPK8,MEF2D,NBR1,NF1,NFATC1,NFKB1,NRP1,PDK4,PRKCA,PRKCD,RGS10,SEMA3A,SH3PXD2B,SIRPA,STAT1,SYK,TF,TGFB1I1,TOB2,TP53,UCHL3	42
Post-Translational Modification	phosphorylation of L-threonine	9.52E-04	ADRBK1,HIPK2,MAPK8,MTOR,TNKS	5
Amino Acid Metabolism	phosphorylation of L-threonine	9.52E-04	ADRBK1,HIPK2,MAPK8,MTOR,TNKS	5
Small Molecule Biochemistry	phosphorylation of L-threonine	9.52E-04	ADRBK1,HIPK2,MAPK8,MTOR,TNKS	5
Cancer	transformation of B-lymphocyte derived cell lines	9.52E-04	ETV6,FLT3LG,HIP1,JAK2,KIT	5
Cellular Assembly and Organization	formation of plasma membrane projections	9.72E-04	Abi2,ABL2,AGRN,ANK3,APC,ATG7,AXIN1,BACE1,CAV1,CD81,CREB1,CSNK2A2,EDNRA,FLOT1,GALNS,HTT,ITSN1,KLK8,LAMA1,LIMK1,NCAM1,NF1,NFKB1,NFKBIA,NRP1,NUMBL,PDGFB,PLXNB2,PRKCA,PRKG1,PXN,RAC3,SCARF1,SEMA3A,SIRPA,TBCE,TIAM1	37
Cellular Function and Maintenance	formation of plasma membrane projections	9.72E-04	Abi2,ABL2,AGRN,ANK3,APC,ATG7,AXIN1,BACE1,CAV1,CD81,CREB1,CSNK2A2,EDNRA,FLOT1,GALNS,HTT,ITSN1,KLK8,LAMA1,LIMK1,NCAM1,NF1,NFKB1,NFKBIA,NRP1,NUMBL,PDGFB,PLXNB2,PRKCA,PRKG1,PXN,RAC3,SCARF1,SEMA3A,SIRPA,TBCE,TIAM1	37
Cell Morphology	formation of plasma membrane projections	9.72E-04	Abi2,ABL2,AGRN,ANK3,APC,ATG7,AXIN1,BACE1,CAV1,CD81,CREB1,CSNK2A2,EDNRA,FLOT1,GALNS,HTT,ITSN1,KLK8,LAMA1,LIMK1,NCAM1,NF1,NFKB1,NFKBIA,NRP1,NUMBL,PDGFB,PLXNB2,PRKCA,PRKG1,PXN,RAC3,SCARF1,SEMA3A,SIRPA,TBCE,TIAM1	37
Cellular Development	formation of plasma membrane projections	9.72E-04	Abi2,ABL2,AGRN,ANK3,APC,ATG7,AXIN1,BACE1,CAV1,CD81,CREB1,CSNK2A2,EDNRA,FLOT1,GALNS,HTT,ITSN1,KLK8,LAMA1,LIMK1,NCAM1,NF1,NFKB1,NFKBIA,NRP1,NUMBL,PDGFB,PLXNB2,PRKCA,PRKG1,PXN,RAC3,SCARF1,SEMA3A,SIRPA,TBCE,TIAM1	37
Cell Death and Survival	cell viability	9.75E-04	AGRN,ATG7,ATM,BCL2L11,BCL2L2,BCL3,CD44,CREB1,ERBB2,ETV6,FLT3LG,HDAC1,HIPK2,Hmga1,HSPA1A/HSPA1B,HTT,INSR,JAK2,KIT,MAP2K5,MAPK7,MAPK8,MTOR,NARFL,NF1,NFAT5,NFKB1,NFKBIA,NR4A1,PARP14,PEG3,PIK3C3,PIM2,POLB,POU2F1,PPP2R5E,PRDX6,PRKACA,PRKAR1A,PRKCQ,RABGEF1,RUNX1,SETDB1,SHC1,SIRPA,STAMBP,STAT1,TP53,TRAF3,TRIM21,UNC5B	51
Nervous System Development and Function	miniature excitatory postsynaptic currents	9.84E-04	CD44,DNM1,DNM3,FBXL20,KALRN,MADD,SHANK3,TAP1,VAMP2	9
Cell-To-Cell Signaling and Interaction	miniature excitatory postsynaptic currents	9.84E-04	CD44,DNM1,DNM3,FBXL20,KALRN,MADD,SHANK3,TAP1,VAMP2	9
Cancer	lymphoid cancer	9.85E-04	APC,ATG7,ATM,BRD2,CD44,ETV6,HIP1,Hmga1,IL12A,MDM4,MUTYH,MYCL1,NF1,NFKBIA,PARP14,PIM2,RASSF1,RUNX1,SIRT2,SKI,THBS1,TNK1,TP53,UBE2A	24
Cell Signaling	Ras protein signal transduction	1.03E-03	DOK2,NF1,RABGEF1,RASGRP3,RSU1,TNK1,USP8	7
Post-Translational Modification	phosphorylation of L-tyrosine	1.05E-03	Abi2,CD44,CLK2,JAK2,KIT,MTOR,PDGFB,PPAP2B,PRKCA,PXN,SYK,TP53	12
Amino Acid Metabolism	phosphorylation of L-tyrosine	1.05E-03	Abi2,CD44,CLK2,JAK2,KIT,MTOR,PDGFB,PPAP2B,PRKCA,PXN,SYK,TP53	12
Small Molecule Biochemistry	phosphorylation of L-tyrosine	1.05E-03	Abi2,CD44,CLK2,JAK2,KIT,MTOR,PDGFB,PPAP2B,PRKCA,PXN,SYK,TP53	12
Cardiovascular System Development and Function	abnormal morphology of right ventricle	1.06E-03	BAZ1B,CAV1,GAA,MAPK7,PDGFB,PNPLA2,RAMP2,SEMA3A	8
Organ Morphology	abnormal morphology of right ventricle	1.06E-03	BAZ1B,CAV1,GAA,MAPK7,PDGFB,PNPLA2,RAMP2,SEMA3A	8
Lymphoid Tissue Structure and Development	formation of vessel component	1.06E-03	FBLN5,FLT1,FOXM1,KIT,MTUS1,NR4A1,PTPRF,SYK	8
Cell Cycle	cell cycle progression	1.08E-03	APC,ARID1A,ATM,BCL2L11,BOP1,BUB3,CAV1,CITED2,CSNK2A2,CTNNB1,CUL4A,EIF2AK2,ERBB2,FLT1,FOXM1,HDAC1,HELLS,HIPK2,HSPA1A/HSPA1B,ID3,INSR,JAK2,JDP2,KIT,MADD,MDM4,NFATC1,NFKBIA,NR4A1,PAWR,PHC2,PRKCA,PRKCQ,RASSF1,RBL2,S1PR1,SH2B1,SH3BP2,SIN3B,SIRT2,SKI,SLC6A4,SPHK2,SRPK2,STAT1,STAT6,SUV420H1,TERF2,TP53,TSC2,UBA3,YBX1,ZFHX3,ZFR	54
Cellular Growth and Proliferation	proliferation of T lymphocytes	1.09E-03	Abi2,ARHGDIB,ATM,CD151,CD276,CD81,CTNNB1,DLG1,DOCK2,DOK2,EBI3,EIF2AK2,ESRRA,FYB,GRAP2,HES1,HLA-DMA,IFNAR2,IL12A,MAPK8,MTOR,NCKAP1L,NCSTN,NF1,NFAT5,NFKB1,NFKBIA,PAWR,PIM2,PIM3,PMEL,PRKACA,PRKCQ,RBL2,RUNX1,SELL,SHC1,SIRPA,SPHK2,STAT1,STAT6,SYK,TG,TNFSF14,TP53,TRAF3,TXNIP,WIPF1,ZBTB16	49
Hematological System Development and Function	proliferation of T lymphocytes	1.09E-03	Abi2,ARHGDIB,ATM,CD151,CD276,CD81,CTNNB1,DLG1,DOCK2,DOK2,EBI3,EIF2AK2,ESRRA,FYB,GRAP2,HES1,HLA-DMA,IFNAR2,IL12A,MAPK8,MTOR,NCKAP1L,NCSTN,NF1,NFAT5,NFKB1,NFKBIA,PAWR,PIM2,PIM3,PMEL,PRKACA,PRKCQ,RBL2,RUNX1,SELL,SHC1,SIRPA,SPHK2,STAT1,STAT6,SYK,TG,TNFSF14,TP53,TRAF3,TXNIP,WIPF1,ZBTB16	49
Cellular Development	proliferation of T lymphocytes	1.09E-03	Abi2,ARHGDIB,ATM,CD151,CD276,CD81,CTNNB1,DLG1,DOCK2,DOK2,EBI3,EIF2AK2,ESRRA,FYB,GRAP2,HES1,HLA-DMA,IFNAR2,IL12A,MAPK8,MTOR,NCKAP1L,NCSTN,NF1,NFAT5,NFKB1,NFKBIA,PAWR,PIM2,PIM3,PMEL,PRKACA,PRKCQ,RBL2,RUNX1,SELL,SHC1,SIRPA,SPHK2,STAT1,STAT6,SYK,TG,TNFSF14,TP53,TRAF3,TXNIP,WIPF1,ZBTB16	49
Cell Cycle	arrest in interphase	1.10E-03	BOP1,CAV1,CTNNB1,DAXX,EIF2AK2,ERBB2,GTF2I,HDAC1,ID3,JAK2,MAP2K6,MAPK6,MAPK8,NFKB1,PRKCA,RBL2,SUN2,TOB2,TP53	19
Cell Morphology	shape change of phagocytes	1.11E-03	CNN2,FERMT3,PRKCQ,SIRPA,SYK,WIPF1	6
Inflammatory Response	shape change of phagocytes	1.11E-03	CNN2,FERMT3,PRKCQ,SIRPA,SYK,WIPF1	6
Developmental Disorder	Hypoplasia	1.12E-03	ADRBK1,ANKRD17,ARHGDIB,ATM,BCL3,DLG1,DOCK2,EDNRA,ERBB2,FADS2,FLT3LG,FOXM1,GATA6,GNAQ,HELLS,HES1,HOXA3,ID3,MAFG,MAPK7,MDM4,MKL2,NCOA1,NF1,NFAT5,NFKB1,PARD3,PBRM1,PBX2,PDGFB,PIK3AP1,PKNOX1,PTPRS,RBPJ,RUNX1,SELL,SH2B1,SH2D3C,SHC1,SKI,SLC8A1,TBX3,TCF7L1,THBS1,TP53,TRAF3,TREX1,TSC2,WIPF1,YBX1	50
Cellular Assembly and Organization	formation of actin filaments	1.21E-03	ABL2,DIAPH3,DLG1,DSTN,EDNRA,GNAQ,KANK2,LIMK1,LIMK2,MTOR,MTSS1,NCKAP1L,NF1,PRKCD,PTPRA,PXN,TIAM1,TWF2	18
Cellular Function and Maintenance	formation of actin filaments	1.21E-03	ABL2,DIAPH3,DLG1,DSTN,EDNRA,GNAQ,KANK2,LIMK1,LIMK2,MTOR,MTSS1,NCKAP1L,NF1,PRKCD,PTPRA,PXN,TIAM1,TWF2	18
Tissue Development	formation of actin filaments	1.21E-03	ABL2,DIAPH3,DLG1,DSTN,EDNRA,GNAQ,KANK2,LIMK1,LIMK2,MTOR,MTSS1,NCKAP1L,NF1,PRKCD,PTPRA,PXN,TIAM1,TWF2	18
Cellular Growth and Proliferation	proliferation of fibroblasts	1.22E-03	AEBP1,ATM,CAV1,CD44,CITED2,CTNNB1,EP400,ERBB2,GRB10,MAP2K6,MAPK8,MDM4,NCSTN,NF1,PDGFB,PHC2,SIRT2,SKI,STAT1,SUV420H1,TP53,TSC2,TXNIP,YBX1,ZMIZ1	25
Cellular Development	proliferation of fibroblasts	1.22E-03	AEBP1,ATM,CAV1,CD44,CITED2,CTNNB1,EP400,ERBB2,GRB10,MAP2K6,MAPK8,MDM4,NCSTN,NF1,PDGFB,PHC2,SIRT2,SKI,STAT1,SUV420H1,TP53,TSC2,TXNIP,YBX1,ZMIZ1	25
Connective Tissue Development and Function	proliferation of fibroblasts	1.22E-03	AEBP1,ATM,CAV1,CD44,CITED2,CTNNB1,EP400,ERBB2,GRB10,MAP2K6,MAPK8,MDM4,NCSTN,NF1,PDGFB,PHC2,SIRT2,SKI,STAT1,SUV420H1,TP53,TSC2,TXNIP,YBX1,ZMIZ1	25
Post-Translational Modification	deubiquitination of protein	1.25E-03	OTUD7B,STAMBP,UCHL3,USP8	4
Cancer	development of breast carcinoma	1.25E-03	CTNNB1,ERBB2,RASSF1,TP53	4
Cellular Function and Maintenance	function of outer hair cells	1.25E-03	CACNA1D,HPN,PSAP,THRA	4
Nervous System Development and Function	function of outer hair cells	1.25E-03	CACNA1D,HPN,PSAP,THRA	4
Cell-To-Cell Signaling and Interaction	loss of gap junctions	1.25E-03	ABL2,BACE1,ITGA5,SMN1/SMN2	4
Cellular Growth and Proliferation	proliferation of epithelial cells	1.27E-03	ANGPTL6,APC,BCL2L2,DLG1,EPHA2,ERBB2,FOXM1,FOXP1,HNF4A,HTT,INSR,JAK2,KIT,KLK8,LRP6,LTBP4,MAPK8,NAB1,NAB2,NCSTN,NFKBIA,PRKCA,PRKCD,RBL2,RUNX1,SH2B1,THRA,TP53	28
Cancer	mammary adenocarcinoma	1.29E-03	APC,CTNNB1,ERBB2,IL12A,RASSF1,THBS1,TP53	7
Connective Tissue Disorders	congenital anomaly of skeletal bone	1.29E-03	ATP2C1,CITED2,DEAF1,DVL2,HES1,HIPK2,IFT122,IFT172,LRP6,MAPK8,MARCKSL1,MDM4,MIB2,NF1,PLXNB2,PRKACA,PTPRF,PTPRS,RBPJ,SKI,SLC35D1,SPHK2,TP53,YBX1	24
Developmental Disorder	congenital anomaly of skeletal bone	1.29E-03	ATP2C1,CITED2,DEAF1,DVL2,HES1,HIPK2,IFT122,IFT172,LRP6,MAPK8,MARCKSL1,MDM4,MIB2,NF1,PLXNB2,PRKACA,PTPRF,PTPRS,RBPJ,SKI,SLC35D1,SPHK2,TP53,YBX1	24
Skeletal and Muscular Disorders	congenital anomaly of skeletal bone	1.29E-03	ATP2C1,CITED2,DEAF1,DVL2,HES1,HIPK2,IFT122,IFT172,LRP6,MAPK8,MARCKSL1,MDM4,MIB2,NF1,PLXNB2,PRKACA,PTPRF,PTPRS,RBPJ,SKI,SLC35D1,SPHK2,TP53,YBX1	24
Cancer	B-cell non-Hodgkin's disease	1.30E-03	BRD2,ETV6,HIP1,Hmga1,MDM4,PARP14,RASSF1,SIRT2,TNK1,TP53,UBE2A	11
Hematological Disease	B-cell non-Hodgkin's disease	1.30E-03	BRD2,ETV6,HIP1,Hmga1,MDM4,PARP14,RASSF1,SIRT2,TNK1,TP53,UBE2A	11
Cellular Function and Maintenance	endocytosis	1.30E-03	ACTN4,ANXA5,CAV1,CBLL1,CD44,CLTC,DNM1,EHD2,HIP1,PIP5K1A,RAB4A,RAB5B,RAB5C,RABGEF1,SIRPA,TSC2	16
Cell Morphology	morphology of brain cells	1.30E-03	Abi2,ABL2,ATM,CD81,GM2A,HTT,KALRN,KLK8,MDM4,NAGLU,NCOA1,PLXNB2,PTPRA,SEMA3A,SYN1,TPP1	16
Nervous System Development and Function	morphology of brain cells	1.30E-03	Abi2,ABL2,ATM,CD81,GM2A,HTT,KALRN,KLK8,MDM4,NAGLU,NCOA1,PLXNB2,PTPRA,SEMA3A,SYN1,TPP1	16
Organ Morphology	morphology of brain cells	1.30E-03	Abi2,ABL2,ATM,CD81,GM2A,HTT,KALRN,KLK8,MDM4,NAGLU,NCOA1,PLXNB2,PTPRA,SEMA3A,SYN1,TPP1	16
Cell Death and Survival	apoptosis of muscle cells	1.31E-03	ALDOA,BCL2L11,BNIP3L,CCNT1,DAXX,ERBB2,GNAQ,HLA-B,HLA-DMA,KIT,MAP2K5,MAPK8,PNPLA2,PRKCD,SHC1,SLC8A1,STAT1,TP53	18
Inflammatory Response	inflammation of peritoneum	1.36E-03	ALOX5,CD44,GUCY1B3,NFKB1,SELL	5
Cellular Function and Maintenance	production of hematopoietic progenitor cells	1.36E-03	ATG7,NFIL3,NFKBIA,RUNX1,THRA	5
Cellular Growth and Proliferation	production of hematopoietic progenitor cells	1.36E-03	ATG7,NFIL3,NFKBIA,RUNX1,THRA	5
Hematological System Development and Function	production of hematopoietic progenitor cells	1.36E-03	ATG7,NFIL3,NFKBIA,RUNX1,THRA	5
Hematopoiesis	production of hematopoietic progenitor cells	1.36E-03	ATG7,NFIL3,NFKBIA,RUNX1,THRA	5
Small Molecule Biochemistry	quantity of glycosaminoglycan	1.36E-03	ARSB,CD44,GALNS,HEXA,NDST2	5
Carbohydrate Metabolism	quantity of glycosaminoglycan	1.36E-03	ARSB,CD44,GALNS,HEXA,NDST2	5
Molecular Transport	quantity of glycosaminoglycan	1.36E-03	ARSB,CD44,GALNS,HEXA,NDST2	5
Cardiovascular Disease	systolic dysfunction	1.36E-03	ADRBK1,ITGA5,MARCKSL1,NFKB1,PNPLA2	5
Cellular Movement	recruitment of cells	1.37E-03	ALOX5,C3AR1,CAV1,CCR1,CD44,CD93,CNN2,FLOT1,FLT1,GP1BA,HDAC1,HSPA1A/HSPA1B,HTT,IL12A,IL16,KDM6B,LTB4R,NFKBIA,PDE4B,PDGFB,PRKCQ,RASGRP2,S1PR1,SELL,SOD3,ST3GAL6,STAT6,SYK,THBS1,TREML2	30
Cell-To-Cell Signaling and Interaction	recruitment of cells	1.37E-03	ALOX5,C3AR1,CAV1,CCR1,CD44,CD93,CNN2,FLOT1,FLT1,GP1BA,HDAC1,HSPA1A/HSPA1B,HTT,IL12A,IL16,KDM6B,LTB4R,NFKBIA,PDE4B,PDGFB,PRKCQ,RASGRP2,S1PR1,SELL,SOD3,ST3GAL6,STAT6,SYK,THBS1,TREML2	30
Embryonic Development	closure of embryonic tissue	1.44E-03	ABL2,CITED2,DEAF1,DVL2,HIPK2,IFT122,LRP6,MAPK8,MARCKSL1,NR6A1,PLXNB2,PTGS1,SKI,TP53,TSC2,TULP3,YBX1	17
Organismal Development	closure of embryonic tissue	1.44E-03	ABL2,CITED2,DEAF1,DVL2,HIPK2,IFT122,LRP6,MAPK8,MARCKSL1,NR6A1,PLXNB2,PTGS1,SKI,TP53,TSC2,TULP3,YBX1	17
Tissue Development	closure of embryonic tissue	1.44E-03	ABL2,CITED2,DEAF1,DVL2,HIPK2,IFT122,LRP6,MAPK8,MARCKSL1,NR6A1,PLXNB2,PTGS1,SKI,TP53,TSC2,TULP3,YBX1	17
Carbohydrate Metabolism	internalization of carbohydrate	1.45E-03	CD44,GRB10,PRKCA,SORT1,TP53,TXNIP	6
Cell Death and Survival	self-renewal of stem cells	1.45E-03	FLT3LG,HES1,JAK2,KIT,RBPJ,TP53	6
Cellular Function and Maintenance	self-renewal of stem cells	1.45E-03	FLT3LG,HES1,JAK2,KIT,RBPJ,TP53	6
Cellular Growth and Proliferation	self-renewal of stem cells	1.45E-03	FLT3LG,HES1,JAK2,KIT,RBPJ,TP53	6
Cellular Development	self-renewal of stem cells	1.45E-03	FLT3LG,HES1,JAK2,KIT,RBPJ,TP53	6
Cardiovascular System Development and Function	size of heart ventricle	1.45E-03	ADRBK1,BAZ1B,IFT172,MAP2K6,MAPK7,MARCKSL1	6
Organ Morphology	size of heart ventricle	1.45E-03	ADRBK1,BAZ1B,IFT172,MAP2K6,MAPK7,MARCKSL1	6
Cardiovascular Disease	congenital heart disease	1.46E-03	BAZ1B,CITED2,DPCD,DVL2,EDNRA,FOXP1,GATA6,HOXA3,IFT122,MKL2,NF1,NRP1,PBX2,PLXND1	14
Developmental Disorder	congenital heart disease	1.46E-03	BAZ1B,CITED2,DPCD,DVL2,EDNRA,FOXP1,GATA6,HOXA3,IFT122,MKL2,NF1,NRP1,PBX2,PLXND1	14
Cancer	tumorigenesis of malignant tumor	1.46E-03	ANK3,APC,ATM,ATP2C1,BRD2,DOK2,ERBB2,ETV6,HIP1,Hmga1,IFNAR2,LRCH1,LTBR,MAPK8,MDM4,MUTYH,NF1,NFKBIA,PARP14,PIM2,PRKACA,PRKAR1A,PRKCD,RASSF1,RUNX1,SIRT2,STAT2,THBS1,TNK1,TNRC6A,TNRC6B,TP53,TSC2	33
Cancer	transformation of fibroblast cell lines	1.47E-03	CLTC,COL1A1,CTNNB1,EIF2AK2,ERBB2,ETV6,ITSN1,LETMD1,MAP2K5,MAP2K6,MAPK7,MAPK8,MTOR,NFATC1,PDGFB,PRKAR1A,PRKCD,PRMT5,RASGRP2,RASIP1,RBL2,RUNX1,SHC1,SKI,TP53,WNT2	26
Cellular Function and Maintenance	T cell homeostasis	1.47E-03	APC,ATM,BCL2L11,BCL3,C3AR1,CD38,CD8B,CREB1,CTNNB1,DOCK2,DOK2,ELF3,FLT1,FOXP1,GRAP2,HLA-DMA,Hmga1,ID3,IFNAR2,IL12A,KIT,MAPK8,MTOR,NAB1,NBR1,NCKAP1L,NF1,NFATC1,NFKBIA,NR4A1,PKNOX1,PRKCA,PRKCQ,PTGS1,RUNX1,S1PR1,SIRPA,SLA,SP3,STAT1,STAT2,STAT6,SYK,TAPBP,TP53,ZBTB16	46
Hematological System Development and Function	T cell homeostasis	1.47E-03	APC,ATM,BCL2L11,BCL3,C3AR1,CD38,CD8B,CREB1,CTNNB1,DOCK2,DOK2,ELF3,FLT1,FOXP1,GRAP2,HLA-DMA,Hmga1,ID3,IFNAR2,IL12A,KIT,MAPK8,MTOR,NAB1,NBR1,NCKAP1L,NF1,NFATC1,NFKBIA,NR4A1,PKNOX1,PRKCA,PRKCQ,PTGS1,RUNX1,S1PR1,SIRPA,SLA,SP3,STAT1,STAT2,STAT6,SYK,TAPBP,TP53,ZBTB16	46
Cell-mediated Immune Response	T cell homeostasis	1.47E-03	APC,ATM,BCL2L11,BCL3,C3AR1,CD38,CD8B,CREB1,CTNNB1,DOCK2,DOK2,ELF3,FLT1,FOXP1,GRAP2,HLA-DMA,Hmga1,ID3,IFNAR2,IL12A,KIT,MAPK8,MTOR,NAB1,NBR1,NCKAP1L,NF1,NFATC1,NFKBIA,NR4A1,PKNOX1,PRKCA,PRKCQ,PTGS1,RUNX1,S1PR1,SIRPA,SLA,SP3,STAT1,STAT2,STAT6,SYK,TAPBP,TP53,ZBTB16	46
Cellular Function and Maintenance	T cell development	1.56E-03	APC,ATM,BCL2L11,BCL3,C3AR1,CD8B,CREB1,CTNNB1,DOCK2,DOK2,ELF3,FLT1,FOXP1,GRAP2,HLA-DMA,Hmga1,ID3,IFNAR2,IL12A,KIT,MAPK8,MTOR,NAB1,NBR1,NCKAP1L,NF1,NFATC1,NFKBIA,NR4A1,PKNOX1,PRKCA,PRKCQ,PTGS1,RUNX1,S1PR1,SIRPA,SLA,SP3,STAT1,STAT2,STAT6,SYK,TAPBP,TP53,ZBTB16	45
Hematological System Development and Function	T cell development	1.56E-03	APC,ATM,BCL2L11,BCL3,C3AR1,CD8B,CREB1,CTNNB1,DOCK2,DOK2,ELF3,FLT1,FOXP1,GRAP2,HLA-DMA,Hmga1,ID3,IFNAR2,IL12A,KIT,MAPK8,MTOR,NAB1,NBR1,NCKAP1L,NF1,NFATC1,NFKBIA,NR4A1,PKNOX1,PRKCA,PRKCQ,PTGS1,RUNX1,S1PR1,SIRPA,SLA,SP3,STAT1,STAT2,STAT6,SYK,TAPBP,TP53,ZBTB16	45
Cellular Development	T cell development	1.56E-03	APC,ATM,BCL2L11,BCL3,C3AR1,CD8B,CREB1,CTNNB1,DOCK2,DOK2,ELF3,FLT1,FOXP1,GRAP2,HLA-DMA,Hmga1,ID3,IFNAR2,IL12A,KIT,MAPK8,MTOR,NAB1,NBR1,NCKAP1L,NF1,NFATC1,NFKBIA,NR4A1,PKNOX1,PRKCA,PRKCQ,PTGS1,RUNX1,S1PR1,SIRPA,SLA,SP3,STAT1,STAT2,STAT6,SYK,TAPBP,TP53,ZBTB16	45
Hematopoiesis	T cell development	1.56E-03	APC,ATM,BCL2L11,BCL3,C3AR1,CD8B,CREB1,CTNNB1,DOCK2,DOK2,ELF3,FLT1,FOXP1,GRAP2,HLA-DMA,Hmga1,ID3,IFNAR2,IL12A,KIT,MAPK8,MTOR,NAB1,NBR1,NCKAP1L,NF1,NFATC1,NFKBIA,NR4A1,PKNOX1,PRKCA,PRKCQ,PTGS1,RUNX1,S1PR1,SIRPA,SLA,SP3,STAT1,STAT2,STAT6,SYK,TAPBP,TP53,ZBTB16	45
Cell-mediated Immune Response	T cell development	1.56E-03	APC,ATM,BCL2L11,BCL3,C3AR1,CD8B,CREB1,CTNNB1,DOCK2,DOK2,ELF3,FLT1,FOXP1,GRAP2,HLA-DMA,Hmga1,ID3,IFNAR2,IL12A,KIT,MAPK8,MTOR,NAB1,NBR1,NCKAP1L,NF1,NFATC1,NFKBIA,NR4A1,PKNOX1,PRKCA,PRKCQ,PTGS1,RUNX1,S1PR1,SIRPA,SLA,SP3,STAT1,STAT2,STAT6,SYK,TAPBP,TP53,ZBTB16	45
Lymphoid Tissue Structure and Development	T cell development	1.56E-03	APC,ATM,BCL2L11,BCL3,C3AR1,CD8B,CREB1,CTNNB1,DOCK2,DOK2,ELF3,FLT1,FOXP1,GRAP2,HLA-DMA,Hmga1,ID3,IFNAR2,IL12A,KIT,MAPK8,MTOR,NAB1,NBR1,NCKAP1L,NF1,NFATC1,NFKBIA,NR4A1,PKNOX1,PRKCA,PRKCQ,PTGS1,RUNX1,S1PR1,SIRPA,SLA,SP3,STAT1,STAT2,STAT6,SYK,TAPBP,TP53,ZBTB16	45
Hematological System Development and Function	differentiation of phagocytes	1.57E-03	BCL3,FLT3LG,GIT2,Hmga1,LTBR,NFATC1,NFKB1,NRP1,PRKCA,RALGDS,RGL2,RGS10,RUNX1,SEMA3A,SLA,SP3,TP53	17
Cellular Development	differentiation of phagocytes	1.57E-03	BCL3,FLT3LG,GIT2,Hmga1,LTBR,NFATC1,NFKB1,NRP1,PRKCA,RALGDS,RGL2,RGS10,RUNX1,SEMA3A,SLA,SP3,TP53	17
Hematopoiesis	differentiation of phagocytes	1.57E-03	BCL3,FLT3LG,GIT2,Hmga1,LTBR,NFATC1,NFKB1,NRP1,PRKCA,RALGDS,RGL2,RGS10,RUNX1,SEMA3A,SLA,SP3,TP53	17
Cancer	non-Hodgkin's disease	1.62E-03	ATM,BRD2,ETV6,HIP1,Hmga1,MDM4,NFKBIA,PARP14,PIM2,RASSF1,SIRT2,TNK1,TP53,UBE2A	14
Hematological Disease	non-Hodgkin's disease	1.62E-03	ATM,BRD2,ETV6,HIP1,Hmga1,MDM4,NFKBIA,PARP14,PIM2,RASSF1,SIRT2,TNK1,TP53,UBE2A	14
Cell Death and Survival	cell death of hematopoietic cell lines	1.63E-03	BCL2L11,BCL3,CD44,CREB1,CSNK2A2,DAXX,ERBB2,ETV6,HK1,ITGA5,JAK2,KIT,MAPK8,NFKB1,NFKBIA,NR4A1,PIM2,PXN,RUNX1,SH3GLB1,TP53	21
Hematological System Development and Function	differentiation of myeloid cells	1.63E-03	CCR1,CITED2,FLT3LG,GIT2,Hmga1,JAK2,KIT,NFATC1,NFKBIA,NRP1,PRKCA,RALGDS,RGL2,RGS10,RUNX1,SEMA3A,SHC1,SIN3B,SP3,TP53,ZBTB16	21
Cellular Development	differentiation of myeloid cells	1.63E-03	CCR1,CITED2,FLT3LG,GIT2,Hmga1,JAK2,KIT,NFATC1,NFKBIA,NRP1,PRKCA,RALGDS,RGL2,RGS10,RUNX1,SEMA3A,SHC1,SIN3B,SP3,TP53,ZBTB16	21
Hematopoiesis	differentiation of myeloid cells	1.63E-03	CCR1,CITED2,FLT3LG,GIT2,Hmga1,JAK2,KIT,NFATC1,NFKBIA,NRP1,PRKCA,RALGDS,RGL2,RGS10,RUNX1,SEMA3A,SHC1,SIN3B,SP3,TP53,ZBTB16	21
Cell Death and Survival	cell death of connective tissue cells	1.66E-03	ABL2,ARID1A,ATG7,ATM,AXIN1,BCL2L11,CLIC4,CREB1,CTNNB1,DAXX,EIF2AK2,EIF5B,ENO1,ERBB2,GMFB,HIPK2,HOXA3,HTT,INSR,ITPRIP,ITSN1,MAPK8,MDM4,MICAL1,MTOR,NFAT5,NFATC1,NFKB1,NFKBIA,PAWR,PDGFB,PIDD,POLB,PRDX6,PRKCD,RAI14,RBL2,RUNX1,SLC9A3R2,SNN,SPHK2,STAT1,SUN2,SYK,SYVN1,TMEM57,TP53,TRAF3,TSC2,TXNIP	50
Nervous System Development and Function	morphology of telencephalon	1.75E-03	Abi2,ATP1B2,CAV1,CD81,DPCD,GM2A,HTT,IFT172,MAN2B1,MARCKSL1,MYCBP2,NAGLU,NCAM1,NFIX,PLXNB2,PSAP,PTPRS,SEMA3A,SH2D3C,SKI,TAP1	21
Organ Morphology	morphology of telencephalon	1.75E-03	Abi2,ATP1B2,CAV1,CD81,DPCD,GM2A,HTT,IFT172,MAN2B1,MARCKSL1,MYCBP2,NAGLU,NCAM1,NFIX,PLXNB2,PSAP,PTPRS,SEMA3A,SH2D3C,SKI,TAP1	21
Cancer	lymphohematopoietic cancer	1.75E-03	APC,ATG7,ATM,BRD2,CD44,CTNNB1,DOK2,ETV6,HIP1,Hmga1,IL12A,JAK2,KIT,MDM4,MUTYH,MYCL1,NF1,NFKBIA,PARP14,PIM2,PRKCQ,RASSF1,RUNX1,SIRT2,SKI,THBS1,TNK1,TP53,UBE2A	29
Nervous System Development and Function	morphology of brain	1.77E-03	Abi2,ABL2,ANK3,ATM,ATP1B2,BCL2L11,CAV1,CD81,CTNNB1,DPCD,EPB41L2,ERBB2,GM2A,GMFB,HES1,HEXA,HTT,ID3,IFT172,KALRN,KIF1B,KLK8,LIMK1,LIPA,MAN2B1,MARCKSL1,MDM4,MTHFR,MYCBP2,NAGLU,NCAM1,NCOA1,NF1,NFIX,PEG3,PGAP1,PLXNB2,POLB,PSAP,PTPRA,PTPRS,SEMA3A,SH2D3C,SKI,SLC6A4,STAMBP,SYN1,TAP1,TPP1	49
Organ Morphology	morphology of brain	1.77E-03	Abi2,ABL2,ANK3,ATM,ATP1B2,BCL2L11,CAV1,CD81,CTNNB1,DPCD,EPB41L2,ERBB2,GM2A,GMFB,HES1,HEXA,HTT,ID3,IFT172,KALRN,KIF1B,KLK8,LIMK1,LIPA,MAN2B1,MARCKSL1,MDM4,MTHFR,MYCBP2,NAGLU,NCAM1,NCOA1,NF1,NFIX,PEG3,PGAP1,PLXNB2,POLB,PSAP,PTPRA,PTPRS,SEMA3A,SH2D3C,SKI,SLC6A4,STAMBP,SYN1,TAP1,TPP1	49
Cellular Movement	homing of cells	1.77E-03	ALOX5,C3AR1,CCR1,CD38,DOCK2,Ear2 (includes others),FLOT1,FLT1,FYB,GIT2,IL16,KIT,LITAF,LTB4R,LTBR,NCKAP1L,PDE4B,PLEC,PRKCA,PRKG1,PTPRA,PXN,RGS3,RUNX1,S1PR1,SELL,SEMA3A,SIRPA,STAT6,THBS1,TIAM1,TREML2	32
Cellular Growth and Proliferation	colony formation of cells	1.80E-03	BNIP3L,CD44,CLTC,CTNNB1,EP400,ERBB2,ETV6,FLT1,FLT3LG,ITSN1,JAK2,KIT,NF1,NFATC1,NFKBIA,PDGFB,PIK3C3,PTPRF,RUNX1,SIRPA,TIAM1,TP53,ZDHHC17	23
Cardiovascular System Development and Function	development of heart ventricle	1.81E-03	ADRBK1,CITED2,EGLN1,GATA6,GNAQ,HEG1,HES1,MKL2,NFATC1,TBX3	10
Embryonic Development	development of heart ventricle	1.81E-03	ADRBK1,CITED2,EGLN1,GATA6,GNAQ,HEG1,HES1,MKL2,NFATC1,TBX3	10
Organ Development	development of heart ventricle	1.81E-03	ADRBK1,CITED2,EGLN1,GATA6,GNAQ,HEG1,HES1,MKL2,NFATC1,TBX3	10
Organismal Development	development of heart ventricle	1.81E-03	ADRBK1,CITED2,EGLN1,GATA6,GNAQ,HEG1,HES1,MKL2,NFATC1,TBX3	10
Tissue Development	development of heart ventricle	1.81E-03	ADRBK1,CITED2,EGLN1,GATA6,GNAQ,HEG1,HES1,MKL2,NFATC1,TBX3	10
Cell Death and Survival	apoptosis of stem cells	1.83E-03	ATM,BCL2L11,DNMT3A,FLCN,HES1,Hmga1,ITGA5,TP53	8
Hematological System Development and Function	development of lymphocytes	1.84E-03	APC,ATM,BCL2L11,BCL3,C3AR1,CD8B,CREB1,CTNNB1,DOCK2,DOK2,ELF3,FLT1,FLT3LG,FOXP1,GRAP2,HLA-DMA,Hmga1,ID3,IFNAR2,IL12A,KIT,LTBR,MAPK8,MTOR,NAB1,NBR1,NCKAP1L,NF1,NFATC1,NFIL3,NFKB1,NFKBIA,NR4A1,PKNOX1,PRKCA,PRKCQ,PTGS1,RUNX1,S1PR1,SIRPA,SLA,SP3,STAT1,STAT2,STAT6,SYK,TAPBP,TP53,ZBTB16	49
Cellular Development	development of lymphocytes	1.84E-03	APC,ATM,BCL2L11,BCL3,C3AR1,CD8B,CREB1,CTNNB1,DOCK2,DOK2,ELF3,FLT1,FLT3LG,FOXP1,GRAP2,HLA-DMA,Hmga1,ID3,IFNAR2,IL12A,KIT,LTBR,MAPK8,MTOR,NAB1,NBR1,NCKAP1L,NF1,NFATC1,NFIL3,NFKB1,NFKBIA,NR4A1,PKNOX1,PRKCA,PRKCQ,PTGS1,RUNX1,S1PR1,SIRPA,SLA,SP3,STAT1,STAT2,STAT6,SYK,TAPBP,TP53,ZBTB16	49
Hematopoiesis	development of lymphocytes	1.84E-03	APC,ATM,BCL2L11,BCL3,C3AR1,CD8B,CREB1,CTNNB1,DOCK2,DOK2,ELF3,FLT1,FLT3LG,FOXP1,GRAP2,HLA-DMA,Hmga1,ID3,IFNAR2,IL12A,KIT,LTBR,MAPK8,MTOR,NAB1,NBR1,NCKAP1L,NF1,NFATC1,NFIL3,NFKB1,NFKBIA,NR4A1,PKNOX1,PRKCA,PRKCQ,PTGS1,RUNX1,S1PR1,SIRPA,SLA,SP3,STAT1,STAT2,STAT6,SYK,TAPBP,TP53,ZBTB16	49
Lymphoid Tissue Structure and Development	development of lymphocytes	1.84E-03	APC,ATM,BCL2L11,BCL3,C3AR1,CD8B,CREB1,CTNNB1,DOCK2,DOK2,ELF3,FLT1,FLT3LG,FOXP1,GRAP2,HLA-DMA,Hmga1,ID3,IFNAR2,IL12A,KIT,LTBR,MAPK8,MTOR,NAB1,NBR1,NCKAP1L,NF1,NFATC1,NFIL3,NFKB1,NFKBIA,NR4A1,PKNOX1,PRKCA,PRKCQ,PTGS1,RUNX1,S1PR1,SIRPA,SLA,SP3,STAT1,STAT2,STAT6,SYK,TAPBP,TP53,ZBTB16	49
Cellular Assembly and Organization	extension of cellular protrusions	1.87E-03	CREB1,EPHA2,FLT1,LIMK1,NCAM1,NFIX,NRP1,S1PR1,SEMA3A,SH2D3C,TIAM1,UNC5B,WIPF1	13
Cellular Function and Maintenance	extension of cellular protrusions	1.87E-03	CREB1,EPHA2,FLT1,LIMK1,NCAM1,NFIX,NRP1,S1PR1,SEMA3A,SH2D3C,TIAM1,UNC5B,WIPF1	13
Cell Morphology	extension of cellular protrusions	1.87E-03	CREB1,EPHA2,FLT1,LIMK1,NCAM1,NFIX,NRP1,S1PR1,SEMA3A,SH2D3C,TIAM1,UNC5B,WIPF1	13
Cell Cycle	arrest in G0/G1 phase transition	1.88E-03	CAV1,DAXX,EIF2AK2,PRKCA,TP53	5
Skeletal and Muscular System Development and Function	contractility of smooth muscle	1.88E-03	CAV1,DLG1,MRVI1,PRKG1,SLC8A1	5
Cell Death and Survival	cell death of stem cells	1.88E-03	ATM,BCL2L11,DNMT3A,FLCN,HES1,Hmga1,HTT,ITGA5,TP53	9
Cancer	prostatic tumor	1.88E-03	ERBB2,HIP1,INSR,LTBR,NFKBIA,PRKCD,RBL2,TP53,TSC2	9
Reproductive System Disease	prostatic tumor	1.88E-03	ERBB2,HIP1,INSR,LTBR,NFKBIA,PRKCD,RBL2,TP53,TSC2	9
Cellular Movement	homing	1.89E-03	ALOX5,C3AR1,CCR1,CD38,DOCK2,Ear2 (includes others),FER,FLOT1,FLT1,FYB,GIT2,IL16,KIT,LITAF,LTB4R,LTBR,NCKAP1L,PDE4B,PLEC,PRKCA,PRKG1,PTPRA,PXN,RGS3,RUNX1,S1PR1,SELL,SEMA3A,SIRPA,STAT6,THBS1,TIAM1,TREML2	33
Hematological System Development and Function	Lymphocyte migration	1.90E-03	ALOX5,CCR1,CD44,CD81,Ceacam1/Ceacam2,COL1A1,COL4A1,DOCK2,ERBB2,ETV6,FYB,GNAI3,IL12A,IL16,JAK2,LCP1,MADCAM1,MAPK7,PLEC,PRKCQ,RUNX1,S1PR1,SELL,SH2D3C,SPHK2	25
Cellular Movement	Lymphocyte migration	1.90E-03	ALOX5,CCR1,CD44,CD81,Ceacam1/Ceacam2,COL1A1,COL4A1,DOCK2,ERBB2,ETV6,FYB,GNAI3,IL12A,IL16,JAK2,LCP1,MADCAM1,MAPK7,PLEC,PRKCQ,RUNX1,S1PR1,SELL,SH2D3C,SPHK2	25
Immune Cell Trafficking	Lymphocyte migration	1.90E-03	ALOX5,CCR1,CD44,CD81,Ceacam1/Ceacam2,COL1A1,COL4A1,DOCK2,ERBB2,ETV6,FYB,GNAI3,IL12A,IL16,JAK2,LCP1,MADCAM1,MAPK7,PLEC,PRKCQ,RUNX1,S1PR1,SELL,SH2D3C,SPHK2	25
DNA Replication, Recombination, and Repair	annealing of DNA	1.93E-03	ETV6,JAK2,TP53	3
Cancer	development of mammary adenocarcinoma	1.93E-03	CTNNB1,RASSF1,TP53	3
Cellular Function and Maintenance	differentiation of TREG cells	1.93E-03	IL12A,NR4A1,S1PR1	3
Hematological System Development and Function	differentiation of TREG cells	1.93E-03	IL12A,NR4A1,S1PR1	3
Cellular Development	differentiation of TREG cells	1.93E-03	IL12A,NR4A1,S1PR1	3
Hematopoiesis	differentiation of TREG cells	1.93E-03	IL12A,NR4A1,S1PR1	3
Cell-mediated Immune Response	differentiation of TREG cells	1.93E-03	IL12A,NR4A1,S1PR1	3
Lymphoid Tissue Structure and Development	differentiation of TREG cells	1.93E-03	IL12A,NR4A1,S1PR1	3
Cell Cycle	entry into M phase	1.93E-03	ATM,ATR,TP53	3
Tissue Development	formation of elastic fibers	1.93E-03	EMILIN1,FBLN5,THSD4	3
Cell Death and Survival	self-renewal of multipotential hemopoietic progenitor cells	1.93E-03	FLT3LG,JAK2,KIT	3
Cellular Function and Maintenance	self-renewal of multipotential hemopoietic progenitor cells	1.93E-03	FLT3LG,JAK2,KIT	3
Cellular Growth and Proliferation	self-renewal of multipotential hemopoietic progenitor cells	1.93E-03	FLT3LG,JAK2,KIT	3
Cellular Development	self-renewal of multipotential hemopoietic progenitor cells	1.93E-03	FLT3LG,JAK2,KIT	3
Cardiovascular System Development and Function	abnormal morphology of carotid artery	1.98E-03	EDNRA,FOXM1,MKL2,SHC1	4
Tissue Morphology	abnormal morphology of carotid artery	1.98E-03	EDNRA,FOXM1,MKL2,SHC1	4
Organismal Development	abnormal morphology of carotid artery	1.98E-03	EDNRA,FOXM1,MKL2,SHC1	4
Nervous System Development and Function	abnormal morphology of hippocampal CA1 region	1.98E-03	Abi2,CAV1,CD81,NFIX	4
Organ Morphology	abnormal morphology of hippocampal CA1 region	1.98E-03	Abi2,CAV1,CD81,NFIX	4
Cardiovascular System Development and Function	abnormal morphology of sixth branchial arch artery	1.98E-03	EDNRA,MKL2,NRP1,PLXND1	4
Tissue Morphology	abnormal morphology of sixth branchial arch artery	1.98E-03	EDNRA,MKL2,NRP1,PLXND1	4
Organismal Development	abnormal morphology of sixth branchial arch artery	1.98E-03	EDNRA,MKL2,NRP1,PLXND1	4
Cellular Compromise	stress response of fibroblast cell lines	1.98E-03	GMFB,MTOR,SLC38A2,TP53	4
Cell Death and Survival	cell death of fibroblast cell lines	1.99E-03	ABL2,ARID1A,ATG7,ATM,AXIN1,BCL2L11,CTNNB1,DAXX,EIF2AK2,EIF5B,ENO1,ERBB2,GMFB,HOXA3,ITSN1,MAPK8,MICAL1,MTOR,NFATC1,NFKBIA,PAWR,PDGFB,POLB,PRDX6,PRKCD,RAI14,RBL2,RUNX1,SLC9A3R2,SNN,SPHK2,STAT1,SUN2,SYK,TMEM57,TP53,TSC2,TXNIP	38
Cancer	lymphomagenesis	2.05E-03	APC,ATM,BRD2,CD44,ETV6,HIP1,Hmga1,IL12A,MDM4,MUTYH,MYCL1,NF1,NFKBIA,PARP14,PIM2,RASSF1,RUNX1,SIRT2,SKI,THBS1,TNK1,TP53,UBE2A	23
Hematological Disease	lymphomagenesis	2.05E-03	APC,ATM,BRD2,CD44,ETV6,HIP1,Hmga1,IL12A,MDM4,MUTYH,MYCL1,NF1,NFKBIA,PARP14,PIM2,RASSF1,RUNX1,SIRT2,SKI,THBS1,TNK1,TP53,UBE2A	23
Immunological Disease	Splenomegaly	2.15E-03	BCL3,BNIP3L,DOK2,ESRRA,FADS2,JAK2,KIT,MAFG,NFKB1,NFKBIA,TNFSF14,TRAF3	12
Inflammatory Disease	Splenomegaly	2.15E-03	BCL3,BNIP3L,DOK2,ESRRA,FADS2,JAK2,KIT,MAFG,NFKB1,NFKBIA,TNFSF14,TRAF3	12
Cancer	tumorigenesis of sarcoma	2.16E-03	ATM,DOK2,ERBB2,IFNAR2,MDM4,NF1,PRKACA,PRKAR1A,THBS1,TP53,TSC2	11
Free Radical Scavenging	synthesis of reactive oxygen species	2.16E-03	ALOX5,ARHGDIB,CAV1,CD44,ESRRA,ETV6,GCH1,HTT,INSR,JAK2,MAPK8,MTUS1,PRKCA,PRKCD,PTGS1,SHC1,SREBF2,SYK,TP53,TRAF3,TREML2	21
Hematological System Development and Function	chemotaxis of leukocytes	2.18E-03	ALOX5,C3AR1,CCR1,CD38,DOCK2,Ear2 (includes others),FLOT1,FLT1,GIT2,IL16,LITAF,LTB4R,NCKAP1L,PDE4B,PLEC,PRKCA,PRKG1,S1PR1,SELL,STAT6,THBS1,TIAM1,TREML2	23
Cellular Movement	chemotaxis of leukocytes	2.18E-03	ALOX5,C3AR1,CCR1,CD38,DOCK2,Ear2 (includes others),FLOT1,FLT1,GIT2,IL16,LITAF,LTB4R,NCKAP1L,PDE4B,PLEC,PRKCA,PRKG1,S1PR1,SELL,STAT6,THBS1,TIAM1,TREML2	23
Immune Cell Trafficking	chemotaxis of leukocytes	2.18E-03	ALOX5,C3AR1,CCR1,CD38,DOCK2,Ear2 (includes others),FLOT1,FLT1,GIT2,IL16,LITAF,LTB4R,NCKAP1L,PDE4B,PLEC,PRKCA,PRKG1,S1PR1,SELL,STAT6,THBS1,TIAM1,TREML2	23
Inflammatory Response	chemotaxis of leukocytes	2.18E-03	ALOX5,C3AR1,CCR1,CD38,DOCK2,Ear2 (includes others),FLOT1,FLT1,GIT2,IL16,LITAF,LTB4R,NCKAP1L,PDE4B,PLEC,PRKCA,PRKG1,S1PR1,SELL,STAT6,THBS1,TIAM1,TREML2	23
Cellular Growth and Proliferation	proliferation of tumor cells	2.22E-03	APC,ATM,CAV1,CTNNB1,ERBB2,IL12A,MAP2K6,MTOR,NFKBIA,NRP1,PDGFB,PRKCD,RGL2,RNF111,STAT1,TAX1BP3,TP53,TSC2,TXNIP	19
Cellular Development	proliferation of tumor cells	2.22E-03	APC,ATM,CAV1,CTNNB1,ERBB2,IL12A,MAP2K6,MTOR,NFKBIA,NRP1,PDGFB,PRKCD,RGL2,RNF111,STAT1,TAX1BP3,TP53,TSC2,TXNIP	19
Tumor Morphology	proliferation of tumor cells	2.22E-03	APC,ATM,CAV1,CTNNB1,ERBB2,IL12A,MAP2K6,MTOR,NFKBIA,NRP1,PDGFB,PRKCD,RGL2,RNF111,STAT1,TAX1BP3,TP53,TSC2,TXNIP	19
Organismal Development	growth of organism	2.24E-03	APC,ARID1A,ATM,CHD8,CLIC4,COL4A1,CREB1,CTNNB1,EP400,ERBB2,ERCC2,FLII,FLT1,GRB10,HEG1,HIP1,HOXA3,HOXA5,HTT,IL12A,ITPR3,MAFG,MAPK7,MTOR,MTTP,NCOA1,NF1,NFKBIA,PGAP1,PIK3C3,POLB,POMT1,POU2F1,RAD23B,RBL2,SH2B1,SLC12A2,SLC8A1,SMN1/SMN2,STAMBP,TAP1,TF,THRA,TLN1,TNRC6A,TP53,UBR2	47
Cancer	hyperplasia	2.24E-03	APC,ARSB,BCL2L11,BCL3,BNIP3L,CAV1,CD151,CSNK2A2,CTNNB1,DGAT1,DIDO1,DOK2,EMILIN1,ERBB2,Hmga1,INSR,JAK2,KIT,LTB4R,MAPK8,MTOR,NAB1,NAB2,NCOA1,NF1,NFKB1,NFKBIA,PAWR,PRKCA,PRKCD,RABGEF1,RBL2,SELL,SH2B1,SIRT2,SLC6A4,STAT1,STAT6,SYK,TG,THBS1,THRA,TNK1,TP53,TRAF3,TXNIP,ZBTB16	47
Protein Degradation	degradation of protein	2.33E-03	ALOX12,ALOX5,APC,ARIH2,ARNTL,ATG7,ATXN3,AXIN1,BACE1,C2CD3,CAPN3,CUL4A,EIF2AK2,FBXL12,HPS4,HTT,IRAK3,PIM2,PRKCQ,TPP1,TRAF3,UBR2	22
Protein Synthesis	degradation of protein	2.33E-03	ALOX12,ALOX5,APC,ARIH2,ARNTL,ATG7,ATXN3,AXIN1,BACE1,C2CD3,CAPN3,CUL4A,EIF2AK2,FBXL12,HPS4,HTT,IRAK3,PIM2,PRKCQ,TPP1,TRAF3,UBR2	22
Hematological System Development and Function	development of leukocytes	2.36E-03	APC,ATM,BCL2L11,BCL3,C3AR1,CD81,CD8B,CREB1,CTNNB1,DOCK2,DOK2,ELF3,FLT1,FLT3LG,FOXP1,GRAP2,HLA-DMA,Hmga1,ID3,IFNAR2,IL12A,KIT,LTBR,MAPK8,MTOR,NAB1,NBR1,NCKAP1L,NF1,NFATC1,NFIL3,NFKB1,NFKBIA,NR4A1,PKNOX1,PRKCA,PRKCQ,PTGS1,RBPJ,RUNX1,S1PR1,SIRPA,SLA,SP3,STAT1,STAT2,STAT6,SYK,TAPBP,TP53,ZBTB16	51
Cellular Development	development of leukocytes	2.36E-03	APC,ATM,BCL2L11,BCL3,C3AR1,CD81,CD8B,CREB1,CTNNB1,DOCK2,DOK2,ELF3,FLT1,FLT3LG,FOXP1,GRAP2,HLA-DMA,Hmga1,ID3,IFNAR2,IL12A,KIT,LTBR,MAPK8,MTOR,NAB1,NBR1,NCKAP1L,NF1,NFATC1,NFIL3,NFKB1,NFKBIA,NR4A1,PKNOX1,PRKCA,PRKCQ,PTGS1,RBPJ,RUNX1,S1PR1,SIRPA,SLA,SP3,STAT1,STAT2,STAT6,SYK,TAPBP,TP53,ZBTB16	51
Hematopoiesis	development of leukocytes	2.36E-03	APC,ATM,BCL2L11,BCL3,C3AR1,CD81,CD8B,CREB1,CTNNB1,DOCK2,DOK2,ELF3,FLT1,FLT3LG,FOXP1,GRAP2,HLA-DMA,Hmga1,ID3,IFNAR2,IL12A,KIT,LTBR,MAPK8,MTOR,NAB1,NBR1,NCKAP1L,NF1,NFATC1,NFIL3,NFKB1,NFKBIA,NR4A1,PKNOX1,PRKCA,PRKCQ,PTGS1,RBPJ,RUNX1,S1PR1,SIRPA,SLA,SP3,STAT1,STAT2,STAT6,SYK,TAPBP,TP53,ZBTB16	51
Lymphoid Tissue Structure and Development	development of leukocytes	2.36E-03	APC,ATM,BCL2L11,BCL3,C3AR1,CD81,CD8B,CREB1,CTNNB1,DOCK2,DOK2,ELF3,FLT1,FLT3LG,FOXP1,GRAP2,HLA-DMA,Hmga1,ID3,IFNAR2,IL12A,KIT,LTBR,MAPK8,MTOR,NAB1,NBR1,NCKAP1L,NF1,NFATC1,NFIL3,NFKB1,NFKBIA,NR4A1,PKNOX1,PRKCA,PRKCQ,PTGS1,RBPJ,RUNX1,S1PR1,SIRPA,SLA,SP3,STAT1,STAT2,STAT6,SYK,TAPBP,TP53,ZBTB16	51
Embryonic Development	abnormal morphology of compact bone	2.36E-03	ACP2,CAV1,IRAK3,PRKACA,PRKAR1A,THRA	6
Organ Development	abnormal morphology of compact bone	2.36E-03	ACP2,CAV1,IRAK3,PRKACA,PRKAR1A,THRA	6
Organismal Development	abnormal morphology of compact bone	2.36E-03	ACP2,CAV1,IRAK3,PRKACA,PRKAR1A,THRA	6
Tissue Development	abnormal morphology of compact bone	2.36E-03	ACP2,CAV1,IRAK3,PRKACA,PRKAR1A,THRA	6
Connective Tissue Development and Function	abnormal morphology of compact bone	2.36E-03	ACP2,CAV1,IRAK3,PRKACA,PRKAR1A,THRA	6
Organ Morphology	abnormal morphology of compact bone	2.36E-03	ACP2,CAV1,IRAK3,PRKACA,PRKAR1A,THRA	6
Skeletal and Muscular System Development and Function	abnormal morphology of compact bone	2.36E-03	ACP2,CAV1,IRAK3,PRKACA,PRKAR1A,THRA	6
Cell Death and Survival	apoptosis of vascular smooth muscle cells	2.36E-03	ALDOA,HLA-B,HLA-DMA,KIT,SHC1,TP53	6
Cellular Assembly and Organization	formation of membrane ruffles	2.38E-03	ACAP1,ARHGEF7,ASAP1,PDGFB,PIP5K1A,PXN,USP6NL	7
Cellular Development	differentiation of stem cells	2.40E-03	CTNNB1,FLT1,GATA6,HTT,ID3,KIT,MAPK8,RBL2,RBPJ,RUNX1,TCF7L1,THRA,TLN1,TP53	14
Digestive System Development and Function	morphology of digestive system	2.44E-03	AEBP1,APC,BCL3,CACNA1D,CBFA2T2,CCR1,CD38,Ceacam1/Ceacam2,COL1A1,CTSA,DLG1,DOCK2,EDNRA,FADS2,FBXL20,FOXM1,GATA6,GUCY1B3,HES1,HEXA,Hmga1,HOXA3,INSR,IRAK3,KCNE3,LIPA,LRP6,LTBP3,LTBR,MADCAM1,MAN2B1,MAPK8,MCOLN1,MRVI1,NAGLU,NFIX,NFKB1,NPR2,PDGFB,PRKCD,PRKG1,PSAP,PTGS1,RAD23B,RAMP2,RBL2,SLC12A2,SLC35D1,SREBF2,STAT1,STAT6,TBX3,THBS1,THRA,TNFSF14,TP53,TXNIP,YBX1	58
Cellular Growth and Proliferation	proliferation of hematopoietic cells	2.49E-03	AGRN,ATG7,CTNNB1,FLT3LG,FYB,Gp49a/Lilrb4,GRAP2,HIPK2,IFNAR2,JAK2,KIT,MAFG,NF1,PIM2,RBL2,RUNX1,S1PR1,SIRPA,STAT1,SYK,TP53,ZBTB16	22
Hematological System Development and Function	proliferation of hematopoietic cells	2.49E-03	AGRN,ATG7,CTNNB1,FLT3LG,FYB,Gp49a/Lilrb4,GRAP2,HIPK2,IFNAR2,JAK2,KIT,MAFG,NF1,PIM2,RBL2,RUNX1,S1PR1,SIRPA,STAT1,SYK,TP53,ZBTB16	22
Cellular Development	proliferation of hematopoietic cells	2.49E-03	AGRN,ATG7,CTNNB1,FLT3LG,FYB,Gp49a/Lilrb4,GRAP2,HIPK2,IFNAR2,JAK2,KIT,MAFG,NF1,PIM2,RBL2,RUNX1,S1PR1,SIRPA,STAT1,SYK,TP53,ZBTB16	22
Hematopoiesis	proliferation of hematopoietic cells	2.49E-03	AGRN,ATG7,CTNNB1,FLT3LG,FYB,Gp49a/Lilrb4,GRAP2,HIPK2,IFNAR2,JAK2,KIT,MAFG,NF1,PIM2,RBL2,RUNX1,S1PR1,SIRPA,STAT1,SYK,TP53,ZBTB16	22
Cell Death and Survival	apoptosis of leukocytes	2.53E-03	ATM,BCL2L11,CAMK2G,CD38,CD44,CREB1,EIF2AK2,GRAP2,HOXA3,ID3,IL12A,IRAK3,ITPR1,JAK2,LTBR,MAP2K6,MAPK8,MMP8,MTOR,NFKB1,NFKBIA,NR4A1,PAWR,PIK3AP1,PMEL,PRKCD,PRKCQ,RUNX1,S1PR2,SH3BP2,SHC1,ST3GAL1,STAT1,STAT6,THBS1,TP53	36
Cancer	development of adenocarcinoma	2.53E-03	CTNNB1,ERBB2,RASSF1,RBL2,TP53	5
Cell Signaling	small GTPase mediated signal transduction	2.55E-03	BNIP2,DOK2,EPS8L2,FLOT1,ITSN1,NF1,Nisch,RABGEF1,RASGRP3,RSU1,TIAM1,TNK1,USP8	13
Cell Signaling	concentration of Ca2+	2.56E-03	ARNTL,GNAI3,HOXA3,HTT,ITPR1,MRVI1,PRKCA,TRPC2	8
Molecular Transport	concentration of Ca2+	2.56E-03	ARNTL,GNAI3,HOXA3,HTT,ITPR1,MRVI1,PRKCA,TRPC2	8
Vitamin and Mineral Metabolism	concentration of Ca2+	2.56E-03	ARNTL,GNAI3,HOXA3,HTT,ITPR1,MRVI1,PRKCA,TRPC2	8
Organismal Development	size of body	2.60E-03	ABL2,AEBP1,AP1G1,AQP11,ARL6IP5,ARNTL,ARSB,ATG7,ATM,BACE1,BAZ1B,BCL2L11,BLMH,BNIP3L,CACNA1D,CAV1,CBFA2T2,CD81,CLIC4,CPT1C,CREB1,CTSA,DEDD,DGAT1,DLG1,DNMT3A,EHD3,ESRRA,FADS2,FBXL20,GLG1,GNAQ,GRB10,GUCY1B3,HELLS,HES1,HLA-DMA,Hmga1,INSR,IP6K1,IRAK3,ITPR3,ITSN1,LIPA,LTBP3,MAN2B1,MCOLN1,MDM4,MTHFR,NAB1,NAB2,NEURL2,NFIX,NFKBIA,NPR2,PEG3,PIM2,PIM3,PLEC,PRKACA,PRKCD,PSAP,PTPRS,RAD23B,RBL2,RGS10,RUNX1,SEMA…	85
Embryonic Development	formation of embryonic tissue	2.63E-03	ATP2C1,AXIN1,CITED2,CTNNB1,DEAF1,DVL2,EPHA2,ERBB2,FLII,FLT1,HNF4A,HTT,IFT122,IFT172,IKBKAP,ITGA5,LRP6,MTOR,NCAM1,NCSTN,NOTCH4,NR6A1,PHC2,PLXNB2,POMT1,POU2F1,PRKACA,PRKAR1A,RBL2,SKI,TCF7L1	31
Organismal Development	formation of embryonic tissue	2.63E-03	ATP2C1,AXIN1,CITED2,CTNNB1,DEAF1,DVL2,EPHA2,ERBB2,FLII,FLT1,HNF4A,HTT,IFT122,IFT172,IKBKAP,ITGA5,LRP6,MTOR,NCAM1,NCSTN,NOTCH4,NR6A1,PHC2,PLXNB2,POMT1,POU2F1,PRKACA,PRKAR1A,RBL2,SKI,TCF7L1	31
Tissue Development	formation of embryonic tissue	2.63E-03	ATP2C1,AXIN1,CITED2,CTNNB1,DEAF1,DVL2,EPHA2,ERBB2,FLII,FLT1,HNF4A,HTT,IFT122,IFT172,IKBKAP,ITGA5,LRP6,MTOR,NCAM1,NCSTN,NOTCH4,NR6A1,PHC2,PLXNB2,POMT1,POU2F1,PRKACA,PRKAR1A,RBL2,SKI,TCF7L1	31
Cellular Growth and Proliferation	proliferation of hematopoietic progenitor cells	2.65E-03	AGRN,ATG7,CTNNB1,FLT3LG,FYB,Gp49a/Lilrb4,GRAP2,HIPK2,IFNAR2,JAK2,KIT,MAFG,NF1,RBL2,RUNX1,S1PR1,SIRPA,STAT1,SYK,TP53,ZBTB16	21
Hematological System Development and Function	proliferation of hematopoietic progenitor cells	2.65E-03	AGRN,ATG7,CTNNB1,FLT3LG,FYB,Gp49a/Lilrb4,GRAP2,HIPK2,IFNAR2,JAK2,KIT,MAFG,NF1,RBL2,RUNX1,S1PR1,SIRPA,STAT1,SYK,TP53,ZBTB16	21
Cellular Development	proliferation of hematopoietic progenitor cells	2.65E-03	AGRN,ATG7,CTNNB1,FLT3LG,FYB,Gp49a/Lilrb4,GRAP2,HIPK2,IFNAR2,JAK2,KIT,MAFG,NF1,RBL2,RUNX1,S1PR1,SIRPA,STAT1,SYK,TP53,ZBTB16	21
Hematopoiesis	proliferation of hematopoietic progenitor cells	2.65E-03	AGRN,ATG7,CTNNB1,FLT3LG,FYB,Gp49a/Lilrb4,GRAP2,HIPK2,IFNAR2,JAK2,KIT,MAFG,NF1,RBL2,RUNX1,S1PR1,SIRPA,STAT1,SYK,TP53,ZBTB16	21
Cellular Function and Maintenance	differentiation of Th2 cells	2.70E-03	BCL3,C3AR1,ELF3,MAPK8,MTOR,NBR1,NFATC1,RUNX1,STAT1,STAT6	10
Hematological System Development and Function	differentiation of Th2 cells	2.70E-03	BCL3,C3AR1,ELF3,MAPK8,MTOR,NBR1,NFATC1,RUNX1,STAT1,STAT6	10
Cellular Development	differentiation of Th2 cells	2.70E-03	BCL3,C3AR1,ELF3,MAPK8,MTOR,NBR1,NFATC1,RUNX1,STAT1,STAT6	10
Hematopoiesis	differentiation of Th2 cells	2.70E-03	BCL3,C3AR1,ELF3,MAPK8,MTOR,NBR1,NFATC1,RUNX1,STAT1,STAT6	10
Cell-mediated Immune Response	differentiation of Th2 cells	2.70E-03	BCL3,C3AR1,ELF3,MAPK8,MTOR,NBR1,NFATC1,RUNX1,STAT1,STAT6	10
Lymphoid Tissue Structure and Development	differentiation of Th2 cells	2.70E-03	BCL3,C3AR1,ELF3,MAPK8,MTOR,NBR1,NFATC1,RUNX1,STAT1,STAT6	10
Cardiovascular System Development and Function	morphology of heart ventricle	2.81E-03	ADRBK1,ARSB,BAZ1B,CAV1,CITED2,EGLN1,FOXM1,GAA,GATA6,HOXA3,MAPK7,NFAT5,NFATC1,PDGFB,PNPLA2,PRKCA,RAMP2,SEMA3A,SHC1,SLC6A4,THBS1,TXNIP,UBR2	23
Organ Morphology	morphology of heart ventricle	2.81E-03	ADRBK1,ARSB,BAZ1B,CAV1,CITED2,EGLN1,FOXM1,GAA,GATA6,HOXA3,MAPK7,NFAT5,NFATC1,PDGFB,PNPLA2,PRKCA,RAMP2,SEMA3A,SHC1,SLC6A4,THBS1,TXNIP,UBR2	23
Cell Death and Survival	necrosis of muscle	2.81E-03	ABCB8,ALDOA,BCL2L11,BNIP3L,CCNT1,DAXX,ERBB2,GNAQ,HLA-B,HLA-DMA,KIT,MAP2K5,MAPK8,PFKM,PLEC,PNPLA2,PRKCD,SHC1,SLC8A1,SMN1/SMN2,STAT1,TGFB1I1,TP53	23
Protein Synthesis	quantity of IgE	2.82E-03	C3AR1,ECM1,Gp49a/Lilrb4,LTB4R,LTBR,NFATC1,NFIL3,NFKB1,NFKBIA,NIPAL3,RABGEF1,STAT6,WIPF1	13
Humoral Immune Response	quantity of IgE	2.82E-03	C3AR1,ECM1,Gp49a/Lilrb4,LTB4R,LTBR,NFATC1,NFIL3,NFKB1,NFKBIA,NIPAL3,RABGEF1,STAT6,WIPF1	13
Cardiovascular System Development and Function	abnormal morphology of vein	2.86E-03	CITED2,HOXA3,IKBKAP,NF1,NOTCH4,RBPJ,SHC1	7
Tissue Morphology	abnormal morphology of vein	2.86E-03	CITED2,HOXA3,IKBKAP,NF1,NOTCH4,RBPJ,SHC1	7
Organismal Development	abnormal morphology of vein	2.86E-03	CITED2,HOXA3,IKBKAP,NF1,NOTCH4,RBPJ,SHC1	7
Tissue Morphology	quantity of lymphatic system cells	2.88E-03	ARHGDIB,ARNTL,ATM,BCL2L11,BNIP3L,CD151,CD44,CNN2,DIDO1,DOCK2,DOK2,ESRRA,FLT3LG,LTBR,MDM4,NFKB1,NFKBIA,PIK3AP1,PIM2,PIM3,PRKCD,RAC3,S1PR2,SH2D3C,SH3BP2,SIRPA,SPNS2,THBS1,TP53,ZBTB16	30
Lymphoid Tissue Structure and Development	quantity of lymphatic system cells	2.88E-03	ARHGDIB,ARNTL,ATM,BCL2L11,BNIP3L,CD151,CD44,CNN2,DIDO1,DOCK2,DOK2,ESRRA,FLT3LG,LTBR,MDM4,NFKB1,NFKBIA,PIK3AP1,PIM2,PIM3,PRKCD,RAC3,S1PR2,SH2D3C,SH3BP2,SIRPA,SPNS2,THBS1,TP53,ZBTB16	30
Cardiovascular System Development and Function	development of ventricular septum	2.91E-03	CITED2,EGLN1,GATA6,GNAQ,HEG1,HES1,MKL2,NFATC1,TBX3	9
Embryonic Development	development of ventricular septum	2.91E-03	CITED2,EGLN1,GATA6,GNAQ,HEG1,HES1,MKL2,NFATC1,TBX3	9
Organ Development	development of ventricular septum	2.91E-03	CITED2,EGLN1,GATA6,GNAQ,HEG1,HES1,MKL2,NFATC1,TBX3	9
Organismal Development	development of ventricular septum	2.91E-03	CITED2,EGLN1,GATA6,GNAQ,HEG1,HES1,MKL2,NFATC1,TBX3	9
Tissue Development	development of ventricular septum	2.91E-03	CITED2,EGLN1,GATA6,GNAQ,HEG1,HES1,MKL2,NFATC1,TBX3	9
Cardiovascular Disease	edema of pericardial cavity	2.91E-03	ABL2,ADRBK1,EDNRA,MAPK7,MKL2,NOTCH4,PRKACA,PRKAR1A,TBX3	9
Organismal Injury and Abnormalities	edema of pericardial cavity	2.91E-03	ABL2,ADRBK1,EDNRA,MAPK7,MKL2,NOTCH4,PRKACA,PRKAR1A,TBX3	9
Cell Morphology	abnormal morphology of inner hair cells	2.96E-03	DVL2,NFKB1,PSAP,SLC12A2	4
Tissue Morphology	abnormal morphology of inner hair cells	2.96E-03	DVL2,NFKB1,PSAP,SLC12A2	4
Nervous System Development and Function	abnormal morphology of inner hair cells	2.96E-03	DVL2,NFKB1,PSAP,SLC12A2	4
Cell Death and Survival	apoptosis of striatal neurons	2.96E-03	HTT,ITPR1,NFKB1,TP53	4
Cell Death and Survival	cell death of neural crest cells	2.96E-03	APC,CTNNB1,ITGA5,NF1	4
Embryonic Development	cell death of neural crest cells	2.96E-03	APC,CTNNB1,ITGA5,NF1	4
Cellular Function and Maintenance	function of helper T lymphocytes	2.97E-03	C3AR1,CD276,CD44,CD81,CREB1,ECM1,FLT3LG,HLA-DMA,NFATC1,PAWR,PRKCQ,STAT6	12
Hematological System Development and Function	function of helper T lymphocytes	2.97E-03	C3AR1,CD276,CD44,CD81,CREB1,ECM1,FLT3LG,HLA-DMA,NFATC1,PAWR,PRKCQ,STAT6	12
Cellular Development	differentiation of fibroblast cell lines	2.97E-03	AXIN1,CAMKK2,CREB1,CTNNB1,ENPP1,HDAC1,HES1,Hmga1,INSR,ITGA5,JAK2,LRRC8C,MTOR,NFATC1,NUCB2,PRMT5,SETDB1,TCF7L1,TOB2	19
Connective Tissue Development and Function	differentiation of fibroblast cell lines	2.97E-03	AXIN1,CAMKK2,CREB1,CTNNB1,ENPP1,HDAC1,HES1,Hmga1,INSR,ITGA5,JAK2,LRRC8C,MTOR,NFATC1,NUCB2,PRMT5,SETDB1,TCF7L1,TOB2	19
Organ Morphology	morphology of spleen	3.05E-03	ALOX5,ATM,BCL2L11,BCL3,BNIP3L,CITED2,CTSA,DOCK2,DOK2,ESRRA,FADS2,GIT2,HELLS,Hmga1,ITGA2B,LIPA,LTBR,MAN2B1,NFKB1,NFKBIA,PAWR,PFKM,PLA2G15,PRKCD,PRKG1,PSAP,PTGS1,SELL,SH3BP2,TNFSF14,TREX1	31
Lymphoid Tissue Structure and Development	morphology of spleen	3.05E-03	ALOX5,ATM,BCL2L11,BCL3,BNIP3L,CITED2,CTSA,DOCK2,DOK2,ESRRA,FADS2,GIT2,HELLS,Hmga1,ITGA2B,LIPA,LTBR,MAN2B1,NFKB1,NFKBIA,PAWR,PFKM,PLA2G15,PRKCD,PRKG1,PSAP,PTGS1,SELL,SH3BP2,TNFSF14,TREX1	31
Cell Signaling	MAPKKK cascade	3.06E-03	APC,BNIP2,CAV1,CTNNB1,DOK2,MAP2K5,MAP2K6,MAPK6,NF1,PSAP,SHANK3	11
Cell Death and Survival	cell death of muscle cells	3.21E-03	ABCB8,ALDOA,BCL2L11,BNIP3L,CCNT1,DAXX,ERBB2,GNAQ,HLA-B,HLA-DMA,KIT,MAP2K5,MAPK8,PFKM,PLEC,PNPLA2,PRKCD,SHC1,SLC8A1,STAT1,TGFB1I1,TP53	22
Behavior	vertical rearing	3.30E-03	ATM,ATXN3,CLCN6,CREB1,GAA,HEXA,HTT,LIMK1,PTPRA,RAD23B,S1PR2,TPP1	12
Carbohydrate Metabolism	accumulation of polysaccharide	3.34E-03	CD44,GAA,HEXA,HNF4A,PPP1R3C	5
Cell Morphology	cell spreading of phagocytes	3.34E-03	CNN2,FERMT3,PRKCQ,SIRPA,SYK	5
Inflammatory Response	cell spreading of phagocytes	3.34E-03	CNN2,FERMT3,PRKCQ,SIRPA,SYK	5
Cellular Assembly and Organization	formation of cytoplasmic aggregates	3.34E-03	CAV1,ERBB2,HSPA1A/HSPA1B,HTT,PDGFB	5
Cellular Assembly and Organization	formation of nucleus	3.34E-03	CENPA,HELLS,HTT,KIT,TP53	5
Hematological System Development and Function	recruitment of leukocytes	3.40E-03	ALOX5,C3AR1,CAV1,CCR1,CD44,CD93,CNN2,FLOT1,FLT1,GP1BA,HDAC1,HSPA1A/HSPA1B,IL12A,IL16,KDM6B,LTB4R,NFKBIA,PDE4B,PRKCQ,RASGRP2,S1PR1,SELL,ST3GAL6,STAT6,SYK,THBS1,TREML2	27
Cellular Movement	recruitment of leukocytes	3.40E-03	ALOX5,C3AR1,CAV1,CCR1,CD44,CD93,CNN2,FLOT1,FLT1,GP1BA,HDAC1,HSPA1A/HSPA1B,IL12A,IL16,KDM6B,LTB4R,NFKBIA,PDE4B,PRKCQ,RASGRP2,S1PR1,SELL,ST3GAL6,STAT6,SYK,THBS1,TREML2	27
Immune Cell Trafficking	recruitment of leukocytes	3.40E-03	ALOX5,C3AR1,CAV1,CCR1,CD44,CD93,CNN2,FLOT1,FLT1,GP1BA,HDAC1,HSPA1A/HSPA1B,IL12A,IL16,KDM6B,LTB4R,NFKBIA,PDE4B,PRKCQ,RASGRP2,S1PR1,SELL,ST3GAL6,STAT6,SYK,THBS1,TREML2	27
Cell-To-Cell Signaling and Interaction	recruitment of leukocytes	3.40E-03	ALOX5,C3AR1,CAV1,CCR1,CD44,CD93,CNN2,FLOT1,FLT1,GP1BA,HDAC1,HSPA1A/HSPA1B,IL12A,IL16,KDM6B,LTB4R,NFKBIA,PDE4B,PRKCQ,RASGRP2,S1PR1,SELL,ST3GAL6,STAT6,SYK,THBS1,TREML2	27
Cell Death and Survival	cell death of epithelial cells	3.42E-03	APC,ATM,BCL2L11,Clca1/Clca2,CTNNB1,ERBB2,HTT,IRAK3,JAK2,NFKB1,PRDX6,PTGS1,RBL2,S1PR1,SKI,SLC8A1,SPHK2,TP53,UNC5B	19
Cell Death and Survival	apoptosis of smooth muscle cells	3.42E-03	ALDOA,HLA-B,HLA-DMA,KIT,PRKCD,SHC1,TP53	7
Cellular Assembly and Organization	polymerization of actin filaments	3.42E-03	DLG1,DSTN,MTOR,MTSS1,NCKAP1L,PRKCD,TWF2	7
Cellular Function and Maintenance	polymerization of actin filaments	3.42E-03	DLG1,DSTN,MTOR,MTSS1,NCKAP1L,PRKCD,TWF2	7
Tissue Development	polymerization of actin filaments	3.42E-03	DLG1,DSTN,MTOR,MTSS1,NCKAP1L,PRKCD,TWF2	7
Tissue Morphology	healing of wound	3.44E-03	AEBP1,ANGPTL6,CAV1,CD44,CLIC4,CNN2,FLII,JDP2,NF1,PLEC,PRKAR1A,PTGS1,SELL,THBS1,TP53	15
Organismal Functions	healing of wound	3.44E-03	AEBP1,ANGPTL6,CAV1,CD44,CLIC4,CNN2,FLII,JDP2,NF1,PLEC,PRKAR1A,PTGS1,SELL,THBS1,TP53	15
Hematological System Development and Function	differentiation of B lymphocytes	3.45E-03	ARNTL,BCL2L11,BCL3,CD38,CD81,ETV6,FLT3LG,FOXP1,Hmga1,IL12A,LGALS8,NCKAP1L,NFKB1,NFKBIA,PIK3AP1,PRKCD,RBPJ,RUNX1,SP3,SYK,TRAF3	21
Cellular Development	differentiation of B lymphocytes	3.45E-03	ARNTL,BCL2L11,BCL3,CD38,CD81,ETV6,FLT3LG,FOXP1,Hmga1,IL12A,LGALS8,NCKAP1L,NFKB1,NFKBIA,PIK3AP1,PRKCD,RBPJ,RUNX1,SP3,SYK,TRAF3	21
Hematopoiesis	differentiation of B lymphocytes	3.45E-03	ARNTL,BCL2L11,BCL3,CD38,CD81,ETV6,FLT3LG,FOXP1,Hmga1,IL12A,LGALS8,NCKAP1L,NFKB1,NFKBIA,PIK3AP1,PRKCD,RBPJ,RUNX1,SP3,SYK,TRAF3	21
Humoral Immune Response	differentiation of B lymphocytes	3.45E-03	ARNTL,BCL2L11,BCL3,CD38,CD81,ETV6,FLT3LG,FOXP1,Hmga1,IL12A,LGALS8,NCKAP1L,NFKB1,NFKBIA,PIK3AP1,PRKCD,RBPJ,RUNX1,SP3,SYK,TRAF3	21
Tissue Morphology	abnormal morphology of accessory olfactory bulb	3.56E-03	NAGLU,TRPC2	2
Tissue Morphology	abnormal morphology of cystic duct	3.56E-03	HES1,THBS1	2
Organismal Development	abnormal morphology of cystic duct	3.56E-03	HES1,THBS1	2
Digestive System Development and Function	abnormal morphology of cystic duct	3.56E-03	HES1,THBS1	2
Cellular Assembly and Organization	accumulation of actin filaments	3.56E-03	DIAPH3,PLEC	2
Cellular Assembly and Organization	alignment of filaments	3.56E-03	CAV1,MARCKSL1	2
Organismal Injury and Abnormalities	atrophy of cerebral cortex	3.56E-03	HTT,STAMBP	2
Organ Morphology	atrophy of cerebral cortex	3.56E-03	HTT,STAMBP	2
Organismal Injury and Abnormalities	calcification of tendon	3.56E-03	ARNTL,ENPP1	2
Organismal Injury and Abnormalities	calcification of vertebral column	3.56E-03	ARNTL,ENPP1	2
Connective Tissue Development and Function	checkpoint control of fibroblasts	3.56E-03	ATM,TP53	2
Cell Cycle	checkpoint control of fibroblasts	3.56E-03	ATM,TP53	2
DNA Replication, Recombination, and Repair	checkpoint control of fibroblasts	3.56E-03	ATM,TP53	2
Cellular Growth and Proliferation	colony formation of B-lymphocyte derived cell lines	3.56E-03	JAK2,KIT	2
Hematological System Development and Function	colony formation of B-lymphocyte derived cell lines	3.56E-03	JAK2,KIT	2
Cancer	cytotoxic reaction of tumor cell lines	3.56E-03	ATXN3,ERBB2	2
Inflammatory Response	cytotoxic reaction of tumor cell lines	3.56E-03	ATXN3,ERBB2	2
Cell-To-Cell Signaling and Interaction	cytotoxic reaction of tumor cell lines	3.56E-03	ATXN3,ERBB2	2
Cellular Compromise	damage of striatal neurons	3.56E-03	HTT,NFKB1	2
Neurological Disease	damage of white matter	3.56E-03	ADRBK1,NFKBIA	2
Organismal Injury and Abnormalities	damage of white matter	3.56E-03	ADRBK1,NFKBIA	2
Organismal Injury and Abnormalities	development of desmoid tumor	3.56E-03	APC,TP53	2
Cancer	development of intestinal tumor	3.56E-03	APC,PRKCA	2
Cellular Development	differentiation of calvarial cells	3.56E-03	NRP1,SEMA3A	2
Skeletal and Muscular System Development and Function	differentiation of calvarial cells	3.56E-03	NRP1,SEMA3A	2
Organ Morphology	distension of colon	3.56E-03	ERBB2,HIPK2	2
Cellular Movement	distribution of sympathetic neuron	3.56E-03	NRP1,SEMA3A	2
Nervous System Development and Function	distribution of sympathetic neuron	3.56E-03	NRP1,SEMA3A	2
Cell Cycle	exit from G0 phase	3.56E-03	CAV1,GRAP2	2
Connective Tissue Development and Function	exit from S phase of fibroblast cell lines	3.56E-03	CAV1,GTF2I	2
Cell Cycle	exit from S phase of fibroblast cell lines	3.56E-03	CAV1,GTF2I	2
Cellular Growth and Proliferation	expansion of beta islet cells	3.56E-03	AXIN1,CTNNB1	2
Cellular Development	expansion of beta islet cells	3.56E-03	AXIN1,CTNNB1	2
Endocrine System Development and Function	expansion of beta islet cells	3.56E-03	AXIN1,CTNNB1	2
Embryonic Development	formation of axial mesoderm	3.56E-03	AXIN1,EPHA2	2
Organismal Development	formation of axial mesoderm	3.56E-03	AXIN1,EPHA2	2
Tissue Development	formation of axial mesoderm	3.56E-03	AXIN1,EPHA2	2
Cellular Assembly and Organization	formation of membrane rafts	3.56E-03	ARID1A,CAV1	2
Neurological Disease	gliosis of thalamus	3.56E-03	CERS2,HTT	2
Organismal Injury and Abnormalities	gliosis of thalamus	3.56E-03	CERS2,HTT	2
Small Molecule Biochemistry	internalization of lactosylceramide	3.56E-03	CAV1,HTT	2
Lipid Metabolism	internalization of lactosylceramide	3.56E-03	CAV1,HTT	2
Cancer	invasion of intestinal adenoma	3.56E-03	APC,TP53	2
Tumor Morphology	invasion of intestinal adenoma	3.56E-03	APC,TP53	2
Cell Death and Survival	loss of bone marrow cells	3.56E-03	MDM4,TP53	2
Hair and Skin Development and Function	maturation of hair follicle	3.56E-03	ERCC2,RBPJ	2
Embryonic Development	morphogenesis of axial mesoderm	3.56E-03	EPB41L5,TCF7L1	2
Organismal Development	morphogenesis of axial mesoderm	3.56E-03	EPB41L5,TCF7L1	2
Tissue Development	morphogenesis of axial mesoderm	3.56E-03	EPB41L5,TCF7L1	2
Cancer	multiplicity of skin tumor	3.56E-03	RASSF1,TP53	2
Dermatological Diseases and Conditions	multiplicity of skin tumor	3.56E-03	RASSF1,TP53	2
Tissue Morphology	opening of embryonic tissue	3.56E-03	ATP2C1,RBPJ	2
Embryonic Development	opening of embryonic tissue	3.56E-03	ATP2C1,RBPJ	2
Cancer	parotid gland tumor	3.56E-03	ERBB2,TP53	2
Gastrointestinal Disease	parotid gland tumor	3.56E-03	ERBB2,TP53	2
Cancer	rejection of melanoma	3.56E-03	PMEL,TRPC2	2
Inflammatory Response	rejection of melanoma	3.56E-03	PMEL,TRPC2	2
Tumor Morphology	rejection of melanoma	3.56E-03	PMEL,TRPC2	2
Cell Morphology	shrinkage of striatal neurons	3.56E-03	HTT,ITPR1	2
Nervous System Development and Function	shrinkage of striatal neurons	3.56E-03	HTT,ITPR1	2
Cellular Compromise	shrinkage of striatal neurons	3.56E-03	HTT,ITPR1	2
Amino Acid Metabolism	transport of L-lysine	3.56E-03	SLC7A2,SLC7A3	2
Small Molecule Biochemistry	transport of L-lysine	3.56E-03	SLC7A2,SLC7A3	2
Molecular Transport	transport of L-lysine	3.56E-03	SLC7A2,SLC7A3	2
Neurological Disease	tumorigenesis of glioblastoma	3.56E-03	NF1,TP53	2
Cancer	tumorigenesis of glioblastoma	3.56E-03	NF1,TP53	2
Cancer	tumorigenesis of parotid gland tumor	3.56E-03	ERBB2,TP53	2
Gastrointestinal Disease	tumorigenesis of parotid gland tumor	3.56E-03	ERBB2,TP53	2
Cancer	development of tumor	3.62E-03	APC,ATM,Ceacam1/Ceacam2,COL4A1,CTNNB1,EPHA2,ERBB2,ETV6,FLT1,FOXM1,HOXA5,JAK2,MAPK8,NFKBIA,NOTCH4,NRP1,PDGFB,PIK3C2A,PRKCA,PRKCQ,RASSF1,RBL2,THBS1,TP53,TSC2	25
Cancer	hematological neoplasia	3.64E-03	APC,ATM,BRD2,CD44,CTNNB1,DOK2,ETV6,HIP1,Hmga1,IL12A,JAK2,KIT,MDM4,MUTYH,MYCL1,NF1,NFKBIA,PARP14,PIM2,PRKCQ,RASSF1,RUNX1,SIRT2,SKI,THBS1,TNK1,TP53,UBE2A	28
Hematological Disease	hematological neoplasia	3.64E-03	APC,ATM,BRD2,CD44,CTNNB1,DOK2,ETV6,HIP1,Hmga1,IL12A,JAK2,KIT,MDM4,MUTYH,MYCL1,NF1,NFKBIA,PARP14,PIM2,PRKCQ,RASSF1,RUNX1,SIRT2,SKI,THBS1,TNK1,TP53,UBE2A	28
Organismal Development	abnormal morphology of distended abdomen	3.64E-03	HOXA3,MCOLN1,NAGLU,RBL2,SLC35D1,TP53	6
Cell Morphology	abnormal morphology of hair cells	3.64E-03	DVL2,HES1,NFKB1,PSAP,SLC12A2,THRA	6
Tissue Morphology	abnormal morphology of hair cells	3.64E-03	DVL2,HES1,NFKB1,PSAP,SLC12A2,THRA	6
Nervous System Development and Function	abnormal morphology of hair cells	3.64E-03	DVL2,HES1,NFKB1,PSAP,SLC12A2,THRA	6
Carbohydrate Metabolism	degradation of carbohydrate	3.64E-03	CD44,GAA,GM2A,LYVE1,PPP1R3C,PRDX6	6
Cardiovascular Disease	vascular lesion	3.69E-03	ALOX5,CCR1,CD44,COL1A1,FLT1,IL12A,LTB4R,MAPK8,MKL2,NFKB1,NFKBIA,NR4A1,PDGFB,PLA2G15,PON3,PRKG1,RUNX1,SHC1,STAT6,THBS1	20
Cardiovascular System Development and Function	cardiac contractility of heart ventricle	3.69E-03	ADRBK1,CAV1,MARCKSL1	3
Organ Morphology	cardiac contractility of heart ventricle	3.69E-03	ADRBK1,CAV1,MARCKSL1	3
Cell Death and Survival	cell viability of neuroglia	3.69E-03	ERBB2,NF1,TP53	3
Nervous System Development and Function	cell viability of neuroglia	3.69E-03	ERBB2,NF1,TP53	3
Cell Death and Survival	delay in cell death of neurons	3.69E-03	BCL2L11,SMN1/SMN2,TP53	3
Embryonic Development	osteoclastogenesis of bone	3.69E-03	CD81,RBPJ,STAT1	3
Organ Development	osteoclastogenesis of bone	3.69E-03	CD81,RBPJ,STAT1	3
Organismal Development	osteoclastogenesis of bone	3.69E-03	CD81,RBPJ,STAT1	3
Tissue Development	osteoclastogenesis of bone	3.69E-03	CD81,RBPJ,STAT1	3
Connective Tissue Development and Function	osteoclastogenesis of bone	3.69E-03	CD81,RBPJ,STAT1	3
Skeletal and Muscular System Development and Function	osteoclastogenesis of bone	3.69E-03	CD81,RBPJ,STAT1	3
Protein Synthesis	quantity of MHC Class I on cell surface	3.69E-03	STAT1,TAP1,TAPBP	3
Antigen Presentation	quantity of MHC Class I on cell surface	3.69E-03	STAT1,TAP1,TAPBP	3
Cancer	salivary gland tumor	3.69E-03	APC,ERBB2,TP53	3
Gastrointestinal Disease	salivary gland tumor	3.69E-03	APC,ERBB2,TP53	3
Cancer	cancer of secretory structure	3.81E-03	CTNNB1,ERBB2,HIP1,INSR,NFKBIA,PRKCD,RBL2,TP53,TSC2	9
Cancer	mammary tumor	3.87E-03	ALDOA,APC,CAV1,CTNNB1,ERBB2,FBLN5,IL12A,JAK2,LETMD1,MYBBP1A,NAT6,NFKBIA,NOTCH4,NPEPPS,RASSF1,Rrbp1,SF3B3,SIAH2,TAX1BP3,THBS1,TLN1,TP53	22
Inflammatory Response	inflammatory response	3.88E-03	ADAM8,ALOX5,BCL2L11,C3AR1,CCBP2,CCR1,CD276,CD38,CD44,DOCK2,Ear2 (includes others),FLOT1,FLT1,GIT2,Gp49a/Lilrb4,IL16,IRAK3,KIT,LIPA,LITAF,LTB4R,MMP8,NCKAP1L,NFKB1,PDE4B,PLEC,PRKCA,PRKG1,PTGS1,RABGEF1,S1PR1,SELL,SIRPA,SLC7A2,SOD3,STAT1,STAT6,SYK,THBS1,TIAM1,TNFSF14,TREML2,TREX1	43
Embryonic Development	differentiation of embryonic stem cells	3.89E-03	FLT1,GATA6,HTT,ID3,MAPK8,RBL2,RUNX1,TCF7L1,THRA,TLN1	10
Cellular Development	differentiation of embryonic stem cells	3.89E-03	FLT1,GATA6,HTT,ID3,MAPK8,RBL2,RUNX1,TCF7L1,THRA,TLN1	10
Hematological System Development and Function	chemotaxis of phagocytes	3.93E-03	ALOX5,C3AR1,CD38,DOCK2,Ear2 (includes others),FLOT1,FLT1,GIT2,LITAF,LTB4R,NCKAP1L,PDE4B,PLEC,PRKCA,PRKG1,SELL,STAT6,THBS1,TREML2	19
Cellular Movement	chemotaxis of phagocytes	3.93E-03	ALOX5,C3AR1,CD38,DOCK2,Ear2 (includes others),FLOT1,FLT1,GIT2,LITAF,LTB4R,NCKAP1L,PDE4B,PLEC,PRKCA,PRKG1,SELL,STAT6,THBS1,TREML2	19
Immune Cell Trafficking	chemotaxis of phagocytes	3.93E-03	ALOX5,C3AR1,CD38,DOCK2,Ear2 (includes others),FLOT1,FLT1,GIT2,LITAF,LTB4R,NCKAP1L,PDE4B,PLEC,PRKCA,PRKG1,SELL,STAT6,THBS1,TREML2	19
Inflammatory Response	chemotaxis of phagocytes	3.93E-03	ALOX5,C3AR1,CD38,DOCK2,Ear2 (includes others),FLOT1,FLT1,GIT2,LITAF,LTB4R,NCKAP1L,PDE4B,PLEC,PRKCA,PRKG1,SELL,STAT6,THBS1,TREML2	19
Tissue Development	aggregation of cells	3.94E-03	ALOX12,CD38,Ceacam1/Ceacam2,CTNNB1,ETV6,FERMT3,GNAQ,GUCY1B3,ITGA2B,KIT,PRKCD,PRKCQ,PRKG1,RASGRP2,SCARF1,SELL,SIRPA,SYK,THBS1,WNT2	20
Organismal Injury and Abnormalities	Wound	3.94E-03	AEBP1,ANGPTL6,CAV1,CD44,CLIC4,CNN2,EMILIN1,FLII,JDP2,PLEC,PRKAR1A,PTGS1,SELL,THBS1,TIAM1,TP53	16
Cardiovascular Disease	double outlet right ventricle	4.05E-03	BAZ1B,CITED2,DVL2,EDNRA,FOXP1,MKL2,NF1,PBX2	8
Developmental Disorder	double outlet right ventricle	4.05E-03	BAZ1B,CITED2,DVL2,EDNRA,FOXP1,MKL2,NF1,PBX2	8
Cardiovascular System Development and Function	formation of neointima	4.06E-03	FBLN5,FLT1,KIT,MTUS1,NR4A1,PTPRF,SYK	7
Organismal Development	formation of neointima	4.06E-03	FBLN5,FLT1,KIT,MTUS1,NR4A1,PTPRF,SYK	7
Lymphoid Tissue Structure and Development	formation of neointima	4.06E-03	FBLN5,FLT1,KIT,MTUS1,NR4A1,PTPRF,SYK	7
Cellular Assembly and Organization	development of cytoplasm	4.11E-03	ABL2,APC,DIAPH3,DLG1,DSTN,EDNRA,GNAQ,HDAC1,KANK2,LIMK1,LIMK2,MAPK8,MTOR,MTSS1,NCKAP1L,NF1,PRKCD,PTPRA,PXN,TBCE,TIAM1,TWF2	22
Organismal Development	morphology of body region	4.22E-03	Abi2,AEBP1,ARNTL,ARSB,ATP1B2,BLMH,CITED2,CTSA,DLG1,DPCD,DVL2,EDNRA,GALNS,GNAQ,HELLS,HES1,HEXA,HIP1,HOXA3,HOXA5,ID3,IFT122,JDP2,LRP6,LTBP3,MAN2B1,MAPK7,MAPK8,MARCKSL1,MCOLN1,MDM4,MFNG,MTHFR,NAGLU,NCAM1,NF1,NFIX,NFKB1,NPR2,PARD3,PDGFB,PHC2,PKNOX1,PLTP,PSAP,PTPRF,PTPRS,RAD23B,RBL2,RGS10,SEMA3A,SKI,SLC35D1,SLC39A14,SPNS2,STAT1,SYK,TBX3,THBS1,TP53,UCHL3,YBX1,ZBTB16	63
Cell Morphology	abnormal morphology of mast cells	4.23E-03	CHST15,NDST2,RABGEF1,STAT6	4
Hematological System Development and Function	abnormal morphology of mast cells	4.23E-03	CHST15,NDST2,RABGEF1,STAT6	4
Inflammatory Response	abnormal morphology of mast cells	4.23E-03	CHST15,NDST2,RABGEF1,STAT6	4
Hypersensitivity Response	abnormal morphology of mast cells	4.23E-03	CHST15,NDST2,RABGEF1,STAT6	4
Cell Death and Survival	apoptosis of mesenchymal cells	4.23E-03	ATP2C1,ETV6,FOXP1,SKI	4
Embryonic Development	apoptosis of mesenchymal cells	4.23E-03	ATP2C1,ETV6,FOXP1,SKI	4
Gene Expression	binding of DNA fragment	4.23E-03	CAV1,CUL4A,POLB,TP53	4
Cellular Function and Maintenance	homeostasis of myeloid cells	4.23E-03	BCL2L11,NCKAP1L,NCSTN,PDE4B	4
Renal and Urological Disease	hydroureter	4.23E-03	DLG1,LZTS2,PTPRF,PTPRS	4
Cellular Assembly and Organization	recycling of synaptic vesicles	4.23E-03	DNM1,DNM3,ITSN1,SYN1	4
Nervous System Development and Function	recycling of synaptic vesicles	4.23E-03	DNM1,DNM3,ITSN1,SYN1	4
Cell Death and Survival	apoptosis of epithelial cells	4.25E-03	APC,ATM,BCL2L11,Clca1/Clca2,ERBB2,IRAK3,NFKB1,PRDX6,PTGS1,RBL2,S1PR1,SKI,SLC8A1,SPHK2,TP53,UNC5B	16
Neurological Disease	damage of nervous tissue	4.31E-03	ADRBK1,CREB1,HTT,NFKB1,NFKBIA	5
Organismal Injury and Abnormalities	damage of nervous tissue	4.31E-03	ADRBK1,CREB1,HTT,NFKB1,NFKBIA	5
Cancer	tumorigenesis of B-cell non-Hodgkin lymphoma	4.33E-03	BRD2,ETV6,Hmga1,MDM4,PARP14,RASSF1,SIRT2,TNK1,TP53	9
Hematological Disease	tumorigenesis of B-cell non-Hodgkin lymphoma	4.33E-03	BRD2,ETV6,Hmga1,MDM4,PARP14,RASSF1,SIRT2,TNK1,TP53	9
Immunological Disease	tumorigenesis of B-cell non-Hodgkin lymphoma	4.33E-03	BRD2,ETV6,Hmga1,MDM4,PARP14,RASSF1,SIRT2,TNK1,TP53	9
Cardiovascular System Development and Function	abnormal morphology of left ventricle	4.37E-03	BAZ1B,CAV1,FOXM1,GAA,HOXA3,PDGFB,PNPLA2,PRKCA,SHC1,TXNIP	10
Organ Morphology	abnormal morphology of left ventricle	4.37E-03	BAZ1B,CAV1,FOXM1,GAA,HOXA3,PDGFB,PNPLA2,PRKCA,SHC1,TXNIP	10
Cancer	growth of mammary tumor	4.45E-03	ERBB2,FBLN5,IL12A,NFKBIA,SIAH2,TP53	6
Cardiovascular Disease	hemopericardium	4.45E-03	ABL2,ANKRD17,COL4A1,GNAQ,HEG1,RUNX1	6
Organismal Injury and Abnormalities	hemopericardium	4.45E-03	ABL2,ANKRD17,COL4A1,GNAQ,HEG1,RUNX1	6
Cancer	incidence of soft tissue sarcoma	4.45E-03	MMP8,NF1,PRKAR1A,THBS1,TNK1,TP53	6
Embryonic Development	differentiation of embryonic cells	4.59E-03	CITED2,FLT1,GATA6,HTT,ID3,KIT,MAPK8,NRP1,PXN,RBL2,RUNX1,SKI,SP3,TCF7L1,THRA,TLN1	16
Cellular Development	differentiation of embryonic cells	4.59E-03	CITED2,FLT1,GATA6,HTT,ID3,KIT,MAPK8,NRP1,PXN,RBL2,RUNX1,SKI,SP3,TCF7L1,THRA,TLN1	16
Cell Death and Survival	cell death of fibroblasts	4.63E-03	ABL2,ATG7,ATM,CLIC4,DAXX,EIF2AK2,HIPK2,HTT,INSR,ITPRIP,MAPK8,MDM4,NFKB1,NFKBIA,PIDD,POLB,PRKCD,SPHK2,SYVN1,TP53,TRAF3,TSC2	22
Embryonic Development	development of body axis	4.63E-03	Abi2,APC,ARNTL,ARSB,ATP1B2,AXIN1,BCL2L11,COL1A1,CSRNP1,CTNNB1,DLG1,DNMT3A,EDNRA,GALNS,GNAQ,HES1,HEXA,HIP1,HIPK2,HOXA3,HOXA5,HTT,ID3,IFITM1,IFT122,IFT172,LRP6,MAN2B1,MAPK8,MARCKSL1,MCOLN1,NAGLU,NCAM1,NF1,NFAT5,NFKBIA,PDGFB,PGAP1,PHC2,PKNOX1,PLTP,PSAP,PTPRF,PTPRS,RAD23B,RBL2,RBPJ,RING1,SCHIP1,SKI,SPNS2,STAT1,TCF7L1,THBS1,TP53,TULP3,UCHL3,ZBTB16	58
Organismal Development	development of body axis	4.63E-03	Abi2,APC,ARNTL,ARSB,ATP1B2,AXIN1,BCL2L11,COL1A1,CSRNP1,CTNNB1,DLG1,DNMT3A,EDNRA,GALNS,GNAQ,HES1,HEXA,HIP1,HIPK2,HOXA3,HOXA5,HTT,ID3,IFITM1,IFT122,IFT172,LRP6,MAN2B1,MAPK8,MARCKSL1,MCOLN1,NAGLU,NCAM1,NF1,NFAT5,NFKBIA,PDGFB,PGAP1,PHC2,PKNOX1,PLTP,PSAP,PTPRF,PTPRS,RAD23B,RBL2,RBPJ,RING1,SCHIP1,SKI,SPNS2,STAT1,TCF7L1,THBS1,TP53,TULP3,UCHL3,ZBTB16	58
Cancer	prostate cancer	4.68E-03	ERBB2,HIP1,INSR,NFKBIA,PRKCD,RBL2,TP53,TSC2	8
Reproductive System Disease	prostate cancer	4.68E-03	ERBB2,HIP1,INSR,NFKBIA,PRKCD,RBL2,TP53,TSC2	8
Tissue Morphology	remodeling of vitelline vessel	4.68E-03	MAPK7,PPAP2B,RBPJ,RECK,RUNX1,SLC8A1,UBR2,ZMIZ1	8
Embryonic Development	remodeling of vitelline vessel	4.68E-03	MAPK7,PPAP2B,RBPJ,RECK,RUNX1,SLC8A1,UBR2,ZMIZ1	8
Hematological System Development and Function	cell movement of neutrophils	4.79E-03	ADRBK1,ALOX5,C3AR1,CD44,CNN2,DOCK2,ERBB2,FLOT1,GIT2,LIMK1,LTB4R,MMP8,NCKAP1L,NFKBIA,PDE4B,PRKCA,PRKCQ,PRKG1,SELL,STAT6,TLN1,TREML2,UNC5B	23
Cellular Movement	cell movement of neutrophils	4.79E-03	ADRBK1,ALOX5,C3AR1,CD44,CNN2,DOCK2,ERBB2,FLOT1,GIT2,LIMK1,LTB4R,MMP8,NCKAP1L,NFKBIA,PDE4B,PRKCA,PRKCQ,PRKG1,SELL,STAT6,TLN1,TREML2,UNC5B	23
Immune Cell Trafficking	cell movement of neutrophils	4.79E-03	ADRBK1,ALOX5,C3AR1,CD44,CNN2,DOCK2,ERBB2,FLOT1,GIT2,LIMK1,LTB4R,MMP8,NCKAP1L,NFKBIA,PDE4B,PRKCA,PRKCQ,PRKG1,SELL,STAT6,TLN1,TREML2,UNC5B	23
Inflammatory Response	cell movement of neutrophils	4.79E-03	ADRBK1,ALOX5,C3AR1,CD44,CNN2,DOCK2,ERBB2,FLOT1,GIT2,LIMK1,LTB4R,MMP8,NCKAP1L,NFKBIA,PDE4B,PRKCA,PRKCQ,PRKG1,SELL,STAT6,TLN1,TREML2,UNC5B	23
Organismal Development	arrest in growth of organism	4.79E-03	ARID1A,CHD8,EP400,FLII,FLT1,HOXA5,HTT,MAPK7,MTOR,NF1,PIK3C3,POMT1,POU2F1,RBL2,SLC8A1,TLN1,TNRC6A,TP53,UBR2	19
Skeletal and Muscular System Development and Function	morphology of skeletal system	4.88E-03	ACP2,ADRBK1,ARNTL,ARSB,CAV1,DPCD,DVL2,EDNRA,ENPP1,ESRRA,GLG1,GNAQ,HELLS,HEXA,HIP1,HOXA3,HOXA5,IRAK3,LRP6,LTBP3,MAN2B1,MFNG,NAB1,NAB2,NAGLU,NFIX,NFKB1,NPR2,PDK4,PHC2,PLXND1,PPAP2B,PRKACA,PRKAR1A,PXN,RBL2,RGS10,RING1,SEMA3A,SKI,SLC35D1,SLC39A14,STAT1,TBX3,TCF7L1,THBS1,THRA,TP53,YBX1,ZBTB16	50
Tissue Morphology	abnormal morphology of epithelial tissue	5.16E-03	ARNTL,ARSB,BCL2L11,CAV1,CBFA2T2,CD151,COL4A1,DLG1,DVL2,EHD3,GATA6,HEG1,HES1,Hmga1,HOXA5,LZTS2,MAN2B1,MAPK8,NAGLU,NFAT5,PDGFB,PLTP,PSAP,SLC12A2,STAT6,SYK,THBS1,THRA,TNFSF14,TP53	30
Cardiovascular System Development and Function	contraction of heart	5.31E-03	ACTG2,AGRN,ANK3,CCNT1,GNAQ,MAP2K6,MAPK8,MTOR,PNPLA2,PRKCA,SLC8A1,THRA,TP53,Tpm1	14
Organ Morphology	contraction of heart	5.31E-03	ACTG2,AGRN,ANK3,CCNT1,GNAQ,MAP2K6,MAPK8,MTOR,PNPLA2,PRKCA,SLC8A1,THRA,TP53,Tpm1	14
Cellular Growth and Proliferation	cytostasis	5.31E-03	CTNNB1,DAXX,ETV6,GATA6,JAK2,KIT,NFATC1,NFKB1,NFKBIA,PIDD,PRKCA,RNF111,STAT1,TP53	14
Cellular Growth and Proliferation	proliferation of B lymphocytes	5.35E-03	ARHGDIB,BCL2L11,CD38,CD44,CD81,CREB1,Gp49a/Lilrb4,ID3,NFATC1,NFKB1,NFKBIA,PAWR,PIK3AP1,PIM2,PIM3,PRKCD,RBL2,S1PR1,S1PR2,SH2D3C,SH3BP2,STAT1,STAT6,SYK,TP53,WIPF1	26
Hematological System Development and Function	proliferation of B lymphocytes	5.35E-03	ARHGDIB,BCL2L11,CD38,CD44,CD81,CREB1,Gp49a/Lilrb4,ID3,NFATC1,NFKB1,NFKBIA,PAWR,PIK3AP1,PIM2,PIM3,PRKCD,RBL2,S1PR1,S1PR2,SH2D3C,SH3BP2,STAT1,STAT6,SYK,TP53,WIPF1	26
Cellular Development	proliferation of B lymphocytes	5.35E-03	ARHGDIB,BCL2L11,CD38,CD44,CD81,CREB1,Gp49a/Lilrb4,ID3,NFATC1,NFKB1,NFKBIA,PAWR,PIK3AP1,PIM2,PIM3,PRKCD,RBL2,S1PR1,S1PR2,SH2D3C,SH3BP2,STAT1,STAT6,SYK,TP53,WIPF1	26
Humoral Immune Response	proliferation of B lymphocytes	5.35E-03	ARHGDIB,BCL2L11,CD38,CD44,CD81,CREB1,Gp49a/Lilrb4,ID3,NFATC1,NFKB1,NFKBIA,PAWR,PIK3AP1,PIM2,PIM3,PRKCD,RBL2,S1PR1,S1PR2,SH2D3C,SH3BP2,STAT1,STAT6,SYK,TP53,WIPF1	26
Cellular Assembly and Organization	polymerization of filaments	5.37E-03	APC,DLG1,DSTN,MTOR,MTSS1,NCKAP1L,PRKCD,TWF2	8
Tissue Development	polymerization of filaments	5.37E-03	APC,DLG1,DSTN,MTOR,MTSS1,NCKAP1L,PRKCD,TWF2	8
Cardiovascular System Development and Function	abnormal morphology of dilated right ventricle	5.39E-03	BAZ1B,CAV1,GAA,PDGFB,PNPLA2,SEMA3A	6
Organ Morphology	abnormal morphology of dilated right ventricle	5.39E-03	BAZ1B,CAV1,GAA,PDGFB,PNPLA2,SEMA3A	6
Cell Morphology	cell spreading of leukocytes	5.39E-03	CD44,CNN2,FERMT3,PRKCQ,SIRPA,SYK	6
Cell Cycle	G1 phase of tumor cell lines	5.47E-03	ID3,INSR,KIT,MAPK8,TP53	5
Cell Death and Survival	anoikis	5.47E-03	BCL2L11,COL4A1,MTOR,RBL2,TP53	5
Tissue Morphology	quantity of lung cells	5.47E-03	GATA6,HES1,HOXA5,LIPA,THBS1	5
Respiratory System Development and Function	quantity of lung cells	5.47E-03	GATA6,HES1,HOXA5,LIPA,THBS1	5
Cancer	tumorigenesis of T-cell non-Hodgkin lymphoma	5.47E-03	ATM,ETV6,NFKBIA,PIM2,TP53	5
Hematological Disease	tumorigenesis of T-cell non-Hodgkin lymphoma	5.47E-03	ATM,ETV6,NFKBIA,PIM2,TP53	5
Immunological Disease	tumorigenesis of T-cell non-Hodgkin lymphoma	5.47E-03	ATM,ETV6,NFKBIA,PIM2,TP53	5
Cancer	transformation of fibroblasts	5.47E-03	ETV6,FLT1,GRB10,HSPA1A/HSPA1B,JAK2,KIT,MDM4,SHC1,TBX3,TP53	10
Cardiovascular System Development and Function	morphology of right ventricle	5.55E-03	BAZ1B,CAV1,CITED2,GAA,MAPK7,PDGFB,PNPLA2,RAMP2,SEMA3A	9
Organ Morphology	morphology of right ventricle	5.55E-03	BAZ1B,CAV1,CITED2,GAA,MAPK7,PDGFB,PNPLA2,RAMP2,SEMA3A	9
Small Molecule Biochemistry	quantity of sphingolipid	5.55E-03	CAV1,CERS2,DGAT1,MTTP,NAGLU,PLTP,PSAP,RUNX1,TP53	9
Lipid Metabolism	quantity of sphingolipid	5.55E-03	CAV1,CERS2,DGAT1,MTTP,NAGLU,PLTP,PSAP,RUNX1,TP53	9
Molecular Transport	quantity of sphingolipid	5.55E-03	CAV1,CERS2,DGAT1,MTTP,NAGLU,PLTP,PSAP,RUNX1,TP53	9
Nervous System Development and Function	morphology of forebrain	5.57E-03	Abi2,ATP1B2,CAV1,CD81,DPCD,GM2A,HES1,HTT,IFT172,MAN2B1,MARCKSL1,MYCBP2,NAGLU,NCAM1,NF1,NFIX,PEG3,PGAP1,PLXNB2,PSAP,PTPRS,SEMA3A,SH2D3C,SKI,TAP1	25
Organ Morphology	morphology of forebrain	5.57E-03	Abi2,ATP1B2,CAV1,CD81,DPCD,GM2A,HES1,HTT,IFT172,MAN2B1,MARCKSL1,MYCBP2,NAGLU,NCAM1,NF1,NFIX,PEG3,PGAP1,PLXNB2,PSAP,PTPRS,SEMA3A,SH2D3C,SKI,TAP1	25
Cardiovascular Disease	hypoplasia of trabeculae carne	5.61E-03	ADRBK1,ANKRD17,GNAQ,MAPK7,RBPJ,SHC1,SLC8A1	7
Developmental Disorder	hypoplasia of trabeculae carne	5.61E-03	ADRBK1,ANKRD17,GNAQ,MAPK7,RBPJ,SHC1,SLC8A1	7
Cardiovascular System Development and Function	patterning of blood vessel	5.61E-03	CTNNB1,EDNRA,FLT1,MKL2,NOTCH4,NRP1,PLXND1	7
Organismal Development	patterning of blood vessel	5.61E-03	CTNNB1,EDNRA,FLT1,MKL2,NOTCH4,NRP1,PLXND1	7
Cell Death and Survival	cell death of lymphocytes	5.62E-03	ATM,BCL2L11,BCL3,CD38,CD44,CREB1,GRAP2,HOXA3,ID3,IL12A,ITPR1,MAP2K6,MAPK8,NFAT5,NFKB1,NFKBIA,NR4A1,PAWR,PIK3C3,PMEL,PRKCD,PRKCQ,RUNX1,S1PR2,SH3BP2,SHC1,ST3GAL1,STAT1,STAT6,THBS1,TP53	31
Cell Morphology	abnormal morphology of male germ cells	5.76E-03	ATM,CSNK2A2,CUL4A,DPCD,FADS2,GBA2,HIP1,HSPA1A/HSPA1B,IP6K1,LIMK2,PAFAH1B3,SLC12A2,TP53,ZBTB16	14
Organ Morphology	abnormal morphology of male germ cells	5.76E-03	ATM,CSNK2A2,CUL4A,DPCD,FADS2,GBA2,HIP1,HSPA1A/HSPA1B,IP6K1,LIMK2,PAFAH1B3,SLC12A2,TP53,ZBTB16	14
Reproductive System Development and Function	abnormal morphology of male germ cells	5.76E-03	ATM,CSNK2A2,CUL4A,DPCD,FADS2,GBA2,HIP1,HSPA1A/HSPA1B,IP6K1,LIMK2,PAFAH1B3,SLC12A2,TP53,ZBTB16	14
Cellular Development	differentiation of bone marrow cells	5.76E-03	C3AR1,CD38,CD44,ETV6,FLT3LG,GP1BA,Hmga1,JAK2,KIT,NRP1,RUNX1,SEMA3A,SP3,TP53	14
Hematopoiesis	differentiation of bone marrow cells	5.76E-03	C3AR1,CD38,CD44,ETV6,FLT3LG,GP1BA,Hmga1,JAK2,KIT,NRP1,RUNX1,SEMA3A,SP3,TP53	14
Cellular Growth and Proliferation	colony formation of fibroblast cell lines	5.78E-03	CLTC,ERBB2,ETV6,ITSN1,NFATC1,NFKBIA,PDGFB,PIK3C3,PTPRF,SIRPA,TP53	11
Connective Tissue Development and Function	colony formation of fibroblast cell lines	5.78E-03	CLTC,ERBB2,ETV6,ITSN1,NFATC1,NFKBIA,PDGFB,PIK3C3,PTPRF,SIRPA,TP53	11
Cellular Function and Maintenance	function of myeloid cells	5.78E-03	ALOX5,ATM,BCL3,C3AR1,CAV1,CCR1,CD81,CNN2,DOK2,GIT2,LCP1,LTB4R,MARCKSL1,NFKB1,NFKBIA,PLA2G15,PRKCD,PSAP,SCARF1,SELL,SIRPA,STAT1,STAT6,SYK	24
Hematological System Development and Function	function of myeloid cells	5.78E-03	ALOX5,ATM,BCL3,C3AR1,CAV1,CCR1,CD81,CNN2,DOK2,GIT2,LCP1,LTB4R,MARCKSL1,NFKB1,NFKBIA,PLA2G15,PRKCD,PSAP,SCARF1,SELL,SIRPA,STAT1,STAT6,SYK	24
Cellular Function and Maintenance	differentiation of T lymphocytes	5.81E-03	APC,ATM,BCL2L11,BCL3,C3AR1,CD8B,CTNNB1,ELF3,GRAP2,HLA-DMA,Hmga1,ID3,IL12A,KIT,MAPK8,MTOR,NBR1,NCKAP1L,NFATC1,NR4A1,PKNOX1,PRKCA,PRKCQ,RUNX1,S1PR1,SLA,SP3,STAT1,STAT2,STAT6,SYK,TP53	32
Hematological System Development and Function	differentiation of T lymphocytes	5.81E-03	APC,ATM,BCL2L11,BCL3,C3AR1,CD8B,CTNNB1,ELF3,GRAP2,HLA-DMA,Hmga1,ID3,IL12A,KIT,MAPK8,MTOR,NBR1,NCKAP1L,NFATC1,NR4A1,PKNOX1,PRKCA,PRKCQ,RUNX1,S1PR1,SLA,SP3,STAT1,STAT2,STAT6,SYK,TP53	32
Cellular Development	differentiation of T lymphocytes	5.81E-03	APC,ATM,BCL2L11,BCL3,C3AR1,CD8B,CTNNB1,ELF3,GRAP2,HLA-DMA,Hmga1,ID3,IL12A,KIT,MAPK8,MTOR,NBR1,NCKAP1L,NFATC1,NR4A1,PKNOX1,PRKCA,PRKCQ,RUNX1,S1PR1,SLA,SP3,STAT1,STAT2,STAT6,SYK,TP53	32
Hematopoiesis	differentiation of T lymphocytes	5.81E-03	APC,ATM,BCL2L11,BCL3,C3AR1,CD8B,CTNNB1,ELF3,GRAP2,HLA-DMA,Hmga1,ID3,IL12A,KIT,MAPK8,MTOR,NBR1,NCKAP1L,NFATC1,NR4A1,PKNOX1,PRKCA,PRKCQ,RUNX1,S1PR1,SLA,SP3,STAT1,STAT2,STAT6,SYK,TP53	32
Cell-mediated Immune Response	differentiation of T lymphocytes	5.81E-03	APC,ATM,BCL2L11,BCL3,C3AR1,CD8B,CTNNB1,ELF3,GRAP2,HLA-DMA,Hmga1,ID3,IL12A,KIT,MAPK8,MTOR,NBR1,NCKAP1L,NFATC1,NR4A1,PKNOX1,PRKCA,PRKCQ,RUNX1,S1PR1,SLA,SP3,STAT1,STAT2,STAT6,SYK,TP53	32
Lymphoid Tissue Structure and Development	differentiation of T lymphocytes	5.81E-03	APC,ATM,BCL2L11,BCL3,C3AR1,CD8B,CTNNB1,ELF3,GRAP2,HLA-DMA,Hmga1,ID3,IL12A,KIT,MAPK8,MTOR,NBR1,NCKAP1L,NFATC1,NR4A1,PKNOX1,PRKCA,PRKCQ,RUNX1,S1PR1,SLA,SP3,STAT1,STAT2,STAT6,SYK,TP53	32
Cell Morphology	morphology of myeloid cells	5.82E-03	ACP2,BCL3,CCR1,CD81,EP400,EPX,FLT3LG,HIP1,HOXA5,JAK2,LIPA,MAN2B1,NAGLU,NFKBIA,PLA2G15,PSAP,STAT1	17
Hematological System Development and Function	morphology of myeloid cells	5.82E-03	ACP2,BCL3,CCR1,CD81,EP400,EPX,FLT3LG,HIP1,HOXA5,JAK2,LIPA,MAN2B1,NAGLU,NFKBIA,PLA2G15,PSAP,STAT1	17
Gastrointestinal Disease	hepatic steatosis	5.83E-03	ALOX5,ANGPTL6,CAMKK2,CAV1,CD44,CPT1C,DGAT1,EGLN1,INSR,JAK2,LIPA,MAPK8,MTHFR,MTTP,NR4A1,NRIP1,PLA2G15,PLIN2,PNPLA2,SIRPA,THRA,TXNIP	22
Hepatic System Disease	hepatic steatosis	5.83E-03	ALOX5,ANGPTL6,CAMKK2,CAV1,CD44,CPT1C,DGAT1,EGLN1,INSR,JAK2,LIPA,MAPK8,MTHFR,MTTP,NR4A1,NRIP1,PLA2G15,PLIN2,PNPLA2,SIRPA,THRA,TXNIP	22
Cell Death and Survival	apoptosis of crypt cells	5.83E-03	BCL2L2,CTNNB1,PTGS1,TP53	4
Cell Morphology	cell spreading of tumor cell lines	5.83E-03	LGALS8,MYO10,PXN,TIAM1	4
Cardiovascular System Development and Function	contractility of heart ventricle	5.83E-03	ADRBK1,CAV1,MARCKSL1,PRKG1	4
Organ Morphology	contractility of heart ventricle	5.83E-03	ADRBK1,CAV1,MARCKSL1,PRKG1	4
Cancer	multiplicity of tumor	5.83E-03	APC,RASSF1,RNF111,TP53	4
Cancer	Breast Cancer and Tumors	5.84E-03	ALDOA,APC,ATM,CTNNB1,ERBB2,IL12A,JAK2,LETMD1,MYBBP1A,NAT6,NPEPPS,RASSF1,Rrbp1,SF3B3,TAX1BP3,THBS1,TLN1,TP53	18
Cellular Growth and Proliferation	proliferation of central nervous system cells	5.90E-03	CAMKK2,CREB1,GALNS,HTT,ID3,MTOR,NF1,PDGFB,PLXNB2,PRKACA,TP53,TSC2	12
Organ Morphology	size of brain	5.90E-03	CAV1,CTNNB1,EPB41L2,HTT,ID3,ITPR1,KIF1B,MARCKSL1,MCOLN1,NCAM1,PTPRS,SEMA3A	12
Organ Morphology	morphology of lymphoid organ	6.09E-03	ALOX5,ARHGDIB,ATM,BCL2L11,BCL3,BNIP3L,CITED2,CTSA,DOCK2,DOK2,ESRRA,FADS2,FLT3LG,GIT2,HELLS,Hmga1,HOXA3,IRAK3,ITGA2B,LIPA,LTBR,MADCAM1,MAN2B1,MFNG,NFKB1,NFKBIA,PAWR,PFKM,PLA2G15,PRKCD,PRKG1,PSAP,PTGS1,RUNX1,SELL,SH3BP2,TNFSF14,TP53,TREX1,TXNIP	40
Lymphoid Tissue Structure and Development	morphology of lymphoid organ	6.09E-03	ALOX5,ARHGDIB,ATM,BCL2L11,BCL3,BNIP3L,CITED2,CTSA,DOCK2,DOK2,ESRRA,FADS2,FLT3LG,GIT2,HELLS,Hmga1,HOXA3,IRAK3,ITGA2B,LIPA,LTBR,MADCAM1,MAN2B1,MFNG,NFKB1,NFKBIA,PAWR,PFKM,PLA2G15,PRKCD,PRKG1,PSAP,PTGS1,RUNX1,SELL,SH3BP2,TNFSF14,TP53,TREX1,TXNIP	40
Cellular Compromise	degeneration of brain cells	6.14E-03	ANK3,ATM,CAV1,HTT,NAGLU,PSAP,STAMBP,TPP1	8
Embryonic Development	morphology of cornea	6.14E-03	ARNTL,ARSB,GALNS,MAN2B1,PLTP,PSAP,STAT1,THBS1	8
Organ Development	morphology of cornea	6.14E-03	ARNTL,ARSB,GALNS,MAN2B1,PLTP,PSAP,STAT1,THBS1	8
Organismal Development	morphology of cornea	6.14E-03	ARNTL,ARSB,GALNS,MAN2B1,PLTP,PSAP,STAT1,THBS1	8
Tissue Development	morphology of cornea	6.14E-03	ARNTL,ARSB,GALNS,MAN2B1,PLTP,PSAP,STAT1,THBS1	8
Organ Morphology	morphology of cornea	6.14E-03	ARNTL,ARSB,GALNS,MAN2B1,PLTP,PSAP,STAT1,THBS1	8
Visual System Development and Function	morphology of cornea	6.14E-03	ARNTL,ARSB,GALNS,MAN2B1,PLTP,PSAP,STAT1,THBS1	8
Connective Tissue Disorders	osteoporosis	6.14E-03	ARNTL,CTNNB1,ERCC2,HELLS,IRAK3,NCOA1,SLC39A14,TP53	8
Skeletal and Muscular Disorders	osteoporosis	6.14E-03	ARNTL,CTNNB1,ERCC2,HELLS,IRAK3,NCOA1,SLC39A14,TP53	8
Cellular Assembly and Organization	formation of plasma membrane	6.16E-03	ABL2,AGRN,CAV1,COL4A1,ERBB2,HDAC1,HIPK2,HTT,KALRN,KLK8,NCAM1,PRKACA,RAMP2,SLC12A2,SYN1,THBS1	16
Cellular Assembly and Organization	growth of neurites	6.17E-03	CAV1,CREB1,KIT,LIMK1,MTOR,MYO10,NCAM1,NF1,NFKB1,NFKBIA,NRP1,PIP5K1A,PTPRF,PTPRS,SCARF1,SEMA3A,SH2D3C,SMN1/SMN2,SYK,SYN1,TIAM1,TSC2	22
Nervous System Development and Function	growth of neurites	6.17E-03	CAV1,CREB1,KIT,LIMK1,MTOR,MYO10,NCAM1,NF1,NFKB1,NFKBIA,NRP1,PIP5K1A,PTPRF,PTPRS,SCARF1,SEMA3A,SH2D3C,SMN1/SMN2,SYK,SYN1,TIAM1,TSC2	22
Tissue Morphology	abnormal morphology of vagus nerve	6.18E-03	ERBB2,SEMA3A,SLC5A3	3
Nervous System Development and Function	abnormal morphology of vagus nerve	6.18E-03	ERBB2,SEMA3A,SLC5A3	3
Hematological System Development and Function	aggregation of B-lymphocyte derived cell lines	6.18E-03	CD38,KIT,SIRPA	3
Tissue Development	aggregation of B-lymphocyte derived cell lines	6.18E-03	CD38,KIT,SIRPA	3
Immune Cell Trafficking	aggregation of B-lymphocyte derived cell lines	6.18E-03	CD38,KIT,SIRPA	3
Cell-To-Cell Signaling and Interaction	aggregation of B-lymphocyte derived cell lines	6.18E-03	CD38,KIT,SIRPA	3
Cellular Development	differentiation of bone marrow stromal cells	6.18E-03	CD38,NRP1,SEMA3A	3
Connective Tissue Development and Function	differentiation of bone marrow stromal cells	6.18E-03	CD38,NRP1,SEMA3A	3
Hematopoiesis	differentiation of bone marrow stromal cells	6.18E-03	CD38,NRP1,SEMA3A	3
Small Molecule Biochemistry	hydrolysis of glycosphingolipid	6.18E-03	GBA2,GM2A,HEXA	3
Lipid Metabolism	hydrolysis of glycosphingolipid	6.18E-03	GBA2,GM2A,HEXA	3
Cell Signaling	insulin-like growth factor receptor signaling pathway	6.18E-03	GIGYF1,GRB10,TSC2	3
Cellular Assembly and Organization	maturation of synapse	6.18E-03	HDAC1,HIPK2,SLC12A2	3
Cellular Function and Maintenance	maturation of synapse	6.18E-03	HDAC1,HIPK2,SLC12A2	3
Tissue Development	maturation of synapse	6.18E-03	HDAC1,HIPK2,SLC12A2	3
Nervous System Development and Function	maturation of synapse	6.18E-03	HDAC1,HIPK2,SLC12A2	3
Cell-To-Cell Signaling and Interaction	maturation of synapse	6.18E-03	HDAC1,HIPK2,SLC12A2	3
Embryonic Development	migration of granule cell precursors	6.18E-03	CAMKK2,NFIX,PLXNB2	3
Cellular Movement	migration of granule cell precursors	6.18E-03	CAMKK2,NFIX,PLXNB2	3
Nervous System Development and Function	migration of granule cell precursors	6.18E-03	CAMKK2,NFIX,PLXNB2	3
Cellular Assembly and Organization	neuritogenesis of neuroblastoma cell lines	6.18E-03	ABL2,CSNK2A2,PRKCA	3
Cellular Function and Maintenance	neuritogenesis of neuroblastoma cell lines	6.18E-03	ABL2,CSNK2A2,PRKCA	3
Cell Morphology	neuritogenesis of neuroblastoma cell lines	6.18E-03	ABL2,CSNK2A2,PRKCA	3
Tissue Development	neuritogenesis of neuroblastoma cell lines	6.18E-03	ABL2,CSNK2A2,PRKCA	3
Cellular Development	neuritogenesis of neuroblastoma cell lines	6.18E-03	ABL2,CSNK2A2,PRKCA	3
Nervous System Development and Function	neuritogenesis of neuroblastoma cell lines	6.18E-03	ABL2,CSNK2A2,PRKCA	3
Cellular Growth and Proliferation	proliferation of carcinoma	6.18E-03	APC,RNF111,TP53	3
Cellular Development	proliferation of carcinoma	6.18E-03	APC,RNF111,TP53	3
Tumor Morphology	proliferation of carcinoma	6.18E-03	APC,RNF111,TP53	3
Cellular Growth and Proliferation	proliferation of thyroid cells	6.18E-03	GNAQ,HIPK2,MTOR	3
Cellular Development	proliferation of thyroid cells	6.18E-03	GNAQ,HIPK2,MTOR	3
Endocrine System Development and Function	proliferation of thyroid cells	6.18E-03	GNAQ,HIPK2,MTOR	3
Cellular Function and Maintenance	function of macrophages	6.19E-03	ATM,BCL3,CAV1,CCR1,CD81,CNN2,DOK2,LCP1,LTB4R,MARCKSL1,NFKB1,NFKBIA,PLA2G15,PSAP,SCARF1,SELL,SIRPA,STAT1,STAT6	19
Hematological System Development and Function	function of macrophages	6.19E-03	ATM,BCL3,CAV1,CCR1,CD81,CNN2,DOK2,LCP1,LTB4R,MARCKSL1,NFKB1,NFKBIA,PLA2G15,PSAP,SCARF1,SELL,SIRPA,STAT1,STAT6	19
Cellular Growth and Proliferation	generation of leukocytes	6.24E-03	CTNNB1,ELF3,ESRRA,FLT3LG,ID3,KIT,NFIL3,NFKBIA,PRKCQ,S1PR1,STAT1,STAT6,THRA,USP18	14
Tissue Development	generation of leukocytes	6.24E-03	CTNNB1,ELF3,ESRRA,FLT3LG,ID3,KIT,NFIL3,NFKBIA,PRKCQ,S1PR1,STAT1,STAT6,THRA,USP18	14
Organismal Injury and Abnormalities	bleeding of tissue	6.25E-03	ANKRD17,FOXM1,ITGA2B,MKL2,PRDX6,RAMP2,RECK,RUNX1,TP53	9
Organ Morphology	morphology of secretory structure	6.30E-03	ARNTL,C3AR1,CACNA1D,CAV1,CBFA2T2,CD38,CITED2,CTNNB1,DLG1,EDNRA,FBXL20,HES1,Hmga1,HOXA3,HOXA5,ID3,INSR,ITPR3,LIPA,LZTS2,MAN2B1,MCOLN1,NCOA1,PRKCD,PSAP,PTPRF,PTPRS,RBL2,SLC6A4,SREBF2,STAT6,TBX3,THBS1,THRA,VAMP2	35
Cell Cycle	interphase of fibroblast cell lines	6.40E-03	BOP1,CAV1,GATA6,GNB2L1,GTF2I,HDAC1,MAP2K6,MAPK6,RBL2,SLA,SUN2,TOB2,TP53	13
Cardiovascular System Development and Function	heart rate	6.42E-03	ACTG2,AGRN,ANK3,ARNTL,CACNA1D,CCNT1,ERBB2,FLT1,FOXP1,GATA6,GNAQ,MAP2K6,MAPK8,MRVI1,MTOR,PNPLA2,PRKAR1A,PRKCA,SLC8A1,TG,THBS1,THRA,TP53,Tpm1	24
Hematological System Development and Function	cell movement of natural killer cells	6.46E-03	CD44,MADCAM1,PRKCD,PRKCQ,S1PR1,SELL	6
Cellular Movement	cell movement of natural killer cells	6.46E-03	CD44,MADCAM1,PRKCD,PRKCQ,S1PR1,SELL	6
Immune Cell Trafficking	cell movement of natural killer cells	6.46E-03	CD44,MADCAM1,PRKCD,PRKCQ,S1PR1,SELL	6
Cellular Growth and Proliferation	cytostasis of fibroblast cell lines	6.46E-03	CTNNB1,ETV6,GATA6,KIT,NFATC1,TP53	6
Connective Tissue Development and Function	cytostasis of fibroblast cell lines	6.46E-03	CTNNB1,ETV6,GATA6,KIT,NFATC1,TP53	6
Embryonic Development	development of smooth muscle	6.46E-03	DLG1,FOXP1,GATA6,NF1,SCHIP1,WNT2	6
Organ Development	development of smooth muscle	6.46E-03	DLG1,FOXP1,GATA6,NF1,SCHIP1,WNT2	6
Organismal Development	development of smooth muscle	6.46E-03	DLG1,FOXP1,GATA6,NF1,SCHIP1,WNT2	6
Tissue Development	development of smooth muscle	6.46E-03	DLG1,FOXP1,GATA6,NF1,SCHIP1,WNT2	6
Skeletal and Muscular System Development and Function	development of smooth muscle	6.46E-03	DLG1,FOXP1,GATA6,NF1,SCHIP1,WNT2	6
Cell Cycle	interphase of tumor cell lines	6.46E-03	CTNNB1,ID3,INSR,KIT,MAPK8,TP53	6
Tissue Morphology	abnormal morphology of pericardium	6.46E-03	ABL2,ANKRD17,ETV6,IKBKAP,MAPK7,NCSTN,NF1,NR6A1,SHC1,SLC8A1,TCF7L1,UBR2	12
Cellular Development	myelination of cells	6.53E-03	CTNNB1,ERBB2,HEXA,MTOR,NAB1,NAB2,TG	7
Nervous System Development and Function	myelination of cells	6.53E-03	CTNNB1,ERBB2,HEXA,MTOR,NAB1,NAB2,TG	7
Cellular Compromise	stress response of cells	6.53E-03	ALOX12,GMFB,HTT,INSR,MTOR,SLC38A2,TP53	7
Embryonic Development	development of thymus gland	6.61E-03	APC,AXIN1,BCL2L11,CREB1,CTNNB1,GRAP2,HES1,HOXA3,ID3,KIT,LTBR,NAB1,NFKB1,RAC3,SYK,TP53	16
Organ Development	development of thymus gland	6.61E-03	APC,AXIN1,BCL2L11,CREB1,CTNNB1,GRAP2,HES1,HOXA3,ID3,KIT,LTBR,NAB1,NFKB1,RAC3,SYK,TP53	16
Organismal Development	development of thymus gland	6.61E-03	APC,AXIN1,BCL2L11,CREB1,CTNNB1,GRAP2,HES1,HOXA3,ID3,KIT,LTBR,NAB1,NFKB1,RAC3,SYK,TP53	16
Tissue Development	development of thymus gland	6.61E-03	APC,AXIN1,BCL2L11,CREB1,CTNNB1,GRAP2,HES1,HOXA3,ID3,KIT,LTBR,NAB1,NFKB1,RAC3,SYK,TP53	16
Lymphoid Tissue Structure and Development	development of thymus gland	6.61E-03	APC,AXIN1,BCL2L11,CREB1,CTNNB1,GRAP2,HES1,HOXA3,ID3,KIT,LTBR,NAB1,NFKB1,RAC3,SYK,TP53	16
Cellular Assembly and Organization	neuritogenesis	6.70E-03	Abi2,ABL2,AGRN,ANK3,APC,ATG7,BACE1,CAV1,CREB1,CSNK2A2,EDNRA,FLOT1,GALNS,HTT,ITSN1,KLK8,LAMA1,LIMK1,NCAM1,NF1,NFKB1,NFKBIA,NRP1,NUMBL,PRKCA,PRKG1,PXN,RAC3,SCARF1,SEMA3A,TBCE	31
Cellular Function and Maintenance	neuritogenesis	6.70E-03	Abi2,ABL2,AGRN,ANK3,APC,ATG7,BACE1,CAV1,CREB1,CSNK2A2,EDNRA,FLOT1,GALNS,HTT,ITSN1,KLK8,LAMA1,LIMK1,NCAM1,NF1,NFKB1,NFKBIA,NRP1,NUMBL,PRKCA,PRKG1,PXN,RAC3,SCARF1,SEMA3A,TBCE	31
Cell Morphology	neuritogenesis	6.70E-03	Abi2,ABL2,AGRN,ANK3,APC,ATG7,BACE1,CAV1,CREB1,CSNK2A2,EDNRA,FLOT1,GALNS,HTT,ITSN1,KLK8,LAMA1,LIMK1,NCAM1,NF1,NFKB1,NFKBIA,NRP1,NUMBL,PRKCA,PRKG1,PXN,RAC3,SCARF1,SEMA3A,TBCE	31
Tissue Development	neuritogenesis	6.70E-03	Abi2,ABL2,AGRN,ANK3,APC,ATG7,BACE1,CAV1,CREB1,CSNK2A2,EDNRA,FLOT1,GALNS,HTT,ITSN1,KLK8,LAMA1,LIMK1,NCAM1,NF1,NFKB1,NFKBIA,NRP1,NUMBL,PRKCA,PRKG1,PXN,RAC3,SCARF1,SEMA3A,TBCE	31
Cellular Development	neuritogenesis	6.70E-03	Abi2,ABL2,AGRN,ANK3,APC,ATG7,BACE1,CAV1,CREB1,CSNK2A2,EDNRA,FLOT1,GALNS,HTT,ITSN1,KLK8,LAMA1,LIMK1,NCAM1,NF1,NFKB1,NFKBIA,NRP1,NUMBL,PRKCA,PRKG1,PXN,RAC3,SCARF1,SEMA3A,TBCE	31
Nervous System Development and Function	neuritogenesis	6.70E-03	Abi2,ABL2,AGRN,ANK3,APC,ATG7,BACE1,CAV1,CREB1,CSNK2A2,EDNRA,FLOT1,GALNS,HTT,ITSN1,KLK8,LAMA1,LIMK1,NCAM1,NF1,NFKB1,NFKBIA,NRP1,NUMBL,PRKCA,PRKG1,PXN,RAC3,SCARF1,SEMA3A,TBCE	31
Cellular Growth and Proliferation	proliferation of hematopoietic cell lines	6.71E-03	ABL2,AGPS,CD44,ERBB2,ETV6,FLT1,FLT3LG,GRB10,HIP1,JAK2,KIT,MAP2K5,MTOR,PDGFB,RBL2,RUNX1,SHC1,STAT6,SYK,VPS39,YPEL3	21
Tissue Morphology	abnormal morphology of organ of Corti	6.83E-03	DVL2,NAGLU,PSAP,SLC12A2,THRA	5
Cellular Assembly and Organization	abnormal quantity of synaptic vesicles	6.83E-03	DNM1,DNM3,KIF1B,MADD,TAP1	5
Nervous System Development and Function	abnormal quantity of synaptic vesicles	6.83E-03	DNM1,DNM3,KIF1B,MADD,TAP1	5
Cancer	chronic myeloproliferative disorder	6.83E-03	CTNNB1,JAK2,KIT,RUNX1,TP53	5
Hematological Disease	chronic myeloproliferative disorder	6.83E-03	CTNNB1,JAK2,KIT,RUNX1,TP53	5
Cellular Development	development of muscle cell lines	6.83E-03	EPHA2,INPP5K,MEF2D,RBPJ,USP19	5
Cancer	hyperplasia of mammary gland	6.83E-03	CAV1,CSNK2A2,CTNNB1,ERBB2,SIRT2	5
Reproductive System Disease	hyperplasia of mammary gland	6.83E-03	CAV1,CSNK2A2,CTNNB1,ERBB2,SIRT2	5
Cellular Function and Maintenance	import of D-glucose	6.83E-03	GRB10,PRKCA,SORT1,TP53,TXNIP	5
Small Molecule Biochemistry	import of D-glucose	6.83E-03	GRB10,PRKCA,SORT1,TP53,TXNIP	5
Carbohydrate Metabolism	import of D-glucose	6.83E-03	GRB10,PRKCA,SORT1,TP53,TXNIP	5
Molecular Transport	import of D-glucose	6.83E-03	GRB10,PRKCA,SORT1,TP53,TXNIP	5
Connective Tissue Disorders	osteosarcoma	6.83E-03	CD44,PRKACA,PRKAR1A,THBS1,TP53	5
Skeletal and Muscular Disorders	osteosarcoma	6.83E-03	CD44,PRKACA,PRKAR1A,THBS1,TP53	5
Cancer	osteosarcoma	6.83E-03	CD44,PRKACA,PRKAR1A,THBS1,TP53	5
Protein Synthesis	production of antibody	6.90E-03	ARNTL,ATM,BCL2L11,BCL3,C3AR1,CCR1,CD276,CD81,ECM1,FLT3LG,Gp49a/Lilrb4,ID3,IFNAR2,LTB4R,LTBR,MADCAM1,NFAT5,NFATC1,NFIL3,NFKB1,NFKBIA,NIPAL3,PIK3AP1,PRKCD,RABGEF1,RASGRP3,SH3BP2,SIRPA,STAT6,THBS1,TREX1,WIPF1	32
Humoral Immune Response	production of antibody	6.90E-03	ARNTL,ATM,BCL2L11,BCL3,C3AR1,CCR1,CD276,CD81,ECM1,FLT3LG,Gp49a/Lilrb4,ID3,IFNAR2,LTB4R,LTBR,MADCAM1,NFAT5,NFATC1,NFIL3,NFKB1,NFKBIA,NIPAL3,PIK3AP1,PRKCD,RABGEF1,RASGRP3,SH3BP2,SIRPA,STAT6,THBS1,TREX1,WIPF1	32
Protein Synthesis	quantity of immunoglobulin	6.99E-03	ARNTL,ATM,BCL2L11,BCL3,C3AR1,CCR1,CD276,CD81,ECM1,FLT3LG,Gp49a/Lilrb4,ID3,IFNAR2,LTB4R,LTBR,MADCAM1,NFAT5,NFATC1,NFIL3,NFKB1,NFKBIA,NIPAL3,PIK3AP1,PRKCD,RABGEF1,RASGRP3,SH3BP2,STAT6,THBS1,TREX1,WIPF1	31
Humoral Immune Response	quantity of immunoglobulin	6.99E-03	ARNTL,ATM,BCL2L11,BCL3,C3AR1,CCR1,CD276,CD81,ECM1,FLT3LG,Gp49a/Lilrb4,ID3,IFNAR2,LTB4R,LTBR,MADCAM1,NFAT5,NFATC1,NFIL3,NFKB1,NFKBIA,NIPAL3,PIK3AP1,PRKCD,RABGEF1,RASGRP3,SH3BP2,STAT6,THBS1,TREX1,WIPF1	31
Small Molecule Biochemistry	synthesis of phosphatidic acid	7.00E-03	CHKB,PCYT2,PIK3C2A,PIK3C3,PIKFYVE,PIP5K1A,PITPNM1,SH3GLB1	8
Carbohydrate Metabolism	synthesis of phosphatidic acid	7.00E-03	CHKB,PCYT2,PIK3C2A,PIK3C3,PIKFYVE,PIP5K1A,PITPNM1,SH3GLB1	8
Lipid Metabolism	synthesis of phosphatidic acid	7.00E-03	CHKB,PCYT2,PIK3C2A,PIK3C3,PIKFYVE,PIP5K1A,PITPNM1,SH3GLB1	8
Tissue Morphology	abnormal morphology of yolk sac	7.02E-03	ANKRD17,EGLN1,MAPK7,NOTCH4,PPAP2B,SHC1,TBX3,UBR2,ZMIZ1	9
Embryonic Development	abnormal morphology of yolk sac	7.02E-03	ANKRD17,EGLN1,MAPK7,NOTCH4,PPAP2B,SHC1,TBX3,UBR2,ZMIZ1	9
Hematological System Development and Function	adhesion of phagocytes	7.02E-03	ALOX12,CD44,FERMT3,ITGA5,KIT,PRKCQ,RASGRP2,SIRPA,TLN1	9
Tissue Development	adhesion of phagocytes	7.02E-03	ALOX12,CD44,FERMT3,ITGA5,KIT,PRKCQ,RASGRP2,SIRPA,TLN1	9
Immune Cell Trafficking	adhesion of phagocytes	7.02E-03	ALOX12,CD44,FERMT3,ITGA5,KIT,PRKCQ,RASGRP2,SIRPA,TLN1	9
Inflammatory Response	adhesion of phagocytes	7.02E-03	ALOX12,CD44,FERMT3,ITGA5,KIT,PRKCQ,RASGRP2,SIRPA,TLN1	9
Cell-To-Cell Signaling and Interaction	adhesion of phagocytes	7.02E-03	ALOX12,CD44,FERMT3,ITGA5,KIT,PRKCQ,RASGRP2,SIRPA,TLN1	9
Connective Tissue Disorders	Rheumatic Disease	7.07E-03	BCL2L11,C3AR1,CCR1,CD44,ERBB2,FLT1,FLT3LG,GLIPR2,HLA-B,HLA-DMA,IFNAR2,IL12A,LTB4R,LTBP3,LTBR,NDST2,NFIX,NFKB1,NFKBIA,PRKCA,PRKCQ,PTGS1,SIRPA,SOD3,STAT1,STAT6,SYVN1,TAP1,TP53,TREX1	30
Skeletal and Muscular Disorders	Rheumatic Disease	7.07E-03	BCL2L11,C3AR1,CCR1,CD44,ERBB2,FLT1,FLT3LG,GLIPR2,HLA-B,HLA-DMA,IFNAR2,IL12A,LTB4R,LTBP3,LTBR,NDST2,NFIX,NFKB1,NFKBIA,PRKCA,PRKCQ,PTGS1,SIRPA,SOD3,STAT1,STAT6,SYVN1,TAP1,TP53,TREX1	30
Inflammatory Disease	Rheumatic Disease	7.07E-03	BCL2L11,C3AR1,CCR1,CD44,ERBB2,FLT1,FLT3LG,GLIPR2,HLA-B,HLA-DMA,IFNAR2,IL12A,LTB4R,LTBP3,LTBR,NDST2,NFIX,NFKB1,NFKBIA,PRKCA,PRKCQ,PTGS1,SIRPA,SOD3,STAT1,STAT6,SYVN1,TAP1,TP53,TREX1	30
Inflammatory Response	inflammation of respiratory system component	7.21E-03	ALDOA,ANXA5,CAV1,CCR1,CD276,CD44,ELF3,ENO1,FLT3LG,GIT2,HDAC1,HOXA5,IL12A,LIPA,LTB4R,LTBR,NBR1,NFKB1,NFKBIA,P4HB,PRDX6,PTGS1,SELL,STAT1,STAT6,THBS1,TPI1	27
Embryonic Development	development of head	7.23E-03	Abi2,ARNTL,ARSB,ATP1B2,BCL2L11,COL1A1,CSRNP1,CTNNB1,DLG1,DNMT3A,EDNRA,GALNS,GNAQ,HES1,HEXA,HIP1,ID3,IFT122,LRP6,MAN2B1,MAPK8,MARCKSL1,MCOLN1,NAGLU,NCAM1,NF1,NFAT5,NFKBIA,PDGFB,PGAP1,PHC2,PKNOX1,PLTP,PSAP,PTPRF,PTPRS,RAD23B,RBL2,RBPJ,RING1,SCHIP1,SKI,SPNS2,STAT1,THBS1,TP53,TULP3,UCHL3	48
Organismal Development	development of head	7.23E-03	Abi2,ARNTL,ARSB,ATP1B2,BCL2L11,COL1A1,CSRNP1,CTNNB1,DLG1,DNMT3A,EDNRA,GALNS,GNAQ,HES1,HEXA,HIP1,ID3,IFT122,LRP6,MAN2B1,MAPK8,MARCKSL1,MCOLN1,NAGLU,NCAM1,NF1,NFAT5,NFKBIA,PDGFB,PGAP1,PHC2,PKNOX1,PLTP,PSAP,PTPRF,PTPRS,RAD23B,RBL2,RBPJ,RING1,SCHIP1,SKI,SPNS2,STAT1,THBS1,TP53,TULP3,UCHL3	48
Cellular Assembly and Organization	development of gap junctions	7.29E-03	AGRN,CAV1,COL4A1,ERBB2,HDAC1,HIPK2,HTT,KALRN,KLK8,NCAM1,PRKACA,SLC12A2,SYN1,THBS1	14
Cellular Function and Maintenance	development of gap junctions	7.29E-03	AGRN,CAV1,COL4A1,ERBB2,HDAC1,HIPK2,HTT,KALRN,KLK8,NCAM1,PRKACA,SLC12A2,SYN1,THBS1	14
Tissue Development	development of gap junctions	7.29E-03	AGRN,CAV1,COL4A1,ERBB2,HDAC1,HIPK2,HTT,KALRN,KLK8,NCAM1,PRKACA,SLC12A2,SYN1,THBS1	14
Cell-To-Cell Signaling and Interaction	development of gap junctions	7.29E-03	AGRN,CAV1,COL4A1,ERBB2,HDAC1,HIPK2,HTT,KALRN,KLK8,NCAM1,PRKACA,SLC12A2,SYN1,THBS1	14
Nervous System Development and Function	morphology of central nervous system	7.42E-03	Abi2,ABL2,ANK3,ATM,ATP1B2,BCL2L11,CAV1,CD81,CTNNB1,DPCD,EPB41L2,ERBB2,GM2A,GMFB,HES1,HEXA,HTT,ID3,IFT172,KALRN,KIF1B,KLK8,LIMK1,LIPA,MAN2B1,MARCKSL1,MDM4,MTHFR,MYCBP2,NAGLU,NCAM1,NCOA1,NF1,NFIX,PDGFB,PEG3,PGAP1,PLXNB2,POLB,PSAP,PTPRA,PTPRS,SEMA3A,SH2D3C,SKI,SLC6A4,STAMBP,SYN1,TAP1,TPP1	50
Hematological System Development and Function	quantity of pre-T lymphocytes	7.51E-03	ATM,BCL2L11,FLT3LG,GRAP2,HELLS,NFATC1,NFKBIA,PRKCQ,TAP1,TP53	10
Tissue Morphology	quantity of pre-T lymphocytes	7.51E-03	ATM,BCL2L11,FLT3LG,GRAP2,HELLS,NFATC1,NFKBIA,PRKCQ,TAP1,TP53	10
Hematopoiesis	quantity of pre-T lymphocytes	7.51E-03	ATM,BCL2L11,FLT3LG,GRAP2,HELLS,NFATC1,NFKBIA,PRKCQ,TAP1,TP53	10
Cell Cycle	checkpoint control	7.56E-03	ATM,BUB3,CUL4A,HSPA1A/HSPA1B,IFT122,SIN3B,TP53	7
DNA Replication, Recombination, and Repair	checkpoint control	7.56E-03	ATM,BUB3,CUL4A,HSPA1A/HSPA1B,IFT122,SIN3B,TP53	7
Cellular Function and Maintenance	function of cytotoxic T cells	7.56E-03	BCL3,CD8B,HLA-B,IFNAR2,STAT6,TAPBP,TNFSF14	7
Hematological System Development and Function	function of cytotoxic T cells	7.56E-03	BCL3,CD8B,HLA-B,IFNAR2,STAT6,TAPBP,TNFSF14	7
Cancer	incidence of lung tumor	7.56E-03	MUTYH,RASSF1,SIRT2,TAP1,TNK1,TP53,TSC2	7
Respiratory Disease	incidence of lung tumor	7.56E-03	MUTYH,RASSF1,SIRT2,TAP1,TNK1,TP53,TSC2	7
Cell Death and Survival	apoptosis of embryonic stem cells	7.67E-03	BCL2L11,DNMT3A,FLCN,Hmga1,ITGA5,TP53	6
Embryonic Development	apoptosis of embryonic stem cells	7.67E-03	BCL2L11,DNMT3A,FLCN,Hmga1,ITGA5,TP53	6
Connective Tissue Disorders	bone cancer	7.67E-03	CD44,EPHA2,PRKACA,PRKAR1A,THBS1,TP53	6
Skeletal and Muscular Disorders	bone cancer	7.67E-03	CD44,EPHA2,PRKACA,PRKAR1A,THBS1,TP53	6
Cancer	bone cancer	7.67E-03	CD44,EPHA2,PRKACA,PRKAR1A,THBS1,TP53	6
Cellular Assembly and Organization	retraction of cellular protrusions	7.67E-03	HTT,PIP5K1A,PLXND1,SEMA3A,TIAM1,UNC5B	6
Cellular Compromise	retraction of cellular protrusions	7.67E-03	HTT,PIP5K1A,PLXND1,SEMA3A,TIAM1,UNC5B	6
Cardiovascular Disease	formation of vascular lesion	7.70E-03	ALOX5,CCR1,CD44,COL1A1,LTB4R,MAPK8,MKL2,NFKB1,NFKBIA,PLA2G15,RUNX1,SHC1	12
Organismal Injury and Abnormalities	formation of vascular lesion	7.70E-03	ALOX5,CCR1,CD44,COL1A1,LTB4R,MAPK8,MKL2,NFKB1,NFKBIA,PLA2G15,RUNX1,SHC1	12
Cell Morphology	abnormal morphology of Kupffer cells	7.78E-03	CCR1,LIPA,MAN2B1,NAGLU	4
Hematological System Development and Function	abnormal morphology of Kupffer cells	7.78E-03	CCR1,LIPA,MAN2B1,NAGLU	4
Organ Morphology	abnormal morphology of Kupffer cells	7.78E-03	CCR1,LIPA,MAN2B1,NAGLU	4
Inflammatory Response	abnormal morphology of Kupffer cells	7.78E-03	CCR1,LIPA,MAN2B1,NAGLU	4
Digestive System Development and Function	abnormal morphology of Kupffer cells	7.78E-03	CCR1,LIPA,MAN2B1,NAGLU	4
Hepatic System Development and Function	abnormal morphology of Kupffer cells	7.78E-03	CCR1,LIPA,MAN2B1,NAGLU	4
Cardiovascular System Development and Function	abnormal morphology of fourth pharyngeal arch artery	7.78E-03	EDNRA,MKL2,NRP1,PLXND1	4
Tissue Morphology	abnormal morphology of fourth pharyngeal arch artery	7.78E-03	EDNRA,MKL2,NRP1,PLXND1	4
Organismal Development	abnormal morphology of fourth pharyngeal arch artery	7.78E-03	EDNRA,MKL2,NRP1,PLXND1	4
Tissue Morphology	abnormal morphology of phrenic nerve	7.78E-03	CD44,MYCBP2,PTPRS,SLC5A3	4
Nervous System Development and Function	abnormal morphology of phrenic nerve	7.78E-03	CD44,MYCBP2,PTPRS,SLC5A3	4
Post-Translational Modification	assembly of protein-protein complex	7.78E-03	CAPN3,HES1,HLA-DMA,NCKAP1L	4
Cell Signaling	assembly of protein-protein complex	7.78E-03	CAPN3,HES1,HLA-DMA,NCKAP1L	4
Protein Synthesis	assembly of protein-protein complex	7.78E-03	CAPN3,HES1,HLA-DMA,NCKAP1L	4
Cell Cycle	delay in initiation of interphase	7.78E-03	GNB2L1,GRB10,HDAC1,INSR	4
Cellular Development	differentiation of exocrine cells	7.78E-03	APC,CTNNB1,HES1,HNF4A	4
Cellular Assembly and Organization	formation of chromatin	7.78E-03	ARID1A,BAZ1B,HELLS,RBL2	4
DNA Replication, Recombination, and Repair	formation of chromatin	7.78E-03	ARID1A,BAZ1B,HELLS,RBL2	4
Hematopoiesis	frequency of hematopoietic progenitor cells	7.78E-03	BCL2L11,CTNNB1,ETV6,RUNX1	4
Cancer	metastasis of tumor cells	7.78E-03	CAV1,Clca1/Clca2,STAT6,TP53	4
Cancer	development of carcinoma	7.86E-03	CTNNB1,ERBB2,FOXM1,MAPK8,NFKBIA,RASSF1,RBL2,TP53,TSC2	9
Cellular Assembly and Organization	quantity of vesicles	7.86E-03	ATG7,ATP2C1,DNM1,DNM3,HIPK2,KIF1B,MADD,SYN1,TAP1	9
Hematological System Development and Function	recruitment of granulocytes	7.91E-03	ALOX5,C3AR1,CAV1,CCR1,CD44,FLOT1,GP1BA,HDAC1,HSPA1A/HSPA1B,KDM6B,LTB4R,PDE4B,PRKCQ,RASGRP2,S1PR1,SELL,ST3GAL6,STAT6,TREML2	19
Cellular Movement	recruitment of granulocytes	7.91E-03	ALOX5,C3AR1,CAV1,CCR1,CD44,FLOT1,GP1BA,HDAC1,HSPA1A/HSPA1B,KDM6B,LTB4R,PDE4B,PRKCQ,RASGRP2,S1PR1,SELL,ST3GAL6,STAT6,TREML2	19
Immune Cell Trafficking	recruitment of granulocytes	7.91E-03	ALOX5,C3AR1,CAV1,CCR1,CD44,FLOT1,GP1BA,HDAC1,HSPA1A/HSPA1B,KDM6B,LTB4R,PDE4B,PRKCQ,RASGRP2,S1PR1,SELL,ST3GAL6,STAT6,TREML2	19
Cell-To-Cell Signaling and Interaction	recruitment of granulocytes	7.91E-03	ALOX5,C3AR1,CAV1,CCR1,CD44,FLOT1,GP1BA,HDAC1,HSPA1A/HSPA1B,KDM6B,LTB4R,PDE4B,PRKCQ,RASGRP2,S1PR1,SELL,ST3GAL6,STAT6,TREML2	19
Organ Morphology	abnormal morphology of spleen	7.92E-03	ALOX5,ATM,BCL2L11,BNIP3L,CITED2,CTSA,DOCK2,DOK2,FADS2,GIT2,HELLS,Hmga1,ITGA2B,LIPA,LTBR,NFKB1,NFKBIA,PAWR,PFKM,PLA2G15,PRKCD,PRKG1,PSAP,PTGS1,SELL,TNFSF14,TREX1	27
Lymphoid Tissue Structure and Development	abnormal morphology of spleen	7.92E-03	ALOX5,ATM,BCL2L11,BNIP3L,CITED2,CTSA,DOCK2,DOK2,FADS2,GIT2,HELLS,Hmga1,ITGA2B,LIPA,LTBR,NFKB1,NFKBIA,PAWR,PFKM,PLA2G15,PRKCD,PRKG1,PSAP,PTGS1,SELL,TNFSF14,TREX1	27
Cellular Function and Maintenance	function of Th2 cells	7.93E-03	C3AR1,CD44,CD81,ECM1,NFATC1,PAWR,PRKCQ,STAT6	8
Hematological System Development and Function	function of Th2 cells	7.93E-03	C3AR1,CD44,CD81,ECM1,NFATC1,PAWR,PRKCQ,STAT6	8
Cellular Movement	invasion of fibroblast cell lines	7.93E-03	CAV1,CD44,ETV6,MAPK7,PIKFYVE,RECK,TP53,UNC5B	8
Cell Death and Survival	cell death of T lymphocytes	7.94E-03	ATM,BCL2L11,BCL3,CD38,CD44,CREB1,GRAP2,HOXA3,ID3,IL12A,MAP2K6,MAPK8,NFAT5,NFKB1,NFKBIA,NR4A1,PAWR,PIK3C3,PMEL,PRKCQ,RUNX1,SHC1,ST3GAL1,STAT1,THBS1,TP53	26
Cell Morphology	abnormal morphology of spermatids	8.31E-03	ATM,CSNK2A2,CUL4A,DPCD,FADS2,HIP1,IP6K1,PAFAH1B3,SLC12A2,TP53	10
Organ Morphology	abnormal morphology of spermatids	8.31E-03	ATM,CSNK2A2,CUL4A,DPCD,FADS2,HIP1,IP6K1,PAFAH1B3,SLC12A2,TP53	10
Reproductive System Development and Function	abnormal morphology of spermatids	8.31E-03	ATM,CSNK2A2,CUL4A,DPCD,FADS2,HIP1,IP6K1,PAFAH1B3,SLC12A2,TP53	10
Hematological System Development and Function	chemotaxis of neutrophils	8.39E-03	ALOX5,C3AR1,DOCK2,FLOT1,GIT2,LTB4R,NCKAP1L,PDE4B,PRKCA,PRKG1,STAT6,TREML2	12
Cellular Movement	chemotaxis of neutrophils	8.39E-03	ALOX5,C3AR1,DOCK2,FLOT1,GIT2,LTB4R,NCKAP1L,PDE4B,PRKCA,PRKG1,STAT6,TREML2	12
Immune Cell Trafficking	chemotaxis of neutrophils	8.39E-03	ALOX5,C3AR1,DOCK2,FLOT1,GIT2,LTB4R,NCKAP1L,PDE4B,PRKCA,PRKG1,STAT6,TREML2	12
Inflammatory Response	chemotaxis of neutrophils	8.39E-03	ALOX5,C3AR1,DOCK2,FLOT1,GIT2,LTB4R,NCKAP1L,PDE4B,PRKCA,PRKG1,STAT6,TREML2	12
Embryonic Development	development of liver	8.39E-03	ATG7,CITED2,FOXM1,GATA6,HES1,MDM4,MKL2,NF1,RUNX1,SMN1/SMN2,SP3,TRAF3	12
Organ Development	development of liver	8.39E-03	ATG7,CITED2,FOXM1,GATA6,HES1,MDM4,MKL2,NF1,RUNX1,SMN1/SMN2,SP3,TRAF3	12
Organismal Development	development of liver	8.39E-03	ATG7,CITED2,FOXM1,GATA6,HES1,MDM4,MKL2,NF1,RUNX1,SMN1/SMN2,SP3,TRAF3	12
Tissue Development	development of liver	8.39E-03	ATG7,CITED2,FOXM1,GATA6,HES1,MDM4,MKL2,NF1,RUNX1,SMN1/SMN2,SP3,TRAF3	12
Digestive System Development and Function	development of liver	8.39E-03	ATG7,CITED2,FOXM1,GATA6,HES1,MDM4,MKL2,NF1,RUNX1,SMN1/SMN2,SP3,TRAF3	12
Hepatic System Development and Function	development of liver	8.39E-03	ATG7,CITED2,FOXM1,GATA6,HES1,MDM4,MKL2,NF1,RUNX1,SMN1/SMN2,SP3,TRAF3	12
Cancer	development of mammary tumor	8.41E-03	CTNNB1,ERBB2,NOTCH4,RASSF1,TP53	5
Embryonic Development	morphogenesis of face	8.41E-03	COL1A1,CSRNP1,LRP6,SCHIP1,SKI	5
Organismal Development	morphogenesis of face	8.41E-03	COL1A1,CSRNP1,LRP6,SCHIP1,SKI	5
Cell Signaling	cell surface receptor linked signal transduction	8.55E-03	C2CD3,CAV1,DOK2,HES1,HIPK2,IFNAR2,IFT172,Iigp1,IRAK3,JAK2,KCTD11,KIT,PXN,SH2D3C,STAT1,SYK,TOM1L1,TULP3	18
Cell-To-Cell Signaling and Interaction	activation of cells	8.61E-03	ADRBK1,ANK3,ATM,BCL2L11,BCL3,BLOC1S3,C3AR1,CD38,CD44,Ceacam1/Ceacam2,DLG1,DOCK2,FLT3LG,GNAQ,Gp49a/Lilrb4,GUCY1B3,HLA-B,HLA-DMA,IFNAR2,IL12A,IRAK3,ITGA2B,ITGA5,KIT,MKL2,MTTP,NBR1,NFKB1,NFKBIA,PDGFB,PIP5K1A,PLTP,PLXNB2,PRKCA,PRKCD,PRKCQ,PRKG1,RABGEF1,RUNX1,SHC1,SIRPA,SLC6A4,SLC7A2,SPHK2,STAT1,STAT6,SYK,TG,TNFSF14,TREML2,TXNIP	51
Organ Morphology	abnormal morphology of dermis	8.70E-03	BUB3,COL5A1,PLEC,PTPRS,RABGEF1,THBS1,TP53	7
Cell Death and Survival	cell death of embryonic stem cells	8.70E-03	BCL2L11,DNMT3A,FLCN,Hmga1,HTT,ITGA5,TP53	7
Embryonic Development	cell death of embryonic stem cells	8.70E-03	BCL2L11,DNMT3A,FLCN,Hmga1,HTT,ITGA5,TP53	7
Free Radical Scavenging	production of reactive oxygen species	8.70E-03	ALOX5,ARHGDIB,CD44,ESRRA,GCH1,HTT,INSR,MAPK8,MTUS1,PRKCA,PRKCD,PTGS1,SHC1,TP53,TRAF3,TREML2	16
Cellular Function and Maintenance	function of antigen presenting cells	8.71E-03	ATM,BCL3,CAV1,CCR1,CD81,CNN2,DOK2,FLT1,HLA-DMA,LCP1,LTB4R,MARCKSL1,NFKB1,NFKBIA,PLA2G15,PSAP,SCARF1,SELL,SEMA3A,SIRPA,SLA,STAT1,STAT2,STAT6	24
Cell Death and Survival	cell viability of fibroblasts	8.77E-03	ATM,HDAC1,HIPK2,HSPA1A/HSPA1B,INSR,MAPK8,NFKB1,POU2F1,TP53	9
Connective Tissue Development and Function	cell viability of fibroblasts	8.77E-03	ATM,HDAC1,HIPK2,HSPA1A/HSPA1B,INSR,MAPK8,NFKB1,POU2F1,TP53	9
Nervous System Development and Function	excitatory postsynaptic potential	8.85E-03	CD44,DNM1,DNM3,ERBB2,FBXL20,HTT,KALRN,KLK8,MADD,SHANK3,SYN1,TAP1,VAMP2	13
Cell-To-Cell Signaling and Interaction	excitatory postsynaptic potential	8.85E-03	CD44,DNM1,DNM3,ERBB2,FBXL20,HTT,KALRN,KLK8,MADD,SHANK3,SYN1,TAP1,VAMP2	13
Embryonic Development	morphology of lens	8.97E-03	Abi2,ARNTL,DLG1,HIP1,ID3,MAPK8,PKNOX1,TP53	8
Organ Development	morphology of lens	8.97E-03	Abi2,ARNTL,DLG1,HIP1,ID3,MAPK8,PKNOX1,TP53	8
Organismal Development	morphology of lens	8.97E-03	Abi2,ARNTL,DLG1,HIP1,ID3,MAPK8,PKNOX1,TP53	8
Tissue Development	morphology of lens	8.97E-03	Abi2,ARNTL,DLG1,HIP1,ID3,MAPK8,PKNOX1,TP53	8
Organ Morphology	morphology of lens	8.97E-03	Abi2,ARNTL,DLG1,HIP1,ID3,MAPK8,PKNOX1,TP53	8
Visual System Development and Function	morphology of lens	8.97E-03	Abi2,ARNTL,DLG1,HIP1,ID3,MAPK8,PKNOX1,TP53	8
Cardiovascular System Development and Function	development of cardiac muscle	9.04E-03	EGLN1,MAP2K5,MAPK7,MKL2,PLEC,SIN3B	6
Embryonic Development	development of cardiac muscle	9.04E-03	EGLN1,MAP2K5,MAPK7,MKL2,PLEC,SIN3B	6
Organ Development	development of cardiac muscle	9.04E-03	EGLN1,MAP2K5,MAPK7,MKL2,PLEC,SIN3B	6
Organismal Development	development of cardiac muscle	9.04E-03	EGLN1,MAP2K5,MAPK7,MKL2,PLEC,SIN3B	6
Tissue Development	development of cardiac muscle	9.04E-03	EGLN1,MAP2K5,MAPK7,MKL2,PLEC,SIN3B	6
Skeletal and Muscular System Development and Function	development of cardiac muscle	9.04E-03	EGLN1,MAP2K5,MAPK7,MKL2,PLEC,SIN3B	6
