# Supplementary material for: A Positive Regulatory Feedback Loop between EKLF/KLF1 and TAL1/SCL Sustaining the Erythropoiesis
Source: Int J Mol Sci. 2021 Jul 27;22(15):8024. doi: 10.3390/ijms22158024 (PMC8347936; doi:10.3390/ijms22158024)
Supplement: Supplementary file 1 [file ijms-22-08024-s001.zip › ijms-1297849-supplementary/Sup-Table1-6/Supplementary Table S5.xls]

## Sheet: up-regulated pathways
Supplementary Table S5A. The list of significant canonical pathways from up-regulated genes derived from Ingenuity IPA software.
© 2000-2013 Ingenuity Systems, Inc. All rights reserved.
Ingenuity Canonical Pathways	-log(p-value)	Ratio	Molecules
Cell Cycle Control of Chromosomal Replication	1.09E01	4.44E-01	MCM6,CDC45,MCM2,CDK4,CDC6,CDC7,ORC6,RPA1,CHEK2,MCM4,MCM7,RPA2
EIF2 Signaling	6.62E00	1.21E-01	RPL22,RPL4,EIF3F,RPS2,HRAS,PPP1R15A,RPL21,RPL9,RPLP0,RPS11,RPL7,RPS29,RPS27,RPL18A,RPL7A,UBA52,EIF3I,RPL8,RPL39L,RPL41,RPS14
Mitochondrial Dysfunction	4.5E00	1.1E-01	SDHB,COX17,NDUFA9,UQCR11,COX6C,ATP5G2,NDUFB10,FIS1,UQCR10,NDUFA5,PRDX3,NDUFS8,TXN2,NDUFB6,HTRA2,CYC1
Hypusine Biosynthesis	2.48E00	6.67E-01	EIF5A,DOHH
Tryptophan Degradation III (Eukaryotic)	2.39E00	2E-01	AFMID,Acat2/Acat3,HAAO,HADH
Cell Cycle Regulation by BTG Family Proteins	2.33E00	1.52E-01	PPP2R5D,CDK4,E2F1,BTG2,E2F2
Nucleotide Excision Repair Pathway	2.33E00	1.52E-01	POLR2F,ERCC1,GTF2H4,RPA1,RPA2
Mitotic Roles of Polo-Like Kinase	2.25E00	1.04E-01	CDC20,PPP2R5D,CAPN1,CDC7,HSP90AA1,Ccnb1/Gm5593,CHEK2
TCA Cycle II (Eukaryotic)	2.24E00	1.82E-01	SDHB,CS,DLST,ACO1
Bile Acid Biosynthesis, Neutral Pathway	2.17E00	2.5E-01	SLC27A5,SCP2,HSD3B7
Assembly of RNA Polymerase III Complex	2.07E00	2.14E-01	SF3A2,BRF1,POLR3D
DNA Double-Strand Break Repair by Homologous Recombination	1.98E00	2.14E-01	LIG1,POLA1,RPA1
Adenine and Adenosine Salvage III	1.97E00	4E-01	PNP,ADAT3
Purine Ribonucleosides Degradation to Ribose-1-phosphate	1.97E00	4E-01	PNP,ADAT3
Aldosterone Signaling in Epithelial Cells	1.91E00	7.19E-02	DNAJC17,CRYAB,HSCB,DUSP1,PIP5K1C,DNAJC14,HSP90AA1,PIP4K2C,PRKD1,DNAJC11,HSPA4L
Atherosclerosis Signaling	1.87E00	7.56E-02	APOC1,PON1,APOM,PLA2G12A,LCAT,APOF,SERPINA1,APOC2,TNFRSF14
LXR/RXR Activation	1.84E00	7.76E-02	APOC1,PON1,APOM,LCAT,NR1H4,APOF,SERPINA1,APOC2,HADH
Fatty Acid β-oxidation I	1.76E00	1.33E-01	Acaa1b,SLC27A5,ACSL5,HADH
D-myo-inositol (1,4,5)-trisphosphate Degradation	1.67E00	1.67E-01	INPP5E,BPNT1,PMPCA
Apoptosis Signaling	1.58E00	7.87E-02	ENDOG,MAP3K14,CAPN1,LMNA,HRAS,HTRA2,MCL1
Stearate Biosynthesis I (Animals)	1.57E00	1.18E-01	SLC27A5,ACSL5,ACOT1,ELOVL1
Tryptophan Degradation to 2-amino-3-carboxymuconate Semialdehyde	1.56E00	2.5E-01	AFMID,HAAO
Production of Nitric Oxide and Reactive Oxygen Species in Macrophages	1.51E00	6.29E-02	APOC1,MAP3K12,MAP3K14,PON1,APOM,APOF,PPP2R5D,RHOA,SERPINA1,APOC2,PRKD1
Role of CHK Proteins in Cell Cycle Checkpoint Control	1.49E00	9.43E-02	PPP2R5D,E2F1,RPA1,CHEK2,E2F2
Xanthine and Xanthosine Salvage	1.47E00	1E00	PNP
Heme Biosynthesis II	1.46E00	2.22E-01	PPOX,HMBS
Polyamine Regulation in Colon Cancer	1.44E00	1.25E-01	AZIN1,OAZ1,ODC1
mTOR Signaling	1.44E00	6.01E-02	RPS29,RPS27,EIF3F,PPP2R5D,RPS2,RHOA,EIF3I,HRAS,RPS11,PRKD1,RPS14
Regulation of eIF4 and p70S6K Signaling	1.39E00	6E-02	RPS29,RPS27,EIF3F,PPP2R5D,RPS2,EIF3I,HRAS,RPS11,RPS14
Estrogen-mediated S-phase Entry	1.34E00	1.15E-01	CDK4,E2F1,E2F2
Superpathway of D-myo-inositol (1,4,5)-trisphosphate Metabolism	1.34E00	1.25E-01	INPP5E,BPNT1,PMPCA
IL-12 Signaling and Production in Macrophages	1.33E00	6.61E-02	APOC1,PON1,APOM,APOF,ZNF668,SERPINA1,APOC2,PRKD1
Glutaryl-CoA Degradation	1.29E00	1.82E-01	Acat2/Acat3,HADH
Spliceosomal Cycle	1.18E00	5E-01	U2AF1
Asparagine Degradation I	1.18E00	5E-01	ASRGL1
β-alanine Degradation I	1.18E00	5E-01	ABAT
Guanine and Guanosine Salvage I	1.18E00	5E-01	PNP
4-hydroxyproline Degradation I	1.18E00	5E-01	HOGA1
Thiosulfate Disproportionation III (Rhodanese)	1.18E00	5E-01	TST
Adenine and Adenosine Salvage I	1.18E00	5E-01	PNP
Putrescine Biosynthesis III	1.18E00	5E-01	ODC1
Fatty Acid Activation	1.16E00	1.54E-01	SLC27A5,ACSL5
Clathrin-mediated Endocytosis Signaling	1.12E00	5.52E-02	APOC1,PON1,APOM,APOF,PIP5K1C,SERPINA1,APOC2,CSNK2B,UBC,FGF1
Assembly of RNA Polymerase II Complex	1.11E00	8.16E-02	TAF12,POLR2F,GTF2H4,TAF10
NAD biosynthesis II (from tryptophan)	1.1E00	1.43E-01	AFMID,HAAO
Adenosine Nucleotides Degradation II	1.1E00	1.43E-01	PNP,ADAT3
Role of p14/p19ARF in Tumor Suppression	1.1E00	9.68E-02	E2F1,SF3A2,POLR3D
Superpathway of Inositol Phosphate Compounds	1.1E00	5.49E-02	ACP5,DUSP1,PIP5K1C,INPP5E,PPP2R5D,DOT1L,NUDT12,ILKAP,PIP4K2C,PMPCA
Hereditary Breast Cancer Signaling	1.09E00	6.14E-02	POLR2F,CDK4,E2F1,HRAS,RPA1,UBC,CHEK2
RAN Signaling	1.05E00	1.25E-01	RAN,RANBP1
Glioma Signaling	1.02E00	5.94E-02	PA2G4,CDK4,E2F1,HRAS,PRKD1,E2F2
5-aminoimidazole Ribonucleotide Biosynthesis I	1.01E00	3.33E-01	PPAT
Tetrahydrobiopterin Biosynthesis I	1.01E00	3.33E-01	SPR
Methionine Salvage II (Mammalian)	1.01E00	3.33E-01	BHMT
Glycerol-3-phosphate Shuttle	1.01E00	3.33E-01	GPD1
Tetrahydrobiopterin Biosynthesis II	1.01E00	3.33E-01	SPR
4-aminobutyrate Degradation I	1.01E00	3.33E-01	ABAT
Cyclins and Cell Cycle Regulation	9.8E-01	6.17E-02	PA2G4,PPP2R5D,CDK4,E2F1,E2F2
3-phosphoinositide Biosynthesis	9.79E-01	5.52E-02	ACP5,DUSP1,PIP5K1C,PPP2R5D,DOT1L,NUDT12,ILKAP,PIP4K2C
γ-linolenate Biosynthesis II (Animals)	9.55E-01	1.18E-01	SLC27A5,ACSL5
Purine Nucleotides Degradation II (Aerobic)	9.55E-01	1.18E-01	PNP,ADAT3
Mitochondrial L-carnitine Shuttle Pathway	9.55E-01	1.11E-01	SLC27A5,ACSL5
Arsenate Detoxification I (Glutaredoxin)	8.91E-01	2.5E-01	PNP
Uracil Degradation II (Reductive)	8.91E-01	2.5E-01	DPYS
2-ketoglutarate Dehydrogenase Complex	8.91E-01	2.5E-01	DLST
Heme Degradation	8.91E-01	2.5E-01	BLVRB
Heme Biosynthesis from Uroporphyrinogen-III I	8.91E-01	2.5E-01	PPOX
Thymine Degradation	8.91E-01	2.5E-01	DPYS
Arginine Degradation I (Arginase Pathway)	8.91E-01	2.5E-01	ARG1
Cell Cycle: G1/S Checkpoint Regulation	8.8E-01	6.45E-02	PA2G4,CDK4,E2F1,E2F2
1D-myo-inositol Hexakisphosphate Biosynthesis II (Mammalian)	8.74E-01	1.05E-01	INPP5E,PMPCA
D-myo-inositol (1,3,4)-trisphosphate Biosynthesis	8.74E-01	1.05E-01	INPP5E,PMPCA
Protein Ubiquitination Pathway	8.69E-01	4.78E-02	DNAJC17,CRYAB,CDC20,HSCB,STUB1,DNAJC14,HSP90AA1,UBC,USP39,UBE2C,DNAJC11,HSPA4L
Germ Cell-Sertoli Cell Junction Signaling	8.45E-01	5.19E-02	MAP3K12,MAP3K14,TUBB4B,RHOA,TUBB2A,ILK,HRAS,TUBB
Role of BRCA1 in DNA Damage Response	8.41E-01	6.67E-02	E2F1,RPA1,CHEK2,E2F2
Pancreatic Adenocarcinoma Signaling	8.27E-01	5.41E-02	PA2G4,CDK4,E2F1,RALBP1,E2F2,BIRC5
D-myo-inositol-5-phosphate Metabolism	8.22E-01	5.26E-02	ACP5,DUSP1,PPP2R5D,DOT1L,NUDT12,ILKAP,PIP4K2C
Systemic Lupus Erythematosus Signaling	8.17E-01	4.74E-02	LSM6,PPIH,LSM2,LSM7,SNRNP70,SNRPD1,HRAS,C5,LSM5
Androgen Signaling	8.13E-01	5.04E-02	POLR2F,KAT7,GTF2H4,HSP90AA1,GNAL,PRKD1
3-phosphoinositide Degradation	8.1E-01	5.22E-02	ACP5,DUSP1,INPP5E,PPP2R5D,DOT1L,NUDT12,ILKAP
Tetrapyrrole Biosynthesis II	8.02E-01	2E-01	HMBS
Glycerol Degradation I	8.02E-01	2E-01	GPD1
Salvage Pathways of Pyrimidine Deoxyribonucleotides	8.02E-01	2E-01	TK1
Glutamate Degradation III (via 4-aminobutyrate)	8.02E-01	2E-01	ABAT
Aryl Hydrocarbon Receptor Signaling	7.86E-01	5.04E-02	POLA1,CDK4,E2F1,HSP90AA1,CHEK2,PTGES3,MCM7
Bladder Cancer Signaling	7.82E-01	5.62E-02	PA2G4,CDK4,E2F1,HRAS,FGF1
Breast Cancer Regulation by Stathmin1	7.77E-01	4.86E-02	TUBB4B,PPP2R5D,RHOA,E2F1,TUBB2A,HRAS,TUBB,PRKD1,E2F2
Melanoma Signaling	7.74E-01	6.98E-02	CDK4,E2F1,HRAS
NAD Salvage Pathway II	7.72E-01	9.09E-02	ACP5,NUDT12
Non-Small Cell Lung Cancer Signaling	7.53E-01	5.63E-02	PA2G4,CDK4,E2F1,HRAS
Bupropion Degradation	7.42E-01	8.7E-02	CYP4F8,CYP3A5
Urea Cycle	7.3E-01	1.67E-01	ARG1
Arginine Degradation VI (Arginase 2 Pathway)	7.3E-01	1.67E-01	ARG1
GDP-mannose Biosynthesis	7.3E-01	1.67E-01	GMPPB
D-myo-inositol (1,4,5,6)-Tetrakisphosphate Biosynthesis	7.26E-01	5.13E-02	ACP5,DUSP1,PPP2R5D,DOT1L,NUDT12,ILKAP
D-myo-inositol (3,4,5,6)-tetrakisphosphate Biosynthesis	7.26E-01	5.13E-02	ACP5,DUSP1,PPP2R5D,DOT1L,NUDT12,ILKAP
14-3-3-mediated Signaling	7.14E-01	5.17E-02	TUBB4B,TUBB2A,HRAS,GFAP,TUBB,PRKD1
Type II Diabetes Mellitus Signaling	7.14E-01	4.76E-02	MAP3K14,TRADD,SLC27A5,ACSL5,ADIPOR1,PRKD1
Acetone Degradation I (to Methylglyoxal)	7.13E-01	8.33E-02	CYP4F8,CYP3A5
SAPK/JNK Signaling	7.13E-01	5.21E-02	MAP3K12,TRADD,HRAS,MAP4K1,MAPK8IP3
Wnt/β-catenin Signaling	7E-01	4.76E-02	APC2,PPP2R5D,MARK2,ILK,MAP4K1,CSNK2B,PIN1,UBC
Chronic Myeloid Leukemia Signaling	7E-01	5.1E-02	PA2G4,CDK4,E2F1,HRAS,E2F2
nNOS Signaling in Neurons	6.94E-01	6.52E-02	GRIN2D,CAPN1,PRKD1
Epithelial Adherens Junction Signaling	6.89E-01	4.93E-02	TUBB4B,RHOA,TUBB2A,SSX2IP,HRAS,TUBB,FGF1
Small Cell Lung Cancer Signaling	6.76E-01	5.06E-02	PA2G4,CDK4,E2F1,CKS1B
D-myo-inositol (1,4,5)-Trisphosphate Biosynthesis	6.6E-01	7.69E-02	PIP5K1C,PIP4K2C
Telomerase Signaling	6.5E-01	5.1E-02	PPP2R5D,E2F1,HSP90AA1,HRAS,PTGES3
NRF2-mediated Oxidative Stress Response	6.37E-01	4.4E-02	DNAJC17,PPIB,DNAJC14,HRAS,MAFK,CLPP,PRKD1,DNAJC11
Sertoli Cell-Sertoli Cell Junction Signaling	6.37E-01	4.42E-02	MAP3K12,MAP3K14,TUBB4B,TUBB2A,ILK,Cldn13,HRAS,TUBB
NF-κB Activation by Viruses	6.33E-01	5.26E-02	MAP3K14,HRAS,TNFRSF14,PRKD1
Phosphatidylethanolamine Biosynthesis II	6.19E-01	1.25E-01	ETNK2
Histidine Degradation III	6.19E-01	1.25E-01	FTCD
Citrulline Biosynthesis	6.19E-01	1.25E-01	ARG1
Ketolysis	6.19E-01	1.25E-01	Acat2/Acat3
Estrogen Receptor Signaling	6.16E-01	4.76E-02	TAF12,POLR2F,GTF2H4,HRAS,TAF10,CARM1
Complement System	6.13E-01	6.9E-02	C1R,C5
Endometrial Cancer Signaling	5.91E-01	5.56E-02	APC2,ILK,HRAS
Rac Signaling	5.82E-01	4.46E-02	PIP5K1C,RHOA,HRAS,PIP4K2C,ANK1
Prostanoid Biosynthesis	5.75E-01	1.11E-01	PTGES3
Retinoate Biosynthesis I	5.5E-01	6.45E-02	RDH16,DHRS4
Triacylglycerol Biosynthesis	5.5E-01	6.45E-02	ABHD5,ELOVL1
Death Receptor Signaling	5.47E-01	5.17E-02	MAP3K14,TRADD,HTRA2
Ketogenesis	5.36E-01	1E-01	Acat2/Acat3
NAD Phosphorylation and Dephosphorylation	5.36E-01	1E-01	ACP5
Mineralocorticoid Biosynthesis	5.36E-01	1E-01	HSD3B7
Glycine Betaine Degradation	5.36E-01	1E-01	BHMT
Regulation of Cellular Mechanics by Calpain Protease	5.33E-01	4.48E-02	CDK4,CAPN1,HRAS
TWEAK Signaling	5.31E-01	5.88E-02	MAP3K14,TRADD
FXR/RXR Activation	5.23E-01	4.88E-02	PON1,SLC27A5,NR1H4,APOC2
Prostate Cancer Signaling	5.23E-01	4.49E-02	PA2G4,E2F1,HSP90AA1,HRAS
TGF-β Signaling	5.23E-01	4.76E-02	AMH,HRAS,MAP4K1,TLX2
Induction of Apoptosis by HIV1	5.19E-01	5E-02	MAP3K14,TRADD,HTRA2
Synaptic Long Term Depression	5.15E-01	4.26E-02	PLA2G12A,LCAT,PPP2R5D,HRAS,GNAL,PRKD1
CDK5 Signaling	5.12E-01	4.76E-02	PPP2R5D,CAPN1,HRAS,GNAL
Acyl-CoA Hydrolysis	5.02E-01	9.09E-02	ACOT1
γ-glutamyl Cycle	5.02E-01	9.09E-02	GGCT
Purine Nucleotides De Novo Biosynthesis II	5.02E-01	9.09E-02	PPAT
Glucocorticoid Biosynthesis	5.02E-01	9.09E-02	HSD3B7
Coagulation System	4.79E-01	5.71E-02	SERPINA1,F7
Estrogen Biosynthesis	4.79E-01	5.71E-02	CYP4F8,CYP3A5
Ubiquinol-10 Biosynthesis (Eukaryotic)	4.71E-01	8.33E-02	ECHDC1
Mevalonate Pathway I	4.71E-01	8.33E-02	Acat2/Acat3
Guanosine Nucleotides Degradation III	4.71E-01	8.33E-02	PNP
RAR Activation	4.68E-01	4.07E-02	RPL7A,DUSP1,GTF2H4,RDH16,CSNK2B,CARM1,PRKD1
Ephrin Receptor Signaling	4.62E-01	3.72E-02	MAP3K14,GRIN2D,RHOA,HRAS,EFNA4,GNAL,FGF1
Pyridoxal 5'-phosphate Salvage Pathway	4.57E-01	4.84E-02	NEK2,CDK4,PNPO
p53 Signaling	4.51E-01	4.44E-02	CDK4,E2F1,CHEK2,BIRC5
Urate Biosynthesis/Inosine 5'-phosphate Degradation	4.43E-01	7.69E-02	PNP
Role of MAPK Signaling in the Pathogenesis of Influenza	4.24E-01	4.62E-02	PLA2G12A,LCAT,HRAS
Remodeling of Epithelial Adherens Junctions	4.24E-01	4.62E-02	TUBB4B,TUBB2A,TUBB
LPS/IL-1 Mediated Inhibition of RXR Function	4.21E-01	3.72E-02	APOC1,FABP2,SLC27A5,ACOX2,NR1H4,CYP3A5,ACSL5,APOC2
PI3K/AKT Signaling	4.19E-01	3.82E-02	PPP2R5D,ILK,HSP90AA1,HRAS,MCL1
Isoleucine Degradation I	4.18E-01	7.14E-02	Acat2/Acat3
Androgen Biosynthesis	4.18E-01	7.14E-02	HSD3B7
Superpathway of Citrulline Metabolism	4.18E-01	7.14E-02	ARG1
Pyrimidine Deoxyribonucleotides De Novo Biosynthesis I	4.18E-01	7.14E-02	NME6
Colanic Acid Building Blocks Biosynthesis	4.18E-01	7.14E-02	GMPPB
Fatty Acid α-oxidation	4.18E-01	7.14E-02	BCO2
Role of Pattern Recognition Receptors in Recognition of Bacteria and Viruses	4.06E-01	4.21E-02	NOD1,C5,RNASEL,PRKD1
Granzyme B Signaling	3.95E-01	6.67E-02	ENDOG
Telomere Extension by Telomerase	3.95E-01	6.67E-02	HNRNPA1
CDP-diacylglycerol Biosynthesis I	3.95E-01	6.67E-02	ABHD5
Macropinocytosis Signaling	3.93E-01	4.11E-02	RHOA,HRAS,PRKD1
Amyotrophic Lateral Sclerosis Signaling	3.9E-01	4.12E-02	CCS,GRIN2D,CAPN1,GPX1
UVC-Induced MAPK Signaling	3.8E-01	4.76E-02	HRAS,PRKD1
Cell Cycle: G2/M DNA Damage Checkpoint Regulation	3.8E-01	4.55E-02	CKS1B,CHEK2
Extrinsic Prothrombin Activation Pathway	3.74E-01	6.25E-02	F7
Mismatch Repair in Eukaryotes	3.74E-01	6.25E-02	RPA1
Glutathione Redox Reactions I	3.74E-01	6.25E-02	GPX1
Superpathway of Geranylgeranyldiphosphate Biosynthesis I (via Mevalonate)	3.74E-01	6.25E-02	Acat2/Acat3
Nicotine Degradation III	3.68E-01	4.65E-02	CYP4F8,CYP3A5
Melatonin Degradation I	3.68E-01	4.65E-02	CYP4F8,CYP3A5
HGF Signaling	3.66E-01	3.96E-02	MAP3K12,MAP3K14,HRAS,PRKD1
Ephrin B Signaling	3.65E-01	4E-02	RHOA,HRAS,GNAL
Phosphatidylglycerol Biosynthesis II (Non-plastidic)	3.54E-01	5.88E-02	ABHD5
LPS-stimulated MAPK Signaling	3.47E-01	3.95E-02	MAP3K14,HRAS,PRKD1
Acute Phase Response Signaling	3.41E-01	3.68E-02	C1R,MAP3K14,TRADD,HRAS,SERPINA1,C5
VEGF Family Ligand-Receptor Interactions	3.39E-01	4E-02	PLA2G12A,HRAS,PRKD1
Granzyme A Signaling	3.36E-01	5.56E-02	H1F0
GADD45 Signaling	3.36E-01	5E-02	CDK4
Valine Degradation I	3.36E-01	5.56E-02	ABAT
TNFR1 Signaling	3.34E-01	4.17E-02	MAP3K14,TRADD
GABA Receptor Signaling	3.34E-01	4.35E-02	ABAT,UBC
Superpathway of Melatonin Degradation	3.24E-01	4.26E-02	CYP4F8,CYP3A5
Integrin Signaling	3.21E-01	3.47E-02	ARF5,RHOA,CAPN1,ILK,HRAS,ILKAP,ITGAX
NGF Signaling	3.16E-01	3.7E-02	MAP3K12,MAP3K14,RHOA,HRAS
Ceramide Signaling	3.15E-01	3.85E-02	PPP2R5D,SPHK1,HRAS
PDGF Signaling	3.15E-01	3.85E-02	SPHK1,HRAS,CSNK2B
Glucocorticoid Receptor Signaling	3.15E-01	3.4E-02	TAF12,MAP3K14,POLR2F,DUSP1,GTF2H4,HSP90AA1,HRAS,TAF10,PTGES3
Ephrin A Signaling	3.14E-01	4.08E-02	RHOA,EFNA4
DNA Methylation and Transcriptional Repression Signaling	3.04E-01	4.55E-02	DNMT1
Regulation of Actin-based Motility by Rho	3E-01	3.75E-02	PIP5K1C,RHOA,PIP4K2C
CD27 Signaling in Lymphocytes	2.95E-01	3.77E-02	MAP3K12,MAP3K14
Amyloid Processing	2.95E-01	3.92E-02	CAPN1,CSNK2B
Salvage Pathways of Pyrimidine Ribonucleotides	2.92E-01	3.75E-02	NEK2,CDK4,NME6
CCR3 Signaling in Eosinophils	2.91E-01	3.48E-02	PLA2G12A,RHOA,HRAS,PRKD1
Maturity Onset Diabetes of Young (MODY) Signaling	2.89E-01	4.55E-02	FABP2
PKCθ Signaling in T Lymphocytes	2.79E-01	3.23E-02	MAP3K12,MAP3K14,ZAP70,HRAS
p38 MAPK Signaling	2.79E-01	3.57E-02	TRADD,PLA2G12A,DUSP1,MAP4K1
Activation of IRF by Cytosolic Pattern Recognition Receptors	2.77E-01	3.77E-02	PPIB,PIN1
Nicotine Degradation II	2.77E-01	3.85E-02	CYP4F8,CYP3A5
Pyrimidine Ribonucleotides Interconversion	2.75E-01	4.55E-02	NME6
IL-2 Signaling	2.69E-01	3.64E-02	HRAS,CSNK2B
RhoA Signaling	2.67E-01	3.51E-02	RHPN2,PIP5K1C,RHOA,PIP4K2C
IL-6 Signaling	2.67E-01	3.42E-02	MAP3K14,HRAS,CSNK2B,MCL1
Glioblastoma Multiforme Signaling	2.64E-01	3.31E-02	CDK4,RHOA,E2F1,HRAS,E2F2
Tumoricidal Function of Hepatic Natural Killer Cells	2.62E-01	4.35E-02	ENDOG
Triacylglycerol Degradation	2.62E-01	4.35E-02	ABHD5
Neuregulin Signaling	2.59E-01	3.23E-02	HSP90AA1,HRAS,PRKD1
Thrombopoietin Signaling	2.53E-01	3.45E-02	HRAS,PRKD1
Actin Nucleation by ARP-WASP Complex	2.53E-01	3.12E-02	RHOA,HRAS
Phospholipases	2.53E-01	3.64E-02	PLA2G12A,LCAT
G Beta Gamma Signaling	2.53E-01	3.12E-02	HRAS,GNAL,PRKD1
FAK Signaling	2.53E-01	3.16E-02	CAPN1,HRAS,TNS1
Pyrimidine Ribonucleotides De Novo Biosynthesis	2.5E-01	4.17E-02	NME6
Glioma Invasiveness Signaling	2.45E-01	3.51E-02	RHOA,HRAS
EGF Signaling	2.45E-01	3.51E-02	HRAS,CSNK2B
Glutamate Receptor Signaling	2.45E-01	3.33E-02	HOMER2,GRIN2D
Calcium-induced T Lymphocyte Apoptosis	2.38E-01	3.33E-02	ZAP70,PRKD1
ErbB4 Signaling	2.24E-01	3.28E-02	HRAS,PRKD1
Superpathway of Cholesterol Biosynthesis	2.18E-01	3.7E-02	Acat2/Acat3
TNFR2 Signaling	2.09E-01	3.33E-02	MAP3K14
Ethanol Degradation II	2.09E-01	3.57E-02	DHRS4
Noradrenaline and Adrenaline Degradation	2E-01	3.45E-02	DHRS4
Serotonin Receptor Signaling	2E-01	3.45E-02	SPR

## Sheet: down-regulated pathways
Supplementary Table S5B. The list of significant canonical pathways from down-regulated genes derived from Ingenuity IPA software.
© 2000-2013 Ingenuity Systems, Inc. All rights reserved.
Ingenuity Canonical Pathways	-log(p-value)	Ratio	Molecules
Insulin Receptor Signaling	5.25E00	1.72E-01	PIK3C2A,PPP1R3C,MAPK8,PPP1R11,JAK2,ACLY,VAMP2,PTPRF,GRB10,SHC1,MTOR,GYS1,PPP1R10,PIK3C3,TSC2,EIF2B5,PRKACA,PRKAG2,INPP5K,INSR,ATM,PRKAR1A
Chondroitin Sulfate Degradation (Metazoa)	5.21E00	5E-01	HYAL3,MGEA5,GM2A,CD44,HEXA,GALNS,ARSB
Gap Junction Signaling	5.05E00	1.58E-01	PRKCQ,PIK3C2A,ACTA2,GNAQ,ITPR1,TUBB2B,GNAI3,PRKG1,SP3,PRKCD,PIK3C3,ITPR3,CAV1,PRKACA,PRKAG2,ACTG2,MAPK7,CTNNB1,NPR2,MAP2K5,GUCY1B3,PRKAR1A,ATM,PRKCA
Nitric Oxide Signaling in the Cardiovascular System	4.52E00	1.9E-01	PDE2A,CACNA1D,PIK3C2A,FLT1,ITPR1,PRKG1,PRKCD,PIK3C3,ITPR3,PRKAG2,CAV1,PRKACA,GUCY1B3,PRKAR1A,ATM
PDGF Signaling	4.38E00	1.92E-01	PIK3C2A,MAPK8,JAK2,PDGFB,SHC1,CSNK2A2,ABL2,SPHK2,PIK3C3,CAV1,EIF2AK2,INPP5K,STAT1,ATM,PRKCA
GNRH Signaling	4.37E00	1.54E-01	MAP2K6,PRKCQ,CREB3,GNAQ,MAPK8,DNM3,ITPR1,NFKB1,MAPK12,DNM1,GNAI3,PRKCD,CREB1,ITPR3,PRKACA,PRKAG2,MAPK7,CAMK2G,PRKAR1A,PRKCA
Renin-Angiotensin Signaling	4.29E00	1.68E-01	PRKCQ,PIK3C2A,GNAQ,MAPK8,JAK2,ITPR1,MAPK12,NFKB1,SHC1,PRKCD,PIK3C3,ITPR3,PRKACA,PRKAG2,STAT1,PRKAR1A,ATM,PRKCA
Caveolar-mediated Endocytosis Signaling	4.26E00	1.79E-01	ITGA2B,ITSN1,ACTA2,ITGA5,FLOT1,COPG2,RAB5B,COPG1,RAB5C,CAV1,HLA-B,INSR,ACTG2,PRKCA
Role of NFAT in Cardiac Hypertrophy	4.06E00	1.33E-01	MAP2K6,PRKCQ,PIK3C2A,HDAC1,GNB2L1,GNAQ,MAPK8,HDAC10,ITPR1,MAPK12,HDAC5,GNAI3,SHC1,PRKCD,PIK3C3,MEF2D,ITPR3,PRKACA,PRKAG2,SLC8A1,PRKAR1A,ATM,PRKCA,CAMK2G
Breast Cancer Regulation by Stathmin1	4.05E00	1.35E-01	ARHGEF7,PPP1R3C,GNB2L1,LIMK2,TUBB2B,LIMK1,SHC1,PPP1R10,PIK3C3,PRKCA,ATM,TP53,PRKCQ,PIK3C2A,GNAQ,PPP1R11,ITPR1,GNAI3,PRKCD,ITPR3,PRKACA,PRKAG2,PPP2R5E,CAMK2G,PRKAR1A
EGF Signaling	4.04E00	2.11E-01	SHC1,CSNK2A2,MTOR,PIK3C2A,PIK3C3,ITPR3,MAPK8,ITPR1,STAT1,MAPK12,PRKCA,ATM
Remodeling of Epithelial Adherens Junctions	4E00	2E-01	DNM1,RAB5C,ACTA2,EXOC2,CBLL1,DNM3,MAPRE2,ACTN4,ACTG2,RAB5B,CTNNB1,APC,TUBB2B
Huntington's Disease Signaling	3.83E00	1.23E-01	HSPA1A/HSPA1B,REST,GNB2L1,HDAC10,SHC1,MTOR,PIK3C3,CREB1,PRKCA,ATM,TP53,PRKCQ,PIK3C2A,CLTC,CREB3,HDAC1,MAPK8,GNAQ,DNM3,HIP1,ITPR1,ZDHHC17,HDAC5,DNM1,PRKCD,HTT,CAPN3
Virus Entry via Endocytic Pathways	3.81E00	1.7E-01	PRKCQ,PIK3C2A,ITSN1,ACTA2,CLTC,ITGA5,RAC3,DNM1,PRKCD,PIK3C3,CAV1,HLA-B,ACTG2,ATM,PRKCA
AMPK Signaling	3.73E00	1.42E-01	CPT1A,PIK3C2A,CPT1B,CHRNB1,MAPK12,PFKM,MTOR,GYS1,PPM1B,PIK3C3,TSC2,PRKACA,PRKAG2,AK4,INSR,CPT1C,PPP2R5E,PRKAR1A,ATM
Corticotropin Releasing Hormone Signaling	3.72E00	1.49E-01	PRKCQ,CREB3,GNAQ,ITPR1,MAPK12,GNAI3,MEF2D,PRKCD,CREB1,ITPR3,NR4A1,PRKAG2,PRKACA,NPR2,GUCY1B3,PRKAR1A,PRKCA
Dopamine-DARPP32 Feedback in cAMP Signaling	3.45E00	1.35E-01	CACNA1D,PRKCQ,PPP1R3C,CREB3,GNAQ,PPP1R11,PAWR,ITPR1,GNAI3,PRKG1,PPP1R10,PRKCD,CREB1,ITPR3,PRKACA,PRKAG2,PPP2R5E,GUCY1B3,CAMKK2,PRKAR1A,PRKCA
Calcium Signaling	3.45E00	1.23E-01	TRPC2,ATP2C1,HDAC1,CREB3,ACTA2,CHRNB1,HDAC10,Tpm1,NFATC1,ITPR1,HDAC5,MICU1,NFAT5,MEF2D,CREB1,ITPR3,PRKACA,PRKAG2,SLC8A1,CAMKK2,PRKAR1A,CAMK2G
Role of Pattern Recognition Receptors in Recognition of Bacteria and Viruses	3.37E00	1.58E-01	PRKCQ,IL12A,PIK3C2A,MAPK8,MAPK12,NFKB1,IRF7,PRKCD,SYK,PIK3C3,CREB1,EIF2AK2,C3AR1,ATM,PRKCA
ERK/MAPK Signaling	3.31E00	1.2E-01	PXN,PIK3C2A,PPP1R3C,CREB3,ITGA5,PPP1R11,NFATC1,TLN1,RAC3,SHC1,ELF3,PPP1R10,PRKCD,PIK3C3,MKNK1,CREB1,PRKACA,PRKAG2,PPP2R5E,STAT1,PRKCA,ATM,PRKAR1A
Tec Kinase Signaling	3.22E00	1.21E-01	STAT6,PRKCQ,PIK3C2A,GTF2I,ACTA2,GNB2L1,GNAQ,MAPK8,ITGA5,JAK2,NFKB1,MAPK12,GNAI3,PRKCD,PIK3C3,STAT2,ACTG2,STAT1,ATM,PRKCA
p53 Signaling	3.12E00	1.56E-01	TP53,MDM4,PIK3C2A,STAG1,THBS1,PIK3C3,PPP1R13B,HDAC1,MAPK8,CTNNB1,HIPK2,PIDD,ATR,ATM
UVB-Induced MAPK Signaling	3.06E00	1.89E-01	TP53,MTOR,PRKCQ,PIK3C2A,PRKCD,PIK3C3,MAPK8,MAPK12,PRKCA,ATM
Ephrin B Signaling	3.03E00	1.6E-01	GNAI3,PXN,RGS3,KALRN,ITSN1,AXIN1,GNB2L1,GNAQ,ITSN2,CTNNB1,RAC3,LIMK1
Pyridoxal 5'-phosphate Salvage Pathway	3E00	1.77E-01	MAP2K6,PRKX,PRKCQ,PRKCD,MAPK8,MAPK6,LIMK2,MAPK7,EIF2AK2,PKN1,LIMK1
CD40 Signaling	2.94E00	1.67E-01	MAP2K6,TRAF3,NFKBIA,PIK3C2A,PIK3C3,MAPK8,IKBKAP,MAPK12,NFKB1,MAP2K5,ATM
LPS-stimulated MAPK Signaling	2.92E00	1.58E-01	MAP2K6,PRKCQ,NFKBIA,PIK3C2A,PRKCD,PIK3C3,CREB1,MAPK8,MAPK12,NFKB1,PRKCA,ATM
α-Adrenergic Signaling	2.92E00	1.49E-01	PRKCQ,GNB2L1,GNAQ,ITPR1,GNAI3,GYS1,PRKCD,ITPR3,PRKACA,PRKAG2,SLC8A1,PRKAR1A,PRKCA
Netrin Signaling	2.89E00	1.86E-01	NFAT5,PRKG1,UNC5B,PRKACA,PRKAG2,NFATC1,RAC3,PRKAR1A
FLT3 Signaling in Hematopoietic Progenitor Cells	2.87E00	1.6E-01	SHC1,STAT6,MTOR,PIK3C2A,PIK3C3,CREB1,CREB3,STAT2,STAT1,MAPK12,FLT3LG,ATM
Dermatan Sulfate Degradation (Metazoa)	2.87E00	3.33E-01	HYAL3,MGEA5,GM2A,CD44,HEXA
Molecular Mechanisms of Cancer	2.85E00	9.77E-02	MAP2K6,AXIN1,ARHGEF7,LRP6,NCSTN,JAK2,NFKB1,SHC1,NFKBIA,PIK3C3,HIPK2,CTNNB1,RALGDS,ATM,PRKCA,TP53,PRKCQ,PIK3C2A,GNAQ,MAPK8,MAPK12,RAC3,APC,GNAI3,DAXX,NF1,PRKCD,PRKACA,PRKAG2,RBPJ,ATR,BCL2L11,CAMK2G,PRKAR1A
P2Y Purigenic Receptor Signaling Pathway	2.85E00	1.36E-01	ITGA2B,PRKCQ,PIK3C2A,GNB2L1,CREB3,GNAQ,NFKB1,GNAI3,PRKCD,PIK3C3,CREB1,PRKACA,PRKAG2,PRKAR1A,ATM,PRKCA
Androgen Signaling	2.77E00	1.26E-01	PRKCQ,GNB2L1,GNAQ,ERCC2,MNAT1,NFKB1,SHC1,GNAI3,TGFB1I1,PRKCD,PRKACA,PRKAG2,NCOA1,PRKAR1A,PRKCA
Melatonin Signaling	2.77E00	1.67E-01	MAP2K6,GNAI3,PRKCQ,PRKCD,PRKACA,PRKAG2,GNAQ,MAP2K5,PRKCA,PRKAR1A,CAMK2G
Acute Myeloid Leukemia Signaling	2.77E00	1.56E-01	RUNX1,MAP2K6,MTOR,PIK3C2A,PIK3C3,KIT,TCF7L1,NFKB1,FLT3LG,MAP2K5,ATM,PIM2
Cholecystokinin/Gastrin-mediated Signaling	2.75E00	1.44E-01	MAP2K6,SHC1,PXN,PRKCQ,PRKCD,MEF2D,ITPR3,GNAQ,MAPK8,MAPK7,ITPR1,MAPK12,MAP2K5,PRKCA
PAK Signaling	2.73E00	1.31E-01	PXN,ARHGAP10,PIK3C2A,ARHGEF7,MAPK8,ITGA5,LIMK2,MAPK12,PDGFB,LIMK1,SHC1,PIK3C3,ATM
Axonal Guidance Signaling	2.69E00	9.07E-02	RGS3,ITSN1,ARHGEF7,GNB2L1,UNC5B,LIMK2,WNT2,ADAM8,LIMK1,TUBB2B,SHC1,MICAL1,NFAT5,MMP8,PIK3C3,MKNK1,PLXNB2,ERBB2,PRKCA,ATM,PXN,PRKCQ,PIK3C2A,KALRN,GNAQ,ITGA5,NFATC1,RAC3,PLXND1,PDGFB,HERC2,GNAI3,SEMA3A,WIPF1,PRKCD,PRKACA,PRKAG2,EPHA2,PRKAR1A,NRP1
B Cell Receptor Signaling	2.69E00	1.21E-01	MAP2K6,PRKCQ,PIK3C2A,CREB3,MAPK8,NFATC1,NFKB1,MAPK12,SHC1,MTOR,NFKBIA,NFAT5,PIK3C3,SYK,CREB1,PIK3AP1,INPP5K,ATM,CAMK2G
ATM Signaling	2.68E00	1.69E-01	TP53,MDM4,NFKBIA,CREB1,CREB3,MAPK8,BRAT1,TLK2,MAPK12,ATM
B Cell Activating Factor Signaling	2.66E00	1.9E-01	TRAF3,NFAT5,NFKBIA,MAPK8,NFATC1,IKBKAP,MAPK12,NFKB1
Paxillin Signaling	2.66E00	1.3E-01	PXN,ITGA2B,PIK3C2A,ARHGEF7,ACTA2,MAPK8,ITGA5,TLN1,MAPK12,GIT2,PIK3C3,ACTG2,ACTN4,ATM
Ephrin Receptor Signaling	2.58E00	1.06E-01	PXN,RGS3,ITSN1,KALRN,AXIN1,CREB3,GNB2L1,SH2D3C,GNAQ,ITGA5,LIMK2,JAK2,RAC3,PDGFB,LIMK1,GNAI3,SHC1,WIPF1,CREB1,EPHA2
CD28 Signaling in T Helper Cells	2.58E00	1.27E-01	HLA-DMA,PRKCQ,PIK3C2A,MAPK8,NFATC1,ITPR1,MAPK12,NFKB1,NFKBIA,NFAT5,GRAP2,PIK3C3,SYK,ITPR3,ATM
eNOS Signaling	2.54E00	1.26E-01	PIK3C2A,HSPA1A/HSPA1B,FLT1,CHRNB1,GNAQ,ITPR1,NOSIP,PRKG1,PIK3C3,ITPR3,PRKACA,PRKAG2,CAV1,GUCY1B3,PRKAR1A,ATM
iCOS-iCOSL Signaling in T Helper Cells	2.54E00	1.3E-01	HLA-DMA,PRKCQ,PIK3C2A,NFATC1,ITPR1,NFKB1,SHC1,NFAT5,NFKBIA,GRAP2,PIK3C3,ITPR3,CAMK2G,ATM
IL-15 Signaling	2.51E00	1.61E-01	SHC1,STAT6,PIK3C2A,SYK,PIK3C3,JAK2,MAPK12,NFKB1,RAC3,ATM
IL-4 Signaling	2.51E00	1.53E-01	SHC1,STAT6,HLA-DMA,MTOR,NFAT5,PIK3C2A,PIK3C3,NFATC1,INPP5K,JAK2,ATM
Activation of IRF by Cytosolic Pattern Recognition Receptors	2.48E00	1.7E-01	TRAF3,IRF7,NFKBIA,MAPK8,STAT2,IKBKAP,STAT1,MAPK12,NFKB1
Protein Kinase A Signaling	2.44E00	9.54E-02	PPP1R3C,GNB2L1,NFKB1,PTPRF,GYS1,DUSP3,NFAT5,NFKBIA,PPP1R10,CREB1,CTNNB1,PRKCA,PXN,PDE2A,PRKCQ,CREB3,GNAQ,NFATC1,PPP1R11,TCF7L1,PDE4B,ITPR1,GNAI3,PRKCD,KDELR1,ITPR3,PTPRS,PRKACA,PRKAG2,PTPRA,EBI3,CDC27,SIRPA,CAMK2G,PRKAR1A
Synaptic Long Term Potentiation	2.43E00	1.29E-01	PRKCQ,PPP1R3C,CREB3,GNAQ,PPP1R11,ITPR1,PPP1R10,PRKCD,CREB1,ITPR3,PRKAG2,PRKACA,CAMK2G,PRKAR1A,PRKCA
fMLP Signaling in Neutrophils	2.42E00	1.25E-01	PRKCQ,PIK3C2A,GNB2L1,NFATC1,ITPR1,NFKB1,GNAI3,NFAT5,NFKBIA,PRKCD,PIK3C3,ITPR3,ATM,PRKCA
Lymphotoxin β Receptor Signaling	2.42E00	1.64E-01	TRAF3,NFKBIA,PIK3C2A,PIK3C3,IKBKAP,LTBR,NFKB1,TNFSF14,ATM
NF-κB Activation by Viruses	2.42E00	1.45E-01	PRKCQ,NFKBIA,PIK3C2A,PRKCD,PIK3C3,ITGA5,IKBKAP,EIF2AK2,NFKB1,PRKCA,ATM
ErbB Signaling	2.39E00	1.41E-01	MAP2K6,SHC1,MTOR,PRKCQ,PIK3C2A,PRKCD,PIK3C3,MAPK8,ERBB2,MAPK12,PRKCA,ATM
Germ Cell-Sertoli Cell Junction Signaling	2.38E00	1.17E-01	MAP2K6,PXN,PIK3C2A,AXIN1,ACTA2,MAPK8,LIMK2,MAPK12,RAC3,TUBB2B,LIMK1,PPAP2B,PIK3C3,FER,ACTG2,ACTN4,CTNNB1,ATM
Ovarian Cancer Signaling	2.37E00	1.19E-01	TP53,PIK3C2A,AXIN1,PTGS1,TCF7L1,WNT2,APC,MTOR,PIK3C3,CD44,PRKACA,PRKAG2,EDNRA,CTNNB1,PRKAR1A,ATM
Hypoxia Signaling in the Cardiovascular System	2.36E00	1.54E-01	TP53,P4HB,NFKBIA,UBE2Q1,UBE2A,CREB1,CREB3,UBE2D3,UBE2J2,ATM
Endothelin-1 Signaling	2.32E00	1.14E-01	PRKCQ,PIK3C2A,PTGS1,GNAQ,MAPK6,MAPK8,ITPR1,MAPK12,PRDX6,SHC1,GNAI3,PIK3C3,PRKCD,ITPR3,EDNRA,MAPK7,GUCY1B3,ATM,PRKCA
FAK Signaling	2.31E00	1.26E-01	PXN,PIK3C2A,ASAP1,ARHGEF7,PIK3C3,ACTA2,ITGA5,TLN1,ACTG2,ATM,CAPN3,GIT2
Thrombopoietin Signaling	2.31E00	1.55E-01	SHC1,PRKCQ,PIK3C2A,PRKCD,PIK3C3,JAK2,STAT1,PRKCA,ATM
Relaxin Signaling	2.31E00	1.16E-01	PDE2A,PIK3C2A,GNB2L1,GNAQ,PDE4B,NFKB1,GNAI3,NFKBIA,PIK3C3,CREB1,PRKAG2,PRKACA,NPR2,GUCY1B3,PRKAR1A,ATM
Leukocyte Extravasation Signaling	2.27E00	1.09E-01	PXN,PRKCQ,PIK3C2A,ACTA2,MAPK8,ITGA5,MAPK12,GNAI3,WIPF1,MMP23B,ARHGAP9,PRKCD,PIK3C3,MMP8,FER,CD44,ACTG2,ACTN4,CTNNB1,ATM,PRKCA
Neuropathic Pain Signaling In Dorsal Horn Neurons	2.27E00	1.31E-01	PRKCQ,PIK3C2A,ITPR1,PRKCD,PIK3C3,CREB1,ITPR3,PRKACA,PRKAG2,CAMK2G,PRKCA,ATM,PRKAR1A
RAR Activation	2.26E00	1.1E-01	NSD1,PRKCQ,MAPK8,SNW1,JAK2,NFKB1,ERCC2,MAPK12,MNAT1,CSNK2A2,PRKCD,NCOA1,PRKACA,PRKAG2,NRIP1,ZBTB16,CITED2,PRKAR1A,PRKCA
Erythropoietin Signaling	2.22E00	1.41E-01	SHC1,PRKCQ,NFKBIA,PIK3C2A,PRKCD,PIK3C3,JAK2,NFKB1,PRKCA,ATM
Agrin Interactions at Neuromuscular Junction	2.22E00	1.49E-01	PXN,ARHGEF7,ACTA2,MAPK8,ITGA5,ACTG2,ERBB2,AGRN,MAPK12,RAC3
JAK/Stat Signaling	2.22E00	1.45E-01	SHC1,STAT6,MTOR,PIK3C2A,PIK3C3,GNAQ,STAT2,JAK2,STAT1,ATM
Calcium-induced T Lymphocyte Apoptosis	2.2E00	1.5E-01	HLA-DMA,PRKCQ,PRKCD,MEF2D,HDAC1,ITPR3,NR4A1,ITPR1,PRKCA
IL-1 Signaling	2.19E00	1.26E-01	MAP2K6,GNAI3,NFKBIA,GNB2L1,MAPK8,PRKACA,PRKAG2,GNAQ,IRAK3,MAPK12,NFKB1,PRKAR1A
Actin Cytoskeleton Signaling	2.19E00	9.91E-02	FGD3,PXN,TIAM1,PIK3C2A,DIAPH3,ARHGEF7,ACTA2,PIKFYVE,ITGA5,LIMK2,TLN1,RAC3,PDGFB,APC,LIMK1,SHC1,PIP5K1A,PIK3C3,ACTG2,ACTN4,NCKAP1L,ATM
April Mediated Signaling	2.18E00	1.75E-01	TRAF3,NFAT5,NFKBIA,MAPK8,NFATC1,MAPK12,NFKB1
PKCθ Signaling in T Lymphocytes	2.17E00	1.13E-01	HLA-DMA,PRKCQ,PIK3C2A,MAPK8,NFATC1,NFKB1,RAC3,NFAT5,POU2F1,NFKBIA,GRAP2,PIK3C3,CAMK2G,ATM
Sperm Motility	2.17E00	1.21E-01	PDE2A,PRKCQ,SLC12A2,PDE4B,ITPR1,PRDX6,PRKG1,PRKCD,ITPR3,PRKAG2,PRKACA,GUCY1B3,PRKAR1A,PRKCA
GDNF Family Ligand-Receptor Interactions	2.17E00	1.45E-01	SHC1,PIK3C2A,DOK2,PIK3C3,CREB1,ITPR3,MAPK8,ITPR1,MAPK12,ATM
Macropinocytosis Signaling	2.17E00	1.37E-01	PRKCQ,PIK3C2A,PRKCD,PIK3C3,USP6NL,ITGA5,ACTN4,PDGFB,PRKCA,ATM
Nur77 Signaling in T Lymphocytes	2.16E00	1.48E-01	HLA-DMA,MEF2D,HDAC1,NR4A1,SIN3B,NFATC1,MAPK7,MAP2K5
Sertoli Cell-Sertoli Cell Junction Signaling	2.13E00	1.05E-01	DLG1,AXIN1,ACTA2,MAPK8,ITGA5,SYMPK,MAPK12,TUBB2B,TJAP1,PRKG1,TJP3,PPAP2B,PRKACA,PRKAG2,ACTG2,ACTN4,CTNNB1,GUCY1B3,PRKAR1A
Rac Signaling	2.12E00	1.16E-01	TIAM1,PIK3C2A,MAPK8,PIKFYVE,ITGA5,LIMK2,NFKB1,LIMK1,PIP5K1A,PIK3C3,CD44,PARD3,ATM
Role of PKR in Interferon Induction and Antiviral Response	2.12E00	1.67E-01	MAP2K6,TP53,TRAF3,NFKBIA,EIF2AK2,STAT1,NFKB1
Interferon Signaling	2.12E00	2E-01	IFITM1,STAT2,JAK2,STAT1,IFNAR2,TAP1
Salvage Pathways of Pyrimidine Ribonucleotides	2.11E00	1.38E-01	MAP2K6,PRKX,PRKCQ,PRKCD,MAPK8,MAPK6,LIMK2,MAPK7,EIF2AK2,PKN1,LIMK1
IL-3 Signaling	2.08E00	1.41E-01	SHC1,STAT6,PRKCQ,PIK3C2A,PRKCD,PIK3C3,JAK2,STAT1,PRKCA,ATM
Role of JAK1, JAK2 and TYK2 in Interferon Signaling	2.08E00	2.27E-01	STAT2,JAK2,STAT1,IFNAR2,NFKB1
Amyloid Processing	2.05E00	1.57E-01	CSNK2A2,PRKACA,PRKAG2,NCSTN,BACE1,MAPK12,CAPN3,PRKAR1A
Glioma Signaling	2.04E00	1.19E-01	TP53,SHC1,MTOR,RBL2,PRKCQ,PIK3C2A,PRKCD,PIK3C3,PDGFB,PRKCA,ATM,CAMK2G
ILK Signaling	2.03E00	1.07E-01	MAP2K6,PXN,PIK3C2A,ACTA2,CREB3,MAPK8,NFKB1,MAPK12,MTOR,TGFB1I1,PIK3C3,PPAP2B,CREB1,RSU1,ACTG2,PPP2R5E,ACTN4,CTNNB1,ATM
FcγRIIB Signaling in B Lymphocytes	2E00	1.43E-01	SHC1,PIK3C2A,SYK,PIK3C3,MAPK8,MAPK12,ATM
Coenzyme A Biosynthesis	1.99E00	6.67E-01	COASY,PPCDC
Fc Epsilon RI Signaling	1.99E00	1.21E-01	MAP2K6,PRKCQ,PIK3C2A,MAPK8,MAPK12,RAC3,GRAP2,PRKCD,SYK,PIK3C3,INPP5K,ATM,PRKCA
IL-12 Signaling and Production in Macrophages	1.98E00	1.16E-01	STAT6,PRKCQ,IL12A,PIK3C2A,MAPK8,ALOX12,MAPK12,NFKB1,PRKCD,PIK3C3,NCOA1,STAT1,ATM,PRKCA
Mouse Embryonic Stem Cell Pluripotency	1.97E00	1.24E-01	TP53,PIK3C2A,AXIN1,PIK3C3,TCF7L1,DVL2,JAK2,MAPK12,CTNNB1,ID3,APC,ATM
IGF-1 Signaling	1.97E00	1.22E-01	SHC1,CSNK2A2,PXN,PIK3C2A,PIK3C3,MAPK8,PRKACA,PRKAG2,JAK2,ATM,PRKAR1A,GRB10
GM-CSF Signaling	1.97E00	1.38E-01	RUNX1,SHC1,PIK3C2A,PIK3C3,GNB2L1,JAK2,STAT1,ATM,CAMK2G
CREB Signaling in Neurons	1.96E00	1E-01	PRKCQ,PIK3C2A,GNB2L1,CREB3,GNAQ,ITPR1,SHC1,GNAI3,PRKCD,PIK3C3,ITPR3,CREB1,PRKACA,PRKAG2,CAMK2G,PRKAR1A,ATM,PRKCA
Colorectal Cancer Metastasis Signaling	1.95E00	9.7E-02	TP53,PIK3C2A,ADRBK1,AXIN1,LRP6,GNB2L1,MAPK8,JAK2,TCF7L1,NFKB1,MAPK12,WNT2,APC,MMP23B,PIK3C3,MMP8,PRKACA,PRKAG2,STAT1,CTNNB1,RALGDS,PRKAR1A,ATM
UVC-Induced MAPK Signaling	1.94E00	1.67E-01	TP53,PRKCQ,PRKCD,MAPK8,MAPK12,ATR,PRKCA
Integrin Signaling	1.94E00	9.9E-02	PXN,ITGA2B,PIK3C2A,ASAP1,ARHGEF7,ACTA2,MAPK8,ITGA5,Arf1,TLN1,RAC3,SHC1,WIPF1,PIK3C3,CAV1,ACTG2,ACTN4,TSPAN4,ATM,CAPN3
Telomerase Signaling	1.93E00	1.22E-01	TERF2,TP53,SHC1,ELF3,PIK3C2A,PIK3C3,HDAC1,HDAC10,TPP1,PPP2R5E,HDAC5,ATM
Dendritic Cell Maturation	1.93E00	1E-01	HLA-DMA,IL12A,PIK3C2A,CREB3,MAPK8,JAK2,NFKB1,MAPK12,COL1A1,NFKBIA,PIK3C3,CREB1,HLA-B,STAT2,LTBR,STAT1,ATM
NF-κB Signaling	1.93E00	1.06E-01	MAP2K6,TRAF3,PRKCQ,PIK3C2A,FLT1,HDAC1,MAPK8,IRAK3,NFKB1,CSNK2A2,NFKBIA,PIK3C3,PRKACA,EIF2AK2,INSR,LTBR,ATM
Phospholipase C Signaling	1.91E00	9.44E-02	PRKCQ,ARHGEF7,HDAC1,CREB3,GNB2L1,GNAQ,HDAC10,ITGA5,NFATC1,ITPR1,NFKB1,HDAC5,SHC1,NFAT5,GRAP2,PRKCD,SYK,MEF2D,CREB1,ITPR3,RALGDS,PRKCA
Role of IL-17A in Arthritis	1.9E00	1.43E-01	MAP2K6,NFKBIA,PIK3C2A,PIK3C3,MAPK8,MAPK12,NFKB1,ATM
Glioblastoma Multiforme Signaling	1.89E00	1.06E-01	TP53,PIK3C2A,AXIN1,ITPR1,WNT2,PDGFB,APC,SHC1,MTOR,NF1,PRKCD,PIK3C3,ITPR3,TSC2,CTNNB1,ATM
MSP-RON Signaling Pathway	1.89E00	1.59E-01	IL12A,PIK3C2A,PIK3C3,ACTA2,ACTG2,JAK2,ATM
G Beta Gamma Signaling	1.88E00	1.15E-01	SHC1,GNAI3,PRKCQ,PRKCD,GNB2L1,CAV1,PRKACA,PRKAG2,GNAQ,PRKCA,PRKAR1A
UVA-Induced MAPK Signaling	1.88E00	1.26E-01	TP53,MTOR,TNKS,PIK3C2A,PIK3C3,MAPK8,STAT1,MAPK12,PARP14,PRKCA,ATM
HER-2 Signaling in Breast Cancer	1.88E00	1.3E-01	TP53,PRKCQ,PIK3C2A,PRKCD,PIK3C3,TSC2,ERBB2,PARD3,PRKCA,ATM
CCR3 Signaling in Eosinophils	1.86E00	1.13E-01	PRKCQ,PIK3C2A,GNB2L1,LIMK2,ITPR1,MAPK12,LIMK1,GNAI3,PRKCD,PIK3C3,ITPR3,ATM,PRKCA
IL-9 Signaling	1.85E00	1.71E-01	PIK3C2A,PIK3C3,BCL3,STAT1,NFKB1,ATM
Non-Small Cell Lung Cancer Signaling	1.84E00	1.27E-01	TP53,PIK3C2A,PIK3C3,ITPR3,ITPR1,ERBB2,RASSF1,PRKCA,ATM
Role of Macrophages, Fibroblasts and Endothelial Cells in Rheumatoid Arthritis	1.84E00	8.94E-02	MAP2K6,TRAF3,AXIN1,LRP6,JAK2,NFKB1,WNT2,NFKBIA,NFAT5,PIK3C3,CREB1,LTBR,CTNNB1,ATM,PRKCA,PRKCQ,PIK3C2A,CREB3,GNAQ,NFATC1,TCF7L1,IRAK3,PDGFB,APC,IL16,PRKCD,CAMK2G
Role of NFAT in Regulation of the Immune Response	1.83E00	9.83E-02	HLA-DMA,PRKCQ,PIK3C2A,GNB2L1,GNAQ,NFATC1,ITPR1,NFKB1,GNAI3,NFKBIA,NFAT5,PIK3C3,SYK,MEF2D,ITPR3,IKBKAP,ATM
NRF2-mediated Oxidative Stress Response	1.82E00	9.89E-02	MAP2K6,PRKCQ,PIK3C2A,ACTA2,GSTA5,MAPK8,SLC35A2,SOD3,MAFG,PRKCD,PIK3C3,ACTG2,MAPK7,GCLM,MAP2K5,DNAJC7,ATM,PRKCA
Signaling by Rho Family GTPases	1.81E00	9.21E-02	PIK3C2A,ARHGEF7,DIAPH3,ACTA2,GNB2L1,GNAQ,MAPK8,PIKFYVE,ITGA5,LIMK2,CDC42EP2,MAPK12,NFKB1,PKN1,LIMK1,GNAI3,PIP5K1A,WIPF1,PIK3C3,ACTG2,PARD3,ATM
HIF1α Signaling	1.8E00	1.19E-01	TP53,MMP23B,EGLN1,PIK3C2A,PIK3C3,MMP8,MAPK8,NCOA1,MAPK6,MAPK7,MAPK12,ATM
Cdc42 Signaling	1.78E00	1.01E-01	HLA-DMA,FGD3,DIAPH3,MAPK8,ITGA5,LIMK2,CDC42EP2,EXOC7,MAPK12,APC,LIMK1,WIPF1,EXOC2,HLA-B,PARD3
Neurotrophin/TRK Signaling	1.76E00	1.32E-01	MAP2K6,SHC1,PIK3C2A,PIK3C3,CREB1,CREB3,MAPK8,MAP2K5,ATM
VEGF Signaling	1.75E00	1.17E-01	SHC1,PXN,PIK3C2A,PIK3C3,FLT1,ACTA2,EIF2B5,ACTG2,ACTN4,PRKCA,ATM
Type II Diabetes Mellitus Signaling	1.71E00	1.03E-01	PRKCQ,PIK3C2A,MAPK8,MAPK12,NFKB1,MTOR,NFKBIA,PRKCD,PIK3C3,PRKAG2,INSR,ATM,PRKCA
Geranylgeranyldiphosphate Biosynthesis	1.71E00	5E-01	FDPS,GGPS1
Proline Biosynthesis I	1.71E00	5E-01	ALDH18A1,PYCR1
Trans, trans-farnesyl Diphosphate Biosynthesis	1.71E00	5E-01	FDPS,GGPS1
Fcγ Receptor-mediated Phagocytosis in Macrophages and Monocytes	1.68E00	1.17E-01	PIP5K1A,PXN,PRKCQ,PRKCD,SYK,ACTA2,TLN1,ACTG2,FYB,RAC3,PRKCA
ErbB4 Signaling	1.63E00	1.31E-01	SHC1,PRKCQ,PIK3C2A,PRKCD,PIK3C3,NCSTN,PRKCA,ATM
Melanocyte Development and Pigmentation Signaling	1.63E00	1.2E-01	SHC1,PIK3C2A,PIK3C3,CREB1,CREB3,PRKACA,PRKAG2,KIT,ATM,PRKAR1A
Prostate Cancer Signaling	1.63E00	1.12E-01	TP53,MTOR,NFKBIA,PIK3C2A,PIK3C3,CREB1,CREB3,NFKB1,CTNNB1,ATM
Notch Signaling	1.62E00	1.5E-01	NOTCH4,MFNG,NCSTN,RBPJ,HES1,NUMBL
NGF Signaling	1.62E00	1.11E-01	TP53,SHC1,PIK3C2A,PRKCD,PIK3C3,CREB1,CREB3,MAPK8,MAPK7,MAPK12,NFKB1,ATM
Natural Killer Cell Signaling	1.62E00	1.16E-01	SHC1,PRKCQ,PIK3C2A,PRKCD,SYK,PIK3C3,SH3BP2,INPP5K,RAC3,PRKCA,ATM
Xenobiotic Metabolism Signaling	1.61E00	9.09E-02	MAP2K6,PRKCQ,PIK3C2A,GSTA5,MAPK8,NFKB1,MAPK12,CHST15,SOD3,HDAC5,PRKCD,PIK3C3,NCOA1,ALDH18A1,NDST2,MAPK7,NRIP1,PPP2R5E,MAP2K5,DNAJC7,CITED2,ATM,PRKCA,CAMK2G
Acyl-CoA Hydrolysis	1.61E00	2.73E-01	ACOT7,HNF4A,ACOT8
Gαq Signaling	1.6E00	9.93E-02	PRKCQ,PIK3C2A,ADRBK1,GNB2L1,GNAQ,NFATC1,ITPR1,NFKB1,GYS1,NFKBIA,PRKCD,PIK3C3,ITPR3,ATM,PRKCA
Production of Nitric Oxide and Reactive Oxygen Species in Macrophages	1.57E00	9.71E-02	PRKCQ,PIK3C2A,PPP1R3C,MAPK8,PPP1R11,JAK2,MAPK12,NFKB1,NFKBIA,PPP1R10,PRKCD,PIK3C3,PPP2R5E,STAT1,SIRPA,ATM,PRKCA
Mechanisms of Viral Exit from Host Cells	1.57E00	1.54E-01	PRKCQ,PRKCD,ACTA2,SH3GLB1,ACTG2,PRKCA
Role of NANOG in Mammalian Embryonic Stem Cell Pluripotency	1.56E00	1.08E-01	TP53,SHC1,PIK3C2A,AXIN1,PIK3C3,GATA6,TCF7L1,JAK2,CTNNB1,WNT2,APC,ATM
T Cell Receptor Signaling	1.56E00	1.11E-01	NFAT5,PRKCQ,NFKBIA,PIK3C2A,GRAP2,PIK3C3,MAPK8,NFATC1,NFKB1,CD8B,ATM
PXR/RXR Activation	1.56E00	1.31E-01	CPT1A,PCK2,NCOA1,PRKACA,PRKAG2,INSR,HNF4A,PRKAR1A
Role of JAK1 and JAK3 in γc Cytokine Signaling	1.56E00	1.27E-01	SHC1,STAT6,PIK3C2A,SYK,PIK3C3,JAK2,STAT1,ATM
CD27 Signaling in Lymphocytes	1.55E00	1.32E-01	MAP2K6,NFKBIA,MAPK8,IKBKAP,MAPK12,NFKB1,MAP2K5
Prolactin Signaling	1.54E00	1.18E-01	SHC1,PRKCQ,PIK3C2A,PRKCD,PIK3C3,JAK2,STAT1,PRKCA,ATM
FGF Signaling	1.53E00	1.16E-01	MAP2K6,PIK3C2A,PIK3C3,CREB1,CREB3,MAPK8,ITPR1,MAPK12,PRKCA,ATM
IL-17A Signaling in Airway Cells	1.52E00	1.23E-01	NFKBIA,PIK3C2A,PIK3C3,MAPK8,JAK2,MAPK12,NFKB1,ATM
Role of Tissue Factor in Cancer	1.51E00	1.08E-01	TP53,MTOR,P4HB,PIK3C2A,PIK3C3,GNAQ,LIMK2,JAK2,MAPK12,PRKCA,LIMK1,ATM
VEGF Family Ligand-Receptor Interactions	1.5E00	1.2E-01	SHC1,PRKCQ,PIK3C2A,PRKCD,PIK3C3,FLT1,PRKCA,ATM,NRP1
CTLA4 Signaling in Cytotoxic T Lymphocytes	1.5E00	1.11E-01	HLA-DMA,PIK3C2A,GRAP2,SYK,PIK3C3,CLTC,JAK2,PPP2R5E,AP1G1,ATM
Endometrial Cancer Signaling	1.47E00	1.3E-01	TP53,PIK3C2A,AXIN1,PIK3C3,ERBB2,CTNNB1,ATM
Clathrin-mediated Endocytosis Signaling	1.47E00	9.39E-02	RAB4A,PIK3C2A,ACTA2,CLTC,DNM3,SH3GLB1,ITGA5,RAB5B,HIP1,PDGFB,DNM1,CSNK2A2,TF,PIK3C3,RAB5C,ACTG2,ATM
4-1BB Signaling in T Lymphocytes	1.46E00	1.52E-01	NFKBIA,MAPK8,IKBKAP,MAPK12,NFKB1
Toll-like Receptor Signaling	1.43E00	1.32E-01	MAP2K6,NFKBIA,MAPK8,IRAK3,EIF2AK2,MAPK12,NFKB1
IL-2 Signaling	1.43E00	1.27E-01	SHC1,CSNK2A2,PIK3C2A,SYK,PIK3C3,MAPK8,ATM
IL-8 Signaling	1.43E00	9.24E-02	PRKCQ,PIK3C2A,FLT1,GNB2L1,MAPK8,LIMK2,IRAK3,NFKB1,MAPK12,RAC3,LIMK1,GNAI3,MTOR,PIK3C3,PRKCD,ATM,PRKCA
Superpathway of Inositol Phosphate Compounds	1.43E00	9.34E-02	CCR1,PIK3C2A,MDP1,PIKFYVE,PAWR,INPP5A,PTPRF,PIP5K1A,PI4K2A,PPP1R13B,PIK3C3,IP6K1,INPP5K,PPP2R5E,RNGTT,SIRPA,ATM
Glycolysis I	1.41E00	1.82E-01	ENO1,TPI1,ALDOA,PFKM
IL-6 Signaling	1.41E00	1.03E-01	MAP2K6,COL1A1,SHC1,CSNK2A2,NFKBIA,PIK3C2A,PIK3C3,MAPK8,JAK2,MAPK12,NFKB1,ATM
Ceramide Signaling	1.41E00	1.15E-01	S1PR2,SPHK2,PIK3C2A,PIK3C3,MAPK8,S1PR1,PPP2R5E,NFKB1,ATM
Role of JAK2 in Hormone-like Cytokine Signaling	1.4E00	1.47E-01	SHC1,SH2B1,JAK2,STAT1,SIRPA
Cardiac β-adrenergic Signaling	1.4E00	9.92E-02	PDE2A,CACNA1D,PPP1R10,ADRBK1,PPP1R3C,GNB2L1,PRKAG2,PRKACA,PPP1R11,PPP2R5E,PDE4B,SLC8A1,PRKAR1A
iNOS Signaling	1.39E00	1.33E-01	NFKBIA,JAK2,IRAK3,STAT1,MAPK12,NFKB1
Chemokine Signaling	1.38E00	1.21E-01	GNAI3,MAPK8,GNAQ,LIMK2,MAPK12,PRKCA,LIMK1,CAMK2G
p70S6K Signaling	1.36E00	1.01E-01	SHC1,GNAI3,MTOR,PRKCQ,PIK3C2A,PRKCD,SYK,PIK3C3,GNAQ,PPP2R5E,PRKCA,ATM
Inhibition of Angiogenesis by TSP1	1.35E00	1.52E-01	TP53,THBS1,MAPK8,MAPK12,GUCY1B3
SAPK/JNK Signaling	1.35E00	1.04E-01	TP53,SHC1,DAXX,PIK3C2A,PIK3C3,MAPK8,NFATC1,MAPK12,RAC3,ATM
Growth Hormone Signaling	1.35E00	1.16E-01	PRKCQ,PIK3C2A,PRKCD,PIK3C3,JAK2,STAT1,PRKCA,ATM
RhoGDI Signaling	1.34E00	8.7E-02	GDI1,ARHGEF7,ACTA2,GNB2L1,GNAQ,PIKFYVE,ITGA5,LIMK2,ARHGDIB,LIMK1,GNAI3,PIP5K1A,ARHGAP9,CD44,ACTG2,PRKCA
G-Protein Coupled Receptor Signaling	1.34E00	8.66E-02	PDE2A,PIK3C2A,ADRBK1,CREB3,GNAQ,PDE4B,NFKB1,RGS12,SHC1,GNAI3,LTB4R,NFKBIA,PIK3C3,RGS10,CREB1,S1PR1,PRKACA,PRKAG2,CAMK2G,PRKAR1A,ATM,PRKCA
Thrombin Signaling	1.31E00	8.99E-02	PRKCQ,PIK3C2A,GNB2L1,GNAQ,ITPR1,NFKB1,MAPK12,SHC1,GNAI3,PRKCD,PIK3C3,CREB1,ITPR3,GATA6,CAMK2G,ATM,PRKCA
Gαi Signaling	1.31E00	9.76E-02	SHC1,GNAI3,LTB4R,GNB2L1,RGS10,CAV1,S1PR1,PRKACA,PRKAG2,RGS12,RALGDS,PRKAR1A
Glucocorticoid Receptor Signaling	1.31E00	8.3E-02	PIK3C2A,HSPA1A/HSPA1B,MAPK8,NFATC1,JAK2,NFKB1,MNAT1,ERCC2,MAPK12,SHC1,POU2F1,NFKBIA,NFAT5,PCK2,PIK3C3,CREB1,NCOA1,PRKACA,PRKAG2,NRIP1,STAT1,ATM
Pancreatic Adenocarcinoma Signaling	1.29E00	9.91E-02	TP53,PIK3C2A,PIK3C3,MAPK8,JAK2,ERBB2,STAT1,MAPK12,NFKB1,RALGDS,ATM
Induction of Apoptosis by HIV1	1.28E00	1.17E-01	TP53,DAXX,NFKBIA,MAPK8,IKBKAP,MAPK12,NFKB1
Myc Mediated Apoptosis Signaling	1.28E00	1.21E-01	TP53,SHC1,PIK3C2A,PIK3C3,MAPK8,MAPK12,ATM
Role of Osteoblasts, Osteoclasts and Chondrocytes in Rheumatoid Arthritis	1.28E00	8.64E-02	MAP2K6,PIK3C2A,AXIN1,LRP6,MAPK8,ITGA5,NFATC1,TCF7L1,NFKB1,MAPK12,APC,WNT2,COL1A1,NFAT5,NFKBIA,PIK3C3,MMP8,CTNNB1,ATM
Hepatic Cholestasis	1.27E00	9.56E-02	PRKCQ,MAPK8,IRAK3,MAPK12,NFKB1,NFKBIA,PRKCD,PRKACA,PRKAG2,INSR,HNF4A,PRKAR1A,PRKCA
PI3K/AKT Signaling	1.26E00	9.16E-02	TP53,SHC1,MTOR,GYS1,NFKBIA,TSC2,ITGA5,INPP5K,JAK2,PPP2R5E,NFKB1,CTNNB1
TR/RXR Activation	1.26E00	1.06E-01	ENO1,MTOR,PIK3C2A,SREBF2,PIK3C3,NCOA1,THRA,BCL3,ATM
Dopamine Receptor Signaling	1.25E00	1.14E-01	GCH1,PPP1R10,PPP1R3C,PRKACA,PRKAG2,PPP1R11,PPP2R5E,PRKAR1A
Cell Cycle: G1/S Checkpoint Regulation	1.25E00	1.13E-01	TP53,RBL2,HDAC1,HDAC10,ATR,HDAC5,ATM
CXCR4 Signaling	1.25E00	9.21E-02	PXN,PRKCQ,PIK3C2A,GNB2L1,MAPK8,GNAQ,ITPR1,MAPK12,GNAI3,PRKCD,PIK3C3,ITPR3,ATM,PRKCA
Role of JAK family kinases in IL-6-type Cytokine Signaling	1.23E00	1.54E-01	MAPK8,JAK2,STAT1,MAPK12
Acetyl-CoA Biosynthesis III (from Citrate)	1.22E00	1E00	ACLY
IL-17 Signaling	1.22E00	1.11E-01	MAP2K6,PIK3C2A,PIK3C3,MAPK8,JAK2,MAPK12,NFKB1,ATM
PEDF Signaling	1.22E00	1.08E-01	TP53,NFKBIA,PIK3C2A,PIK3C3,MAPK12,NFKB1,PNPLA2,ATM
Sucrose Degradation V (Mammalian)	1.21E00	2.86E-01	TPI1,ALDOA
Cellular Effects of Sildenafil (Viagra)	1.2E00	9.76E-02	PDE2A,CACNA1D,PRKG1,ACTA2,ITPR3,PRKACA,PRKAG2,PDE4B,ACTG2,ITPR1,GUCY1B3,PRKAR1A
Crosstalk between Dendritic Cells and Natural Killer Cells	1.19E00	1.11E-01	IL12A,ACTA2,HLA-B,TLN1,LTBR,ACTG2,NFKB1,CAMK2G
Role of BRCA1 in DNA Damage Response	1.19E00	1.17E-01	TP53,RBL2,POU2F1,ATRIP,STAT1,ATR,ATM
D-myo-inositol (1,4,5)-Trisphosphate Biosynthesis	1.18E00	1.54E-01	CCR1,PIP5K1A,PI4K2A,PIKFYVE
Neuroprotective Role of THOP1 in Alzheimer's Disease	1.17E00	1.32E-01	CREB1,HLA-B,PRKACA,PRKAG2,PRKAR1A
RANK Signaling in Osteoclasts	1.15E00	1.01E-01	MAP2K6,NFKBIA,PIK3C2A,PIK3C3,MAPK8,NFATC1,MAPK12,NFKB1,ATM
HGF Signaling	1.15E00	9.9E-02	PXN,ELF3,PRKCQ,PIK3C2A,PRKCD,PIK3C3,MAPK8,MAPK12,PRKCA,ATM
Sonic Hedgehog Signaling	1.13E00	1.43E-01	ADRBK1,PRKACA,PRKAG2,PRKAR1A
ERK5 Signaling	1.12E00	1.11E-01	MEF2D,CREB1,CREB3,GNAQ,MAPK7,WNK1,MAP2K5
Estrogen-Dependent Breast Cancer Signaling	1.12E00	1.09E-01	PIK3C2A,PIK3C3,CREB1,CREB3,NFKB1,HSD17B8,ATM
Mitochondrial L-carnitine Shuttle Pathway	1.11E00	1.67E-01	CPT1A,CPT1B,CPT1C
RhoA Signaling	1.11E00	9.65E-02	KTN1,PIP5K1A,ARHGAP9,ABL2,ACTA2,PIKFYVE,LIMK2,ACTG2,CDC42EP2,PKN1,LIMK1
Phosphatidylethanolamine Biosynthesis II	1.11E00	2.5E-01	PCYT2,CHKB
3-phosphoinositide Biosynthesis	1.11E00	8.97E-02	PIP5K1A,PI4K2A,PIK3C2A,PIK3C3,PPP1R13B,PIKFYVE,MDP1,PAWR,PPP2R5E,RNGTT,SIRPA,PTPRF,ATM
OX40 Signaling Pathway	1.1E00	1.03E-01	HLA-DMA,TRAF3,NFKBIA,MAPK8,HLA-B,MAPK12,NFKB1
CNTF Signaling	1.09E00	1.13E-01	MTOR,PIK3C2A,PIK3C3,JAK2,STAT1,ATM
14-3-3-mediated Signaling	1.09E00	9.48E-02	SRPK2,PRKCQ,PIK3C2A,PRKCD,PIK3C3,TSC2,MAPK8,MAPK12,TUBB2B,PRKCA,ATM
Gα12/13 Signaling	1.09E00	9.32E-02	PXN,NFKBIA,PIK3C2A,PIK3C3,MEF2D,MAPK8,MAPK7,MAPK12,NFKB1,CTNNB1,ATM
Antigen Presentation Pathway	1.08E00	1.38E-01	HLA-DMA,HLA-B,TAP1,TAPBP
CCR5 Signaling in Macrophages	1.07E00	9.09E-02	GNAI3,PRKCQ,PRKCD,GNB2L1,MAPK8,MAPK12,PRKCA
Type I Diabetes Mellitus Signaling	1.06E00	9.17E-02	MAP2K6,HLA-DMA,IL12A,NFKBIA,MAPK8,HLA-B,JAK2,STAT1,MAPK12,NFKB1
MIF Regulation of Innate Immunity	1.06E00	1.19E-01	TP53,NFKBIA,MAPK8,MAPK12,NFKB1
Transcriptional Regulatory Network in Embryonic Stem Cells	1.06E00	1.25E-01	REST,GATA6,TCF7L1,HNF4A,ZFHX3
Role of PI3K/AKT Signaling in the Pathogenesis of Influenza	1.06E00	1.09E-01	GNAI3,NFKBIA,PIK3C2A,PIK3C3,NFKB1,ATM
GADD45 Signaling	1.05E00	1.5E-01	TP53,ATR,ATM
D-myo-inositol (1,4,5)-trisphosphate Degradation	1.05E00	1.67E-01	INPP1,INPP5K,INPP5A
DNA damage-induced 14-3-3σ Signaling	1.05E00	1.58E-01	TP53,ATR,ATM
Angiopoietin Signaling	1.04E00	1.03E-01	NFKBIA,PIK3C2A,DOK2,PIK3C3,IKBKAP,NFKB1,ATM
Role of Wnt/GSK-3β Signaling in the Pathogenesis of Influenza	1.04E00	1.04E-01	AXIN1,NCOA1,TCF7L1,DVL2,CTNNB1,WNT2,APC
HMGB1 Signaling	1.01E00	9.68E-02	MAP2K6,PIK3C2A,PIK3C3,MAPK8,MAPK12,NFKB1,MAP2K5,KAT6B,ATM
Chronic Myeloid Leukemia Signaling	1.01E00	9.18E-02	TP53,RBL2,PIK3C2A,PIK3C3,HDAC1,HDAC10,NFKB1,HDAC5,ATM
Role of p14/p19ARF in Tumor Suppression	9.96E-01	1.29E-01	TP53,PIK3C2A,PIK3C3,ATM
Synaptic Long Term Depression	9.66E-01	8.51E-02	GNAI3,PRKG1,PRKCQ,PRKCD,ITPR3,GNAQ,ITPR1,PPP2R5E,NPR2,GUCY1B3,PRDX6,PRKCA
Aldosterone Signaling in Epithelial Cells	9.64E-01	8.5E-02	PRKCQ,PIK3C2A,HSPA1A/HSPA1B,SLC12A2,PIKFYVE,ITPR1,PIP5K1A,PRKCD,PIK3C3,ITPR3,DNAJC7,ATM,PRKCA
G Protein Signaling Mediated by Tubby	9.56E-01	1.14E-01	GNB2L1,GNAQ,JAK2,INSR
Diphthamide Biosynthesis	9.36E-01	5E-01	DPH5
Cardiolipin Biosynthesis II	9.36E-01	5E-01	PGS1
Basal Cell Carcinoma Signaling	9.35E-01	1E-01	TP53,AXIN1,TCF7L1,DVL2,CTNNB1,WNT2,APC
BMP signaling pathway	9.35E-01	9.86E-02	CREB1,MAPK8,PRKACA,PRKAG2,MAPK12,NFKB1,PRKAR1A
CDK5 Signaling	9.16E-01	9.52E-02	PPP1R10,PPP1R3C,LAMA1,PRKACA,PRKAG2,PPP1R11,PPP2R5E,PRKAR1A
Small Cell Lung Cancer Signaling	9.1E-01	8.86E-02	TP53,TRAF3,NFKBIA,PIK3C2A,PIK3C3,NFKB1,ATM
PPARα/RXRα Activation	9.03E-01	8.09E-02	MAP2K6,CPT1B,GNAQ,MAPK8,JAK2,NFKB1,SHC1,NFKBIA,PRKACA,PRKAG2,INSR,MED24,PRKAR1A,PRKCA
PI3K Signaling in B Lymphocytes	8.98E-01	8.59E-02	CD81,NFAT5,NFKBIA,SYK,CREB1,ITPR3,PIK3AP1,NFATC1,ITPR1,NFKB1,CAMK2G
Maturity Onset Diabetes of Young (MODY) Signaling	8.97E-01	1.36E-01	CACNA1D,INSR,HNF4A
Role of RIG1-like Receptors in Antiviral Innate Immunity	8.82E-01	1.14E-01	TRAF3,IRF7,NFKBIA,NFKB1
Nucleotide Excision Repair Pathway	8.82E-01	1.21E-01	ERCC4,ERCC2,MNAT1,RAD23B
p38 MAPK Signaling	8.81E-01	8.93E-02	MAP2K6,TP53,DAXX,MEF2D,MKNK1,CREB1,CREB3,IRAK3,STAT1,MAPK12
Leptin Signaling in Obesity	8.64E-01	9.59E-02	PIK3C2A,PIK3C3,PRKACA,PRKAG2,JAK2,ATM,PRKAR1A
nNOS Signaling in Neurons	8.62E-01	1.09E-01	PRKCQ,PRKCD,PFKM,PRKCA,CAPN3
Cardiac Hypertrophy Signaling	8.54E-01	7.76E-02	MAP2K6,CACNA1D,PIK3C2A,GNB2L1,GNAQ,MAPK8,MAPK12,GNAI3,MTOR,MEF2D,PIK3C3,CREB1,PRKACA,EIF2B5,PRKAG2,PRKAR1A,ATM
Factors Promoting Cardiogenesis in Vertebrates	8.53E-01	9.09E-02	PRKCQ,AXIN1,PRKCD,LRP6,TCF7L1,CTNNB1,APC,PRKCA
Apoptosis Signaling	8.53E-01	8.99E-02	TP53,PRKCQ,NFKBIA,MAPK8,NFKB1,BCL2L11,PRKCA,CAPN3
Polyamine Regulation in Colon Cancer	8.52E-01	1.25E-01	PSMF1,CTNNB1,APC
Stearate Biosynthesis I (Animals)	8.47E-01	1.18E-01	SRD5A3,ACOT7,HNF4A,ACOT8
Cyclins and Cell Cycle Regulation	8.19E-01	8.64E-02	TP53,HDAC1,HDAC10,PPP2R5E,ATR,HDAC5,ATM
Triacylglycerol Degradation	8.1E-01	1.3E-01	NDST2,PNPLA2,PRDX6
Ephrin A Signaling	8.06E-01	1.02E-01	PIK3C2A,PIK3C3,EPHA2,LIMK1,ATM
Human Embryonic Stem Cell Pluripotency	7.99E-01	7.69E-02	S1PR2,PIK3C2A,AXIN1,PIK3C3,S1PR1,TCF7L1,CTNNB1,WNT2,PDGFB,APC,ATM
Trehalose Degradation II (Trehalase)	7.73E-01	3.33E-01	HK1
Methylglyoxal Degradation I	7.73E-01	3.33E-01	HAGHL
Glutathione Biosynthesis	7.73E-01	3.33E-01	GCLM
Tetrahydrobiopterin Biosynthesis I	7.73E-01	3.33E-01	GCH1
Glutathione Redox Reactions II	7.73E-01	3.33E-01	TXNDC12
Hypusine Biosynthesis	7.73E-01	3.33E-01	DHPS
Oxidized GTP and dGTP Detoxification	7.73E-01	3.33E-01	DDX6
Tetrahydrobiopterin Biosynthesis II	7.73E-01	3.33E-01	GCH1
IL-22 Signaling	7.7E-01	1.25E-01	MAPK8,STAT1,MAPK12
Superpathway of D-myo-inositol (1,4,5)-trisphosphate Metabolism	7.7E-01	1.25E-01	INPP1,INPP5K,INPP5A
Antiproliferative Role of Somatostatin Receptor 2	7.64E-01	9.23E-02	PIK3C2A,PIK3C3,GNB2L1,NPR2,GUCY1B3,ATM
PPAR Signaling	7.56E-01	8.25E-02	SHC1,NFKBIA,NCOA1,INSR,NRIP1,NFKB1,PDGFB,CITED2
IL-15 Production	7.33E-01	1.2E-01	JAK2,STAT1,NFKB1
IL-17A Signaling in Gastric Cells	7.33E-01	1.2E-01	MAPK8,MAPK12,NFKB1
Regulation of the Epithelial-Mesenchymal Transition Pathway	7.26E-01	7.57E-02	MAP2K6,PIK3C2A,AXIN1,NCSTN,TCF7L1,JAK2,NFKB1,WNT2,APC,PIK3C3,RBPJ,DVL2,MAP2K5,ATM
Docosahexaenoic Acid (DHA) Signaling	7.23E-01	1.03E-01	PIK3C2A,PIK3C3,PNPLA2,ATM
IL-10 Signaling	7.2E-01	8.96E-02	MAP2K6,CCR1,NFKBIA,MAPK8,MAPK12,NFKB1
Role of MAPK Signaling in the Pathogenesis of Influenza	7.2E-01	9.23E-02	MAP2K6,MAPK8,MAPK12,PRDX6,RABGEF1,PRKCA
Regulation of Actin-based Motility by Rho	7.18E-01	8.75E-02	PIP5K1A,WIPF1,ACTA2,PIKFYVE,ACTG2,RAC3,LIMK1
Reelin Signaling in Neurons	7.18E-01	8.64E-02	PIK3C2A,PIK3C3,MAPK8,ITGA5,MAPK12,ATM,PAFAH1B3
Wnt/β-catenin Signaling	7.16E-01	7.74E-02	TP53,CSNK2A2,AXIN1,HDAC1,LRP6,CD44,GNAQ,PPP2R5E,DVL2,TCF7L1,CTNNB1,APC,WNT2
Role of CHK Proteins in Cell Cycle Checkpoint Control	6.82E-01	9.43E-02	TP53,TLK2,PPP2R5E,ATR,ATM
Amyotrophic Lateral Sclerosis Signaling	6.7E-01	8.25E-02	TP53,CACNA1D,PIK3C2A,PIK3C3,RAB5C,RAB5B,ATM,CAPN3
Thyroid Cancer Signaling	6.69E-01	9.76E-02	TP53,SHC1,TCF7L1,CTNNB1
Telomere Extension by Telomerase	6.49E-01	1.33E-01	TERF2,TNKS
Methionine Degradation I (to Homocysteine)	6.49E-01	1.33E-01	PRMT5,AHCYL2
Parkinson's Signaling	6.49E-01	1.33E-01	MAPK8,MAPK12
TNFR2 Signaling	6.34E-01	1E-01	NFKBIA,MAPK8,NFKB1
Melanoma Signaling	6.2E-01	9.3E-02	TP53,PIK3C2A,PIK3C3,ATM
Cell Cycle: G2/M DNA Damage Checkpoint Regulation	6.2E-01	9.09E-02	TP53,MDM4,ATR,ATM
ErbB2-ErbB3 Signaling	6.18E-01	8.77E-02	SHC1,PIK3C2A,PIK3C3,ERBB2,ATM
Regulation of Cellular Mechanics by Calpain Protease	6.18E-01	7.46E-02	PXN,ITGA5,TLN1,ACTN4,CAPN3
Neuregulin Signaling	6.13E-01	7.53E-02	SHC1,MTOR,PRKCQ,PRKCD,ITGA5,ERBB2,PRKCA
Superpathway of Geranylgeranyldiphosphate Biosynthesis I (via Mevalonate)	6.07E-01	1.25E-01	FDPS,GGPS1
PTEN Signaling	5.92E-01	7.2E-02	SHC1,CSNK2A2,FLT1,ITGA5,INPP5K,INSR,NFKB1,RAC3,BCL2L11
Proline Biosynthesis II (from Arginine)	5.77E-01	2E-01	PYCR1
Glycogen Biosynthesis II (from UDP-D-Glucose)	5.77E-01	2E-01	GYS1
Acetate Conversion to Acetyl-CoA	5.77E-01	2E-01	ACSS2
Role of Oct4 in Mammalian Embryonic Stem Cell Pluripotency	5.74E-01	9.09E-02	TP53,NR6A1,REST,SH3GLB1
Cysteine Biosynthesis III (mammalia)	5.69E-01	1.18E-01	PRMT5,AHCYL2
Aryl Hydrocarbon Receptor Signaling	5.68E-01	7.19E-02	TP53,NFIX,GSTA5,MAPK8,SLC35A2,ALDH18A1,NRIP1,NFKB1,ATR,ATM
Tight Junction Signaling	5.59E-01	7.33E-02	TIAM1,TJP3,ACTA2,PRKACA,PRKAG2,SYMPK,ACTG2,PPP2R5E,NFKB1,CTNNB1,PRKAR1A
Triacylglycerol Biosynthesis	5.51E-01	9.68E-02	PPAP2B,LPIN2,DGAT1
Eicosanoid Signaling	5.42E-01	8.33E-02	LTB4R,PTGS1,ALOX12,ALOX5,PRDX6
Sphingosine-1-phosphate Signaling	5.38E-01	7.34E-02	GNAI3,S1PR2,PIK3C2A,PIK3C3,S1PR1,GNAQ,PDGFB,ATM
Regulation of eIF4 and p70S6K Signaling	5.32E-01	6.67E-02	SHC1,MTOR,PIK3C2A,PIK3C3,MKNK1,EIF2B5,ITGA5,PPP2R5E,MAPK12,ATM
TNFR1 Signaling	5.32E-01	8.33E-02	MADD,NFKBIA,MAPK8,NFKB1
TWEAK Signaling	5.26E-01	8.82E-02	TRAF3,NFKBIA,NFKB1
Arginine Degradation VI (Arginase 2 Pathway)	5.1E-01	1.67E-01	PYCR1
Superoxide Radicals Degradation	5.1E-01	1.67E-01	SOD3
Pregnenolone Biosynthesis	5.1E-01	1.67E-01	MICAL1
GDP-glucose Biosynthesis	5.1E-01	1.67E-01	HK1
GDP-mannose Biosynthesis	5.1E-01	1.67E-01	PMM2
VDR/RXR Activation	5.08E-01	7.69E-02	PRKCQ,IL12A,PRKCD,NCOA1,HES1,PRKCA
Circadian Rhythm Signaling	5.02E-01	9.09E-02	ARNTL,CREB1,CREB3
Oncostatin M Signaling	5.02E-01	9.09E-02	SHC1,JAK2,STAT1
1D-myo-inositol Hexakisphosphate Biosynthesis II (Mammalian)	5.02E-01	1.05E-01	INPP5K,INPP5A
D-myo-inositol (1,3,4)-trisphosphate Biosynthesis	5.02E-01	1.05E-01	INPP5K,INPP5A
Regulation of IL-2 Expression in Activated and Anergic T Lymphocytes	4.93E-01	7.32E-02	NFAT5,NFKBIA,MAPK8,NFATC1,MAPK12,NFKB1
IL-17A Signaling in Fibroblasts	4.8E-01	8.33E-02	NFKBIA,MAPK12,NFKB1
tRNA Splicing	4.8E-01	8.82E-02	PDE2A,TRPT1,PDE4B
DNA Methylation and Transcriptional Repression Signaling	4.72E-01	9.09E-02	DNMT3A,HDAC1
Epithelial Adherens Junction Signaling	4.67E-01	7.04E-02	NOTCH4,ACTA2,FER,TCF7L1,ACTG2,ACTN4,PARD3,CTNNB1,APC,TUBB2B
Hereditary Breast Cancer Signaling	4.64E-01	7.02E-02	TP53,PIK3C2A,PIK3C3,HDAC1,HDAC10,ATR,HDAC5,ATM
Phototransduction Pathway	4.57E-01	8E-02	PRKACA,PRKAG2,GUCY1B3,PRKAR1A
Glucose and Glucose-1-phosphate Degradation	4.56E-01	1.43E-01	HK1
Phosphatidylcholine Biosynthesis I	4.56E-01	1.43E-01	CHKB
Inositol Pyrophosphates Biosynthesis	4.56E-01	1.43E-01	IP6K1
Atherosclerosis Signaling	4.53E-01	6.72E-02	COL1A1,ALOX12,ALOX5,NFKB1,TNFSF14,PDGFB,PRDX6,GLG1
Semaphorin Signaling in Neurons	4.41E-01	7.84E-02	SEMA3A,LIMK2,LIMK1,NRP1
FXR/RXR Activation	4.38E-01	7.32E-02	PCK2,MAPK8,PLTP,MAPK12,HNF4A,MTTP
TGF-β Signaling	4.38E-01	7.14E-02	MAP2K6,SKI,HDAC1,MAPK8,MAPK12,HNF4A
Mitochondrial Dysfunction	4.38E-01	6.85E-02	CPT1A,CPT1B,MAPK8,TRAK1,NCSTN,BACE1,NDUFA3,SDHC,CPT1C,MAPK12
Inhibition of Matrix Metalloproteases	4.19E-01	8.11E-02	MMP23B,MMP8,RECK
Airway Pathology in Chronic Obstructive Pulmonary Disease	4.1E-01	1.25E-01	MMP8
Pathogenesis of Multiple Sclerosis	4.1E-01	1.25E-01	CCR1
Citrulline Biosynthesis	4.1E-01	1.25E-01	ALDH18A1
Gluconeogenesis I	3.95E-01	8.7E-02	ENO1,ALDOA
Bladder Cancer Signaling	3.9E-01	6.74E-02	TP53,MMP23B,THBS1,MMP8,ERBB2,RASSF1
Protein Ubiquitination Pathway	3.87E-01	6.37E-02	UCHL3,USP18,UBE2Q1,UBE2A,HSPA1A/HSPA1B,UBR2,UBE3B,USP11,USP19,TAP1,USP8,PSMB2,HLA-B,DNAJC7,UBE2D3,UBE2J2
Death Receptor Signaling	3.79E-01	6.9E-02	DAXX,NFKBIA,MAPK8,NFKB1
Prostanoid Biosynthesis	3.71E-01	1.11E-01	PTGS1
Calcium Transport I	3.71E-01	1.11E-01	ATP2C1
Leucine Degradation I	3.71E-01	1.11E-01	AUH
Dolichyl-diphosphooligosaccharide Biosynthesis	3.71E-01	1.11E-01	DPAGT1
Histidine Degradation VI	3.71E-01	1.11E-01	MICAL1
UDP-N-acetyl-D-galactosamine Biosynthesis II	3.71E-01	1.11E-01	HK1
Folate Transformations I	3.71E-01	1.11E-01	MTHFR
Autoimmune Thyroid Disease Signaling	3.67E-01	6.52E-02	HLA-DMA,HLA-B,TG
Glioma Invasiveness Signaling	3.65E-01	7.02E-02	PIK3C2A,PIK3C3,CD44,ATM
Hepatic Fibrosis / Hepatic Stellate Cell Activation	3.64E-01	6.52E-02	COL1A1,FLT1,ACTA2,LAMA1,EDNRA,STAT1,IFNAR2,NFKB1,PDGFB
NAD Phosphorylation and Dephosphorylation	3.38E-01	1E-01	ACP2
Estrogen Receptor Signaling	3.35E-01	6.35E-02	SHC1,THRAP3,PCK2,NCOA1,NRIP1,ERCC2,MNAT1,MED24
Role of IL-17F in Allergic Inflammatory Airway Diseases	3.21E-01	6.98E-02	CREB1,CREB3,NFKB1
mTOR Signaling	3.17E-01	6.01E-02	MTOR,PRKCQ,PIK3C2A,PRKCD,PIK3C3,TSC2,PRKAG2,INSR,PPP2R5E,PRKCA,ATM
Superpathway of Cholesterol Biosynthesis	3.14E-01	7.41E-02	FDPS,GGPS1
Role of Lipids/Lipid Rafts in the Pathogenesis of Influenza	3.08E-01	9.09E-02	FDPS
Glutaryl-CoA Degradation	3.08E-01	9.09E-02	HSD17B8
Oleate Biosynthesis II (Animals)	3.08E-01	9.09E-02	FADS2
Leukotriene Biosynthesis	3.08E-01	9.09E-02	ALOX5
Glycogen Degradation III	3.08E-01	9.09E-02	GAA
γ-glutamyl Cycle	3.08E-01	9.09E-02	GCLM
Heparan Sulfate Biosynthesis (Late Stages)	3.07E-01	6.82E-02	NDST2,CHST15,PRDX6
Antioxidant Action of Vitamin C	3.07E-01	6.25E-02	NFKBIA,MAPK8,JAK2,MAPK12,NFKB1,PRDX6
cAMP-mediated signaling	3.01E-01	6.1E-02	PDE2A,ADRBK1,CREB3,PDE4B,RGS12,GNAI3,LTB4R,CREB1,RGS10,S1PR1,PRKACA,CAMK2G,PRKAR1A
D-myo-inositol-5-phosphate Metabolism	2.87E-01	6.02E-02	CCR1,PPP1R13B,MDP1,PAWR,PPP2R5E,RNGTT,PTPRF,SIRPA
Ubiquinol-10 Biosynthesis (Eukaryotic)	2.82E-01	8.33E-02	MICAL1
Guanosine Nucleotides Degradation III	2.82E-01	8.33E-02	GDA
Serotonin Receptor Signaling	2.81E-01	6.9E-02	GCH1,SLC6A4
D-myo-inositol (1,4,5,6)-Tetrakisphosphate Biosynthesis	2.8E-01	5.98E-02	PPP1R13B,MDP1,PAWR,PPP2R5E,RNGTT,PTPRF,SIRPA
D-myo-inositol (3,4,5,6)-tetrakisphosphate Biosynthesis	2.8E-01	5.98E-02	PPP1R13B,MDP1,PAWR,PPP2R5E,RNGTT,PTPRF,SIRPA
3-phosphoinositide Degradation	2.8E-01	5.97E-02	PPP1R13B,MDP1,PAWR,INPP5K,PPP2R5E,RNGTT,PTPRF,SIRPA
Role of Hypercytokinemia/hyperchemokinemia in the Pathogenesis of Influenza	2.66E-01	6.67E-02	CCR1,IL12A
Fatty Acid β-oxidation I	2.66E-01	6.67E-02	AUH,HSD17B8
Superpathway of Methionine Degradation	2.66E-01	6.67E-02	PRMT5,AHCYL2
Phenylalanine Degradation IV (Mammalian, via Side Chain)	2.59E-01	7.69E-02	ACSF3
T Helper Cell Differentiation	2.51E-01	5.88E-02	STAT6,HLA-DMA,IL12A,STAT1
MIF-mediated Glucocorticoid Regulation	2.39E-01	5.88E-02	NFKBIA,NFKB1
DNA Double-Strand Break Repair by Homologous Recombination	2.38E-01	7.14E-02	ATM
DNA Double-Strand Break Repair by Non-Homologous End Joining	2.38E-01	7.14E-02	ATM
nNOS Signaling in Skeletal Muscle Cells	2.38E-01	5E-02	CAPN3
Isoleucine Degradation I	2.38E-01	7.14E-02	AUH
Androgen Biosynthesis	2.38E-01	7.14E-02	SRD5A3
Superpathway of Citrulline Metabolism	2.38E-01	7.14E-02	ALDH18A1
Colanic Acid Building Blocks Biosynthesis	2.38E-01	7.14E-02	PMM2
Differential Regulation of Cytokine Production in Macrophages and T Helper Cells by IL-17A and IL-17F	2.03E-01	6.25E-02	IL12A
Glutathione Redox Reactions I	2.03E-01	6.25E-02	PRDX6
Oxidative Ethanol Degradation III	2.03E-01	3.57E-02	ACSS2
