# Supplementary material for: A Positive Regulatory Feedback Loop between EKLF/KLF1 and TAL1/SCL Sustaining the Erythropoiesis
Source: Int J Mol Sci. 2021 Jul 27;22(15):8024. doi: 10.3390/ijms22158024 (PMC8347936; doi:10.3390/ijms22158024)
Supplement: Supplementary file 1 [file ijms-22-08024-s001.zip › ijms-1297849-supplementary/Sup-Table1-6/Supplementary Table S6.xlsx]

## Sheet: 工作表1
Supplementary Table S6. The occurrences of binding motifs of 226 transcription factors in EKLF-bound regions.
BSID	Binding_Site	Consensus_Sequence	count	gene_count
210	Tal-1	CA..TG	2390	2143
63	EKLF	CACCC	2390	2143
77	GATA	[AT]GATA[AG]	2384	2139
173	PEA3	AGGAAG	2382	2135
122	LVa	GAACAG	2266	2033
96	H4TF-1	GATTTC	2149	1951
214	TFIID/TBF	TATAAA	2067	1879
226	XREbf	CACGC[AT]	2002	1827
121	LSF	CCGCCC	1959	1821
53	EFII	TATGCA	1942	1776
36	CTF/CBP	GATTGG	1847	1692
195	sigma-70	TATAAT	1821	1680
196	Smad3	CCAGAC[AG]	1696	1559
100	HiNF-A	AGAAATG	1657	1538
198	Sp1	ACGCCC	1566	1480
91	GT-IIBa	ACAGCTG	1539	1419
92	GT-IIBb	ACAGCTG	1539	1419
32	CP2	AGCCACT	1460	1360
21	B-factor	TATAAAA	1373	1278
64	engrailed	[ACT]C[AT]AT[ACT]AAA	1328	1252
24	BPV-E2	ACC......GGT	1303	1209
133	myosin-specific	GTCGCC	1257	1204
136	NF-E2	TGA[GC]TCA	1254	1172
175	PEBP2	GACCGC	1174	1127
130	MLTF	CGTGAC	1168	1113
215	TFIID/TBP	GTTAAAA	1132	1075
39	CTF/NF-I	AGCCAAT	1076	1016
123	LVb	CAGGATA	1068	1010
138	NF-GMb	TCAGGTA	988	928
212	TEF2	GGGTGTGG	936	895
62	EKLF	CCACACCC	936	895
167	oct-B2	CTTGCAT	952	893
31	CP1	AACCAAT	908	867
190	RC2	GATGACC	883	837
222	UBP1	CTCTCTGG	864	814
61	EivF/CREB	GT[GT]ACG[AT]	806	774
43	E2aECb	TGGGAATT	757	726
153	NF-uE1	AAGATGGC	739	712
46	E4TF1	[GA]TGACGT	633	606
48	E-box-factors	CAGGTGGC	621	591
156	NF-uE4	CAGGTGGT	569	552
2	ABF1	[AT][GAT]C.[TC].....ACGA[GAT]	551	539
60	EivF	GT[GT]ACGT	538	518
109	IEF1	GCCATCTG	513	497
225	XlHbox1	CAATTAAA	449	434
17	B1/B2	ATTTGTAT	413	409
165	oct-B1A	CTTTGCAT	413	407
168	oct-B3	CTTTGCAT	413	407
166	oct-B1B	CTTTGCAT	413	407
110	IgNF-A	ATGCAAAT	415	396
164	Oct-2/	ATTTGCAT	415	396
169	Oct-factors	ATGCAAAT	415	396
73	Ga	AACCCCCC	354	349
126	MAT-alpha-2	AATTACAT	332	326
99	HAP2/3	TGATTGGT	313	310
188	RC1/RC2	TGACCGA	315	310
18	B2	TCCTATCA	266	258
27	CDF1	CTAAATAC	244	242
75	GAL4	ACTTATAT	232	230
65	ENKTF1	TGGCGTA	216	215
183	PUT3	GAAGCCGA	215	213
216	TFIIIC	ACCGCCTG	200	200
10	AP-4	[TC]CAGCTG[TC]GG	192	189
54	EIIaE-A	AAGGGCGC	161	161
72	fI/fII	ACCCTGCTT	156	153
211	TEF1	AAGCATGCA	152	152
14	ATF	GTGACGT[AC][GA]	136	136
19	b2	TGACGTCA	132	131
26	CBF	GG[TC]CAATCT	122	122
80	GCN4	AAGAGTCAT	99	98
205	SWI4	CACGAAAA	94	91
145	NF-InsE2	TGCCAGCTGC	86	86
154	NF-uE2	AGCAGCTGGC	84	83
223	uEBP-E	T..A[GT][TC]..[GT]..[AC]T.ATGA	82	79
16	B1	AAA[GA][GA]GGAA[GA][TC]G	78	77
144	NF-InsE1	GGCCATCTTG	61	61
199	Sp1	ACCCCGCCCA	46	46
35	CTF	ACCCCGCCCA	46	46
192	SBF-B	TAAATATAAAA	45	45
83	GR	AGAACAGATG	44	44
49	EBP1	GGGACTTTCC	43	43
108	ICSBP	[TC][GA]GTTTC[GA][TC]TT[TC][TC].	43	43
170	p53	[AG][AG][AG]C[AT][AT]G[CT][CT][CT].{0,14}[AG][AG][AG]C[AT][AT]G[CT][CT][CT]	40	40
11	AP-5	CTGTGGAATG	40	40
59	EIIF	GCGCGAAA	36	36
135	NFe	GTGTCAGTCA	35	35
203	SRF	CCAAATAAGG	30	30
23	BPV-E2	ACCG....CGGT	28	28
197	Sox2-Oct4	C[AT]TTGT[ATG].{1,3}ATG[CA][AT][AT][AG][TC]	26	26
70	even-skipped	TCAATTAAAT	26	26
160	OBF	ATGCAAATAG	25	25
132	multiple	CGCCATCTGC	24	24
137	NF-GMa	GAGATTCCAC	24	24
151	NFMHCIIB	CCCATTGGTT	23	23
84	GR	AACAGAGGAAT	22	22
146	NF-InsE3	TGCCACATGA	20	20
78	GATA-1	AAGTATCACT	16	16
218	topoII	GT.[AT]A[TC]ATT.AT..G	20	16
147	NF-kB	AGGGACTTTCC	15	15
193	SBF-E	ATGGGTTTTTG	13	13
67	ERE	GGTCA...TGACC	12	12
93	GT-IIC	ACATTCCACAG	8	8
107	ICSbf	AGTTTCACTTCT	5	5
115	KBF1	GGGGATTCCCC	4	4
45	E4F1	ACGTAACGT	4	4
161	Oct-1/	AAGTATGCAAAG	4	4
148	NF-kB/H2TF1	GGGGAATCCCC	4	4
6	AP-1	ACTCAGAGGAAA	3	3
131	MTF1	CT.TGC[GA]C.CGGCCC	3	3
50	EF-1	CAACTGATAAGGAT	2	2
174	PEB1	CAGAGGGCAGTGTG	2	2
69	ETFA	AACTACGTCA	2	2
189	RC1a/RC2	GCCGGGGTTTA	2	2
47	EBNA1	TAGCATATGCTA	1	1
20	Bfactor	TGGGGATTCCCCA	1	1
28	c-Fos	AACATGACTCAGAGGAA	1	1
220	TUF	AACATCCGTGCA	1	1
7	AP-1	ACTCAGAGGAAAA	1	1
5	ADR1	TAAGTTGGAGAA	1	1
89	GT-IIA	AGCTGGTTCTTTCC	1	1
74	Ga/CRF	GGGGGGATTGGG	1	1
101	HIVEN86A	GGGGAATCTCCC	1	1
95	H2TFI	TGGGGATTCCCCA	1	1
178	PRDI-BF	GAGAAGTGAAAGTG	1	1
87	GT-I	ATCATTTTC.ACT	1	1
90	GT-IIA/IIBa'b'/	GCTGTGGAATGT	1	1
219	TTF1	GGGTCGACCAG	0	0
185	R1	GAGAAGTGAAAGTGGGAAATTCCTCTGAAT	0	0
221	TyBF	GTCATCATAGACG	0	0
186	R2	TTTTTCCCTATTATATATATCATAAGATAG	0	0
184	qa-1F	CGTTAATGCTTTATTC	0	0
187	RAF	TTTCACCGATCTTTCC	0	0
29	cI	ATTGCTCTAATAAATTT	0	0
163	Oct-1/C1/C2	G[TC]ATG.TAATGA[GA]ATTC[TC]TTG.GGG	0	0
162	Oct-1/C1/a'-TIF	GTGCATGCTAATGATATTCTTTGGGG	0	0
194	SCR-indf	CAGTTCCCGTCAATG	0	0
191	RFX1	ACCCTTCCCCTAGCAACAGAT	0	0
224	x-box-bp	CCTAGCAACAGATG	0	0
217	topoI	A[GA]ACTTAGATAAA[AT][AT][AT]	0	0
202	SRF	AAGATGCGGATATTGGCGAT	0	0
204	STE7/12	GTTAGACGTTTCAGCTTCCAAAACAGAAGA	0	0
201	SR	ATC[TC][TC]ATT[AT]TCTG[GT]TTGTA	0	0
177	PR	ACAGACTATAAAATTCCTCTGTGGCTTAGC	0	0
207	TAB	TATAAAAGCAGACGC	0	0
172	PEA2	ACTAACTGACCGCAGCTGGCC	0	0
171	PEA1	GAAGTGACTAACTG	0	0
179	PRDII-BF	GTGGGAAATTCC	0	0
180	PRTF	TTTCCGATTAGGAAT	0	0
206	T3rec	AGGTAAGATCAGGGGACG	0	0
181	PRTF/MATa1	CTTCCTAATTAGGCCATTCAACGACAG	0	0
208	TAF	TCGTTTTGTACGTTTTTCA	0	0
209	T-Ag	AAAAGAAGAGAGGCATTGTAGAGGCTTCCA	0	0
182	PUF-1	TGATTATATATATATTCA	0	0
213	TFIID	GGGTATAACTCACCTGA	0	0
200	Sp1/CRF	CGGGCGGGATTGG	0	0
176	Pit-1	AGCTTCTAAATTATCCAT	0	0
159	NodD	ATCCAAACAATC[GA]ATTTTACCAATC	0	0
158	NF-Y	ATTTTTCTGATTGGTTAAAAGT	0	0
1	60k-protein	ATTAAATTTTAAATT	0	0
44	E2F	CAATTTTCGCGCGG	0	0
51	EF-C	AAGTGTTTGCTGACGCAACCCCCACT	0	0
52	EFI	AAGCACCGTGCATGCCGATTGGTGGAAGTA	0	0
55	EIIaE-B	AAAACTACGTCATCTCCA	0	0
56	EIIaE-Ca	GTGGGATTTCCTT	0	0
57	EIIaE-Cb	CTCATAATGGCGCT	0	0
58	EIIa-EF/EPF	TGGAGATGACGTAGTTT	0	0
66	ER	GGTCAGCGTGACC	0	0
68	ETF	CAGCCCCCGGCGCAG	0	0
71	f-EBP	GATGTCCATATTAGGACATC	0	0
76	GAL4	AGGAAGACTCTCCTCCG	0	0
79	GC2	GAGCTTCTAAATTATCCATCAGCACAAGC	0	0
81	GHF-1	CAGTGGCCCCATGCATAAATGTACACAGAA	0	0
82	Gin	TTATCCAAAACCTCGGTTTACAGGAAAC	0	0
85	GR/PR	AAATGTTCTGATCTGAGC	0	0
42	DTF	AAAAGAACATCTTTT	0	0
41	dirF/MATa1	CCTAATTAGTCCTATCAATAGAAC	0	0
3	ACE1	TTTTTTGCTGGAACGGTTCAG	0	0
4	Adf-1	GAGATCGCGTAACGGTAGATAA	0	0
8	AP-2	AAAGGGCCGGTGGGCGGGAGATT	0	0
9	AP-3	ACTTTCCACACC	0	0
12	APF	AGGTTAATAATTTTCCA	0	0
13	APF/HNF1	TGGTTAATGATCTACAGT	0	0
15	ATF/CREB	AAATTGACGTCATGGTAA	0	0
22	BGP1	AATTGCAGAGCTGGGAATCGGGGGGGGGGG	0	0
25	C/EBP	ACAGGATATCTGTGGTAAGCAGTT	0	0
30	COUP	CCAGGGGTCAGGGGGGGGGTGCTT	0	0
33	CREB	CCCATGGCCGTCATACTGTGACGTC	0	0
34	CREB/ATF	GGCTTTCGTCACAGGGTG	0	0
37	CTF/CP1	GCCAATGACAAGACG	0	0
38	CTF/NF-1	ACTGGCCAGCAGCCAAC	0	0
40	CYP1	CTAATAGCGATAATAGCGAGGG	0	0
86	GRF1	ATAACGTTTTTTGGGTAGTTGGAAC	0	0
88	GT-IA/IB/IC	GGTGTGGAAAGT	0	0
124	MATa1	ATGTGAATGAATACAT	0	0
125	MAT-alpha-1	ATGTAGAAAAGTACAT	0	0
127	MBF-I	TTTTGCACACGGCAC	0	0
128	MCM1	TTCCTAATTAGGAA	0	0
129	MEP-1	CTCTGCACTCCGCCC	0	0
134	NFBK	GGGAATGCAGCCAAA	0	0
139	NFI	ACATTCTCCTTGCCAAG	0	0
140	NF-I	TGAATATGGGCCA	0	0
141	NF-I	AAAACCTTAAATAGGTTTAGAA	0	0
142	NF-I/CTF	TAGTTGGCCCGCTGCCCTGG	0	0
143	NFIII	AATATGATAATGAGG	0	0
149	NFMHCIIA	CCCAGCGAGTGATG	0	0
150	NF-MHCIIA	GAGTGATGACTCACGTCAAG	0	0
152	NF-MHCIIB	AGAACCAATGGGCAC	0	0
155	NF-uE3	AGGTCATGTGGCAAG	0	0
120	LF-C	TGCCCCTCTGGATCCACTGCTTAA	0	0
119	LF-B2	GGGTGACCTTGGTTAATATT	0	0
94	GT-IIc	CAGGCCTAGAATGT	0	0
97	HAP	CTGCGAATGTTCGCG	0	0
98	HAP1	AACCTCCGTTATCTCCATT	0	0
102	HNF1	CCTTGGTTAATATTCACCAGCAGCCTC	0	0
103	HNF-1	CTGTGAAATATTAACTAAA	0	0
104	HNFI	AACAAACTGTCAAATATTAACTAAAGGGAG	0	0
105	HSTF	AAATAAAGAATATTCTAGAATCCC	0	0
106	ICP4	CGGATGGGCGGGGCCGGGGGTTCGACCAAC	0	0
111	IgPE-1	ATATGGGCCAAACAGGATATCTGTGGTAAG	0	0
112	IgPE-2	CCACCAAACCGAAAGTCCAGG	0	0
113	IgPE-3	CCTGGGTAATTTGCATTTCTAAAAT	0	0
114	ITF	GAGAAGTGAAAGTGG	0	0
116	LF-A1	CAGATCCCAGCCAGTGGACTTAGCCCCTGT	0	0
117	LF-A2	CTCCGATAACTG	0	0
118	LF-B1	ACCTTGGTTAATATTCACCAGCA	0	0
157	NF-X	CCTAGCAACAGATG	0	0
